# Supplementary material for: Suppressing Ion Migration in Heterostructure Single Crystals for Highly Sensitive Ultra‐Stable X‐Ray Detection
Source: Adv Sci (Weinh). 2025 Jun 25;12(36):e07588. doi: 10.1002/advs.202507588 (PMC12462973; doi:10.1002/advs.202507588)
Supplement: Supplementary file 2 — Supporting Information [file ADVS-12-e07588-s001.zip]

Archive with 3 entries (3 files):
- advs70648-sup-0004-Compound 3.cif
- advs70648-sup-0002-Compound 1.cif
- advs70648-sup-0003-Compound 2.cif
