# Supplementary material for: Suppressing Ion Migration in Heterostructure Single Crystals for Highly Sensitive Ultra‐Stable X‐Ray Detection
Source: Adv Sci (Weinh). 2025 Jun 25;12(36):e07588. doi: 10.1002/advs.202507588 (PMC12462973; doi:10.1002/advs.202507588)
Supplement: Supplementary file 2 — Supporting Information [file ADVS-12-e07588-s001.zip › advs70648-sup-0004-Compound 3.cif]

data_mo_my330m410k_0ma_a
_audit_creation_date               2025-02-11
_audit_creation_method
;
Olex2 1.2
(compiled 2018.05.29 svn.r3508 for OlexSys, GUI svn.r5506)
;
_shelx_SHELXL_version_number       '2017/1'
_audit_contact_author_address      ?
_audit_contact_author_email        ?
_audit_contact_author_name         ''
_audit_contact_author_phone        ?
_publ_contact_author_id_orcid      ?
_publ_section_references
;
Dolomanov, O.V., Bourhis, L.J., Gildea, R.J, Howard, J.A.K. & Puschmann, H.
 (2009), J. Appl. Cryst. 42, 339-341.

Sheldrick, G.M. (2015). Acta Cryst. C71, 3-8.
;
_chemical_name_common              ?
_chemical_name_systematic          ?
_chemical_formula_moiety           '0.5(Cl8 Pb2), 0.5(C24 H56 Cl8 N4 O4 Pb4)'
_chemical_formula_sum              'C12 H28 Cl8 N2 O2 Pb3'
_chemical_formula_weight           1137.53
_chemical_melting_point            ?
loop_
  _atom_type_symbol
  _atom_type_description
  _atom_type_scat_dispersion_real
  _atom_type_scat_dispersion_imag
  _atom_type_scat_source
 'C' 'C' 0.0033 0.0016 'International Tables Vol C Tables 4.2.6.8 and 6.1.1.4'
 'H' 'H' 0.0000 0.0000 'International Tables Vol C Tables 4.2.6.8 and 6.1.1.4'
 'Cl' 'Cl' 0.1484 0.1585 'International Tables Vol C Tables 4.2.6.8 and 6.1.1.4'
 'N' 'N' 0.0061 0.0033 'International Tables Vol C Tables 4.2.6.8 and 6.1.1.4'
 'O' 'O' 0.0106 0.0060 'International Tables Vol C Tables 4.2.6.8 and 6.1.1.4'
 'Pb' 'Pb' -3.3944 10.1111
 'International Tables Vol C Tables 4.2.6.8 and 6.1.1.4'

_shelx_space_group_comment
;
The symmetry employed for this shelxl refinement is uniquely defined
by the following loop, which should always be used as a source of
symmetry information in preference to the above space-group names.
They are only intended as comments.
;
_space_group_crystal_system        'orthorhombic'
_space_group_IT_number             62
_space_group_name_H-M_alt          'P n m a'
_space_group_name_Hall             '-P 2ac 2n'
loop_
  _space_group_symop_operation_xyz
 'x, y, z'
 'x+1/2, -y+1/2, -z+1/2'
 '-x, y+1/2, -z'
 '-x+1/2, -y, z+1/2'
 '-x, -y, -z'
 '-x-1/2, y-1/2, z-1/2'
 'x, -y-1/2, z'
 'x-1/2, y, -z-1/2'

_cell_length_a                     7.6239(7)
_cell_length_b                     43.493(4)
_cell_length_c                     8.1694(8)
_cell_angle_alpha                  90
_cell_angle_beta                   90
_cell_angle_gamma                  90
_cell_volume                       2708.8(4)
_cell_formula_units_Z              4
_cell_measurement_reflns_used      2910
_cell_measurement_temperature      423(2)
_cell_measurement_theta_max        23.42
_cell_measurement_theta_min        2.34
_shelx_estimated_absorpt_T_max     ?
_shelx_estimated_absorpt_T_min     ?
_exptl_absorpt_coefficient_mu      19.401
_exptl_absorpt_correction_T_max    0.0949
_exptl_absorpt_correction_T_min    0.0383
_exptl_absorpt_correction_type     'none'
_exptl_absorpt_process_details
;
SADABS-2016/2 (Bruker,2016/2) was used for absorption correction.
wR2(int) was 0.1300 before and 0.0656 after correction.
The Ratio of minimum to maximum transmission is 0.4036.
The \l/2 correction factor is Not present.
;
_exptl_absorpt_special_details     ?
_exptl_crystal_colour              colourless
_exptl_crystal_colour_primary      colourless
_exptl_crystal_density_diffrn      2.789
_exptl_crystal_density_meas        ?
_exptl_crystal_density_method      ?
_exptl_crystal_description         block
_exptl_crystal_F_000               2048
_exptl_crystal_size_max            ?
_exptl_crystal_size_mid            ?
_exptl_crystal_size_min            ?
_exptl_transmission_factor_max     ?
_exptl_transmission_factor_min     ?
_diffrn_reflns_av_R_equivalents    0.0875
_diffrn_reflns_av_unetI/netI       0.0767
_diffrn_reflns_Laue_measured_fraction_full  0.998
_diffrn_reflns_Laue_measured_fraction_max  0.997
_diffrn_reflns_limit_h_max         9
_diffrn_reflns_limit_h_min         -9
_diffrn_reflns_limit_k_max         55
_diffrn_reflns_limit_k_min         -56
_diffrn_reflns_limit_l_max         10
_diffrn_reflns_limit_l_min         -9
_diffrn_reflns_number              14992
_diffrn_reflns_point_group_measured_fraction_full  0.998
_diffrn_reflns_point_group_measured_fraction_max  0.997
_diffrn_reflns_theta_full          25.242
_diffrn_reflns_theta_max           27.503
_diffrn_reflns_theta_min           2.537
_diffrn_ambient_temperature        423.0
_diffrn_detector_area_resol_mean   ?
_diffrn_measured_fraction_theta_full  0.998
_diffrn_measured_fraction_theta_max  0.997
_diffrn_measurement_device_type    'Bruker APEX-II CCD'
_diffrn_measurement_method         '\f and \w scans'
_diffrn_radiation_type             MoK\a
_diffrn_radiation_wavelength       0.71073
_diffrn_source                     ?
_diffrn_standards_number           0
_reflns_Friedel_coverage           0.000
_reflns_Friedel_fraction_full      .
_reflns_Friedel_fraction_max       .
_reflns_number_gt                  1764
_reflns_number_total               3147
_reflns_special_details
;
 Reflections were merged by SHELXL according to the crystal
 class for the calculation of statistics and refinement.
 
 _reflns_Friedel_fraction is defined as the number of unique
 Friedel pairs measured divided by the number that would be
 possible theoretically, ignoring centric projections and
 systematic absences.
;
_reflns_threshold_expression       'I > 2\s(I)'
_computing_cell_refinement         'SAINT V8.38A (?, 2016)'
_computing_data_collection         ?
_computing_data_reduction          'SAINT V8.38A (?, 2016)'
_computing_molecular_graphics      'Olex2 (Dolomanov et al., 2009)'
_computing_publication_material    'Olex2 (Dolomanov et al., 2009)'
_computing_structure_refinement    'ShelXL (Sheldrick, 2015)'
_computing_structure_solution      'SHELXT 2014/5 (Sheldrick, 2014)'
_refine_diff_density_max           1.048
_refine_diff_density_min           -2.911
_refine_diff_density_rms           0.294
_refine_ls_extinction_coef         .
_refine_ls_extinction_method       none
_refine_ls_goodness_of_fit_ref     1.019
_refine_ls_hydrogen_treatment      constr
_refine_ls_matrix_type             full
_refine_ls_number_parameters       128
_refine_ls_number_reflns           3147
_refine_ls_number_restraints       0
_refine_ls_R_factor_all            0.1163
_refine_ls_R_factor_gt             0.0515
_refine_ls_restrained_S_all        1.019
_refine_ls_shift/su_max            0.000
_refine_ls_shift/su_mean           0.000
_refine_ls_structure_factor_coef   Fsqd
_refine_ls_weighting_details      
 'w=1/[\s^2^(Fo^2^)+(0.0368P)^2^+31.6017P] where P=(Fo^2^+2Fc^2^)/3'
_refine_ls_weighting_scheme        calc
_refine_ls_wR_factor_gt            0.1001
_refine_ls_wR_factor_ref           0.1248
_refine_special_details            ?
_olex2_refinement_description
;
1. Fixed Uiso
 At 1.2 times of:
  All C(H) groups, All C(H,H) groups, All N(H,H,H) groups
2.a Ternary CH refined with riding coordinates:
 C2(H2)
2.b Secondary CH2 refined with riding coordinates:
 C4(H4A,H4B), C1(H1D,H1E), C6(H6A,H6B), C3(H3A,H3B), C5(H5A,H5B)
2.c Idealised Me refined as rotating group:
 N1(H1A,H1B,H1C)
;
_atom_sites_solution_hydrogens     geom
_atom_sites_solution_primary       ?
_atom_sites_solution_secondary     ?
loop_
  _atom_site_label
  _atom_site_type_symbol
  _atom_site_fract_x
  _atom_site_fract_y
  _atom_site_fract_z
  _atom_site_U_iso_or_equiv
  _atom_site_adp_type
  _atom_site_occupancy
  _atom_site_site_symmetry_order
  _atom_site_calc_flag
  _atom_site_refinement_flags_posn
  _atom_site_refinement_flags_adp
  _atom_site_refinement_flags_occupancy
  _atom_site_disorder_assembly
  _atom_site_disorder_group
 Pb1 Pb 0.78365(10) 0.250000 0.49078(9) 0.0432(2) Uani 1 2 d S T P . .
 Pb2 Pb 0.26791(7) 0.48291(2) 0.40609(7) 0.0497(2) Uani 1 1 d . . . . .
 Cl5 Cl -0.0152(5) 0.52232(8) 0.3056(5) 0.0505(9) Uani 1 1 d . . . . .
 Cl1 Cl 0.5845(7) 0.250000 0.7905(7) 0.0566(15) Uani 1 2 d S T P . .
 Cl4 Cl 0.1543(5) 0.45840(9) 0.1059(5) 0.0559(10) Uani 1 1 d . . . . .
 Cl2 Cl 0.4555(8) 0.250000 0.3277(7) 0.0678(17) Uani 1 2 d S T P . .
 Cl3 Cl 0.7596(5) 0.31560(10) 0.5321(6) 0.0677(12) Uani 1 1 d . . . . .
 O1 O 0.2276(15) 0.4226(2) 0.4696(15) 0.071(3) Uani 1 1 d . . . . .
 N1 N 0.3449(17) 0.3065(3) 0.5783(16) 0.066(4) Uani 1 1 d . . . . .
 H1A H 0.358876 0.287429 0.540806 0.079 Uiso 1 1 calc GR . . . .
 H1B H 0.283855 0.305978 0.671174 0.079 Uiso 1 1 calc GR . . . .
 H1C H 0.449485 0.314875 0.596916 0.079 Uiso 1 1 calc GR . . . .
 C2 C 0.2052(18) 0.3570(3) 0.5133(19) 0.048(4) Uani 1 1 d . . . . .
 H2 H 0.132097 0.354879 0.611375 0.058 Uiso 1 1 calc R . . . .
 C4 C 0.366(2) 0.3756(4) 0.562(2) 0.060(4) Uani 1 1 d . . . . .
 H4A H 0.421917 0.365921 0.655281 0.072 Uiso 1 1 calc R . . . .
 H4B H 0.449373 0.375470 0.471928 0.072 Uiso 1 1 calc R . . . .
 C1 C 0.249(2) 0.3250(4) 0.456(2) 0.069(5) Uani 1 1 d . . . . .
 H1D H 0.141367 0.314501 0.426954 0.083 Uiso 1 1 calc R . . . .
 H1E H 0.320057 0.326520 0.357212 0.083 Uiso 1 1 calc R . . . .
 C6 C 0.064(2) 0.4073(4) 0.438(2) 0.070(5) Uani 1 1 d . . . . .
 H6A H 0.002583 0.417699 0.350057 0.084 Uiso 1 1 calc R . . . .
 H6B H -0.008759 0.407861 0.534977 0.084 Uiso 1 1 calc R . . . .
 C3 C 0.101(2) 0.3745(4) 0.390(2) 0.063(5) Uani 1 1 d . . . . .
 H3A H -0.009975 0.363980 0.373461 0.076 Uiso 1 1 calc R . . . .
 H3B H 0.163561 0.374320 0.286954 0.076 Uiso 1 1 calc R . . . .
 C5 C 0.321(3) 0.4084(4) 0.604(2) 0.086(6) Uani 1 1 d . . . . .
 H5A H 0.247847 0.408838 0.701743 0.104 Uiso 1 1 calc R . . . .
 H5B H 0.426957 0.419895 0.626950 0.104 Uiso 1 1 calc R . . . .

loop_
  _atom_site_aniso_label
  _atom_site_aniso_U_11
  _atom_site_aniso_U_22
  _atom_site_aniso_U_33
  _atom_site_aniso_U_23
  _atom_site_aniso_U_13
  _atom_site_aniso_U_12
 Pb1 0.0397(4) 0.0475(5) 0.0424(4) 0.000 0.0003(4) 0.000
 Pb2 0.0476(4) 0.0463(4) 0.0551(4) 0.0012(3) -0.0001(3) -0.0020(3)
 Cl5 0.050(2) 0.044(2) 0.057(2) 0.0013(18) -0.0047(17) 0.0006(17)
 Cl1 0.044(3) 0.065(4) 0.061(4) 0.000 0.014(3) 0.000
 Cl4 0.067(3) 0.050(2) 0.052(2) -0.0036(19) -0.0005(19) -0.0029(19)
 Cl2 0.059(4) 0.087(5) 0.057(4) 0.000 -0.019(3) 0.000
 Cl3 0.067(3) 0.058(3) 0.078(3) 0.007(2) 0.006(2) -0.002(2)
 O1 0.087(9) 0.037(6) 0.088(9) 0.011(6) -0.015(7) 0.001(6)
 N1 0.059(8) 0.055(9) 0.085(10) 0.019(8) 0.014(7) 0.013(7)
 C2 0.050(9) 0.039(9) 0.056(9) 0.005(7) 0.000(7) 0.000(7)
 C4 0.060(11) 0.052(11) 0.068(11) 0.005(9) -0.013(8) -0.001(8)
 C1 0.074(12) 0.041(10) 0.093(14) 0.006(9) -0.010(10) -0.002(9)
 C6 0.070(12) 0.051(12) 0.090(14) 0.029(10) -0.008(10) -0.007(9)
 C3 0.051(10) 0.059(12) 0.080(12) 0.004(10) -0.026(9) -0.013(8)
 C5 0.117(16) 0.063(13) 0.078(13) 0.008(11) -0.046(12) -0.004(12)

_geom_special_details
;
 All esds (except the esd in the dihedral angle between two l.s. planes)
 are estimated using the full covariance matrix.  The cell esds are taken
 into account individually in the estimation of esds in distances, angles
 and torsion angles; correlations between esds in cell parameters are only
 used when they are defined by crystal symmetry.  An approximate (isotropic)
 treatment of cell esds is used for estimating esds involving l.s. planes.
;
loop_
  _geom_bond_atom_site_label_1
  _geom_bond_atom_site_label_2
  _geom_bond_distance
  _geom_bond_site_symmetry_2
  _geom_bond_publ_flag
 Pb1 Cl1 2.908(5) 2_556 ?
 Pb1 Cl1 2.881(5) . ?
 Pb1 Cl2 2.913(6) 2 ?
 Pb1 Cl2 2.834(5) . ?
 Pb1 Cl3 2.879(4) 7_565 ?
 Pb1 Cl3 2.879(4) . ?
 Pb2 Cl5 2.876(4) . ?
 Pb2 Cl5 3.051(4) 5_566 ?
 Pb2 Cl5 2.943(4) 8_656 ?
 Pb2 Cl4 2.811(4) . ?
 Pb2 Cl4 3.087(4) 4_565 ?
 Pb2 O1 2.694(10) . ?
 O1 C6 1.433(18) . ?
 O1 C5 1.446(19) . ?
 N1 C1 1.480(19) . ?
 C2 C4 1.52(2) . ?
 C2 C1 1.51(2) . ?
 C2 C3 1.490(19) . ?
 C4 C5 1.51(2) . ?
 C6 C3 1.51(2) . ?

loop_
  _geom_angle_atom_site_label_1
  _geom_angle_atom_site_label_2
  _geom_angle_atom_site_label_3
  _geom_angle
  _geom_angle_site_symmetry_1
  _geom_angle_site_symmetry_3
  _geom_angle_publ_flag
 Cl1 Pb1 Cl1 83.88(4) . 2_556 ?
 Cl1 Pb1 Cl2 174.93(17) . 2 ?
 Cl1 Pb1 Cl2 101.19(17) 2_556 2 ?
 Cl2 Pb1 Cl1 86.24(17) . . ?
 Cl2 Pb1 Cl1 170.12(17) . 2_556 ?
 Cl2 Pb1 Cl2 88.69(7) . 2 ?
 Cl2 Pb1 Cl3 89.94(9) . . ?
 Cl2 Pb1 Cl3 89.94(9) . 7_565 ?
 Cl3 Pb1 Cl1 88.74(9) 7_565 2_556 ?
 Cl3 Pb1 Cl1 82.34(9) . . ?
 Cl3 Pb1 Cl1 82.34(9) 7_565 . ?
 Cl3 Pb1 Cl1 88.74(9) . 2_556 ?
 Cl3 Pb1 Cl2 97.67(9) . 2 ?
 Cl3 Pb1 Cl2 97.67(9) 7_565 2 ?
 Cl3 Pb1 Cl3 164.66(18) 7_565 . ?
 Cl5 Pb2 Cl5 84.66(8) . 8_656 ?
 Cl5 Pb2 Cl5 148.40(6) 8_656 5_566 ?
 Cl5 Pb2 Cl5 77.93(12) . 5_566 ?
 Cl5 Pb2 Cl4 73.81(10) 8_656 4_565 ?
 Cl5 Pb2 Cl4 78.60(11) . 4_565 ?
 Cl5 Pb2 Cl4 76.99(10) 5_566 4_565 ?
 Cl4 Pb2 Cl5 116.79(11) . 5_566 ?
 Cl4 Pb2 Cl5 83.19(11) . 8_656 ?
 Cl4 Pb2 Cl5 75.27(11) . . ?
 Cl4 Pb2 Cl4 146.52(9) . 4_565 ?
 O1 Pb2 Cl5 72.9(3) . 5_566 ?
 O1 Pb2 Cl5 138.1(3) . 8_656 ?
 O1 Pb2 Cl5 123.4(3) . . ?
 O1 Pb2 Cl4 76.3(3) . . ?
 O1 Pb2 Cl4 136.5(3) . 4_565 ?
 Pb2 Cl5 Pb2 102.07(11) . 5_566 ?
 Pb2 Cl5 Pb2 104.03(12) . 8_556 ?
 Pb2 Cl5 Pb2 93.18(10) 8_556 5_566 ?
 Pb1 Cl1 Pb1 159.7(2) . 2_456 ?
 Pb2 Cl4 Pb2 95.07(11) . 4_564 ?
 Pb1 Cl2 Pb1 144.8(2) . 2_455 ?
 C6 O1 Pb2 121.0(9) . . ?
 C6 O1 C5 111.5(13) . . ?
 C5 O1 Pb2 120.3(10) . . ?
 C1 C2 C4 113.1(13) . . ?
 C3 C2 C4 109.6(12) . . ?
 C3 C2 C1 112.2(14) . . ?
 C5 C4 C2 112.1(14) . . ?
 N1 C1 C2 113.6(14) . . ?
 O1 C6 C3 109.0(14) . . ?
 C2 C3 C6 114.1(13) . . ?
 O1 C5 C4 109.8(14) . . ?

_shelx_res_file
;
TITL mo_my330m410k_0ma_a.res in Pnma
    mo_my330m410k_0ma_a.res
    created by SHELXL-2017/1 at 11:30:00 on 11-Feb-2025
REM mo_my330m410k_0ma_a.res in Pnma
REM 127 parameters refined using 0 restraints
CELL 0.71073 7.6239 43.4925 8.1694 90 90 90
ZERR 4 0.0007 0.0041 0.0008 0 0 0
LATT 1
SYMM 0.5+X,0.5-Y,0.5-Z
SYMM -X,0.5+Y,-Z
SYMM 0.5-X,-Y,0.5+Z
SFAC C H Cl N O Pb
UNIT 48 112 32 8 8 12

L.S. 20
PLAN  20 0 0
TEMP 149.85
fmap 2
acta
REM <olex2.extras>
REM <HklSrc "%.\\mo_my330m410k_0ma_a.hkl">
REM </olex2.extras>

WGHT    0.036800   31.601700
FVAR       0.12505
PB1   6    0.783653    0.250000    0.490783    10.50000    0.03971    0.04746 =
         0.04238    0.00000    0.00029    0.00000
PB2   6    0.267905    0.482913    0.406090    11.00000    0.04758    0.04631 =
         0.05512    0.00120   -0.00013   -0.00201
CL5   3   -0.015225    0.522318    0.305592    11.00000    0.05028    0.04445 =
         0.05672    0.00128   -0.00470    0.00060
CL1   3    0.584543    0.250000    0.790457    10.50000    0.04405    0.06469 =
         0.06118    0.00000    0.01353    0.00000
CL4   3    0.154312    0.458396    0.105895    11.00000    0.06652    0.04956 =
         0.05167   -0.00360   -0.00046   -0.00295
CL2   3    0.455532    0.250000    0.327663    10.50000    0.05923    0.08670 =
         0.05740    0.00000   -0.01933    0.00000
CL3   3    0.759627    0.315599    0.532131    11.00000    0.06716    0.05832 =
         0.07770    0.00694    0.00634   -0.00169
O1    5    0.227569    0.422553    0.469574    11.00000    0.08735    0.03669 =
         0.08782    0.01134   -0.01457    0.00070
N1    4    0.344895    0.306482    0.578348    11.00000    0.05859    0.05482 =
         0.08460    0.01899    0.01372    0.01292
AFIX 137
H1A   2    0.358876    0.287429    0.540806    11.00000   -1.20000
H1B   2    0.283855    0.305978    0.671174    11.00000   -1.20000
H1C   2    0.449485    0.314875    0.596916    11.00000   -1.20000
AFIX   0
C2    1    0.205170    0.357001    0.513333    11.00000    0.05027    0.03921 =
         0.05596    0.00514    0.00020    0.00028
AFIX  13
H2    2    0.132097    0.354879    0.611375    11.00000   -1.20000
AFIX   0
C4    1    0.366147    0.375570    0.561736    11.00000    0.06000    0.05242 =
         0.06800    0.00492   -0.01267   -0.00108
AFIX  23
H4A   2    0.421917    0.365921    0.655281    11.00000   -1.20000
H4B   2    0.449373    0.375470    0.471928    11.00000   -1.20000
AFIX   0
C1    1    0.249213    0.325047    0.455526    11.00000    0.07352    0.04133 =
         0.09347    0.00601   -0.01019   -0.00165
AFIX  23
H1D   2    0.141367    0.314501    0.426954    11.00000   -1.20000
H1E   2    0.320057    0.326520    0.357212    11.00000   -1.20000
AFIX   0
C6    1    0.064413    0.407317    0.437886    11.00000    0.06953    0.05094 =
         0.08986    0.02856   -0.00836   -0.00712
AFIX  23
H6A   2    0.002583    0.417699    0.350057    11.00000   -1.20000
H6B   2   -0.008759    0.407861    0.534977    11.00000   -1.20000
AFIX   0
C3    1    0.100889    0.374457    0.390283    11.00000    0.05089    0.05868 =
         0.08031    0.00401   -0.02613   -0.01252
AFIX  23
H3A   2   -0.009975    0.363980    0.373461    11.00000   -1.20000
H3B   2    0.163561    0.374320    0.286954    11.00000   -1.20000
AFIX   0
C5    1    0.320524    0.408439    0.604308    11.00000    0.11736    0.06336 =
         0.07838    0.00801   -0.04649   -0.00397
AFIX  23
H5A   2    0.247847    0.408838    0.701743    11.00000   -1.20000
H5B   2    0.426957    0.419895    0.626950    11.00000   -1.20000
AFIX   0
HKLF 4


REM  mo_my330m410k_0ma_a.res in Pnma
REM R1 =  0.0515 for    1764 Fo > 4sig(Fo)  and  0.1163 for all    3147 data
REM    128 parameters refined using      0 restraints

END

WGHT      0.0355     32.8086

REM Highest difference peak  1.048,  deepest hole -2.911,  1-sigma level  0.294
Q1    1   0.1965  0.4816  0.2597  11.00000  0.05    1.05
Q2    1   0.3411  0.4604  0.2839  11.00000  0.05    1.02
Q3    1   0.3091  0.2319  0.2758  11.00000  0.05    1.01
Q4    1   0.6854  0.2786  0.5139  11.00000  0.05    0.97
Q5    1   0.2843  0.4819  0.2230  11.00000  0.05    0.96
Q6    1   0.4279  0.4978  0.3831  11.00000  0.05    0.94
Q7    1   0.7085  0.2676  0.6187  11.00000  0.05    0.91
Q8    1  -0.2354  0.4119  0.4774  11.00000  0.05    0.90
Q9    1   0.0654  0.3176  0.4390  11.00000  0.05    0.88
Q10   1  -0.0764  0.4505  0.2519  11.00000  0.05    0.88
Q11   1   0.3437  0.4506  0.6179  11.00000  0.05    0.88
Q12   1   0.8460  0.2500  0.4396  10.50000  0.05    0.87
Q13   1   0.3279  0.4820  0.4639  11.00000  0.05    0.87
Q14   1   0.6698  0.2739  0.4158  11.00000  0.05    0.87
Q15   1   0.2314  0.4602  0.2849  11.00000  0.05    0.86
Q16   1   0.3644  0.4572  0.4856  11.00000  0.05    0.86
Q17   1   0.6458  0.2739  0.5082  11.00000  0.05    0.85
Q18   1   0.4418  0.4859  0.4010  11.00000  0.05    0.84
Q19   1   0.7279  0.3203  0.3652  11.00000  0.05    0.84
Q20   1   0.9121  0.2875  0.3999  11.00000  0.05    0.83
;
_shelx_res_checksum                20833
_shelx_hkl_file
;
   1   0   0    0.80    2.00
  -1   0   0    0.30    1.50
   2   0   0 9999.00  258.57
  -2   0   0 9662.33  257.37
  -3   0   0   -9.00    5.50
   3   0   0    0.90    6.40
   4   0   0 4608.54  147.69
  -4   0   0 4326.77  144.89
   5   0   0    7.10   11.60
  -5   0   0  -10.30    9.50
   6   0   0  841.32   59.59
   7   0   0   -6.80   15.70
   8   0   0  124.39   33.90
   9   0   0  -15.00   20.00
   0   0  -1    0.40    0.70
   0   0   1   -1.40    1.10
   1   0  -1   -2.60    2.30
   1   0   1    7.70    2.30
  -1   0  -1    1.90    1.70
  -1   0   1    3.70    2.00
  -1   0  -1    5.40    3.60
   1   0  -1    0.70    1.10
  -2   0   1    6.40    2.40
  -2   0   1   13.30    5.80
  -2   0  -1    5.30    5.80
   2   0   1    1.90    5.40
   3   0   1  113.79   17.30
   3   0  -1  106.19   15.90
  -3   0  -1  124.39   18.30
  -3   0   1  103.69   15.80
   4   0   1    1.30    9.00
   4   0  -1    5.50    9.80
  -4   0  -1   18.80   10.70
  -4   0   1   10.80    8.70
   5   0  -1   26.10   13.80
   5   0   1   32.90   19.90
  -5   0  -1   41.00   14.80
  -5   0   1    4.50   11.40
   6   0   1  256.97   36.20
   6   0  -1  244.98   33.00
  -6   0   1  257.37   33.20
   7   0  -1   47.10   21.10
   7   0   1   46.80   22.50
   8   0   1   37.80   24.20
   8   0  -1   68.19   25.50
   9   0  -1   -2.40   24.60
   9   0   1  -18.00   21.50
   0   0   2 6463.75  165.28
   0   0  -2 6350.86  165.08
  -1   0   2 2226.38   65.49
  -1   0  -2 2331.67   66.89
   1   0   2 2320.57   65.49
   1   0  -2 2250.57   64.89
   2   0  -2 6638.54  180.98
  -2   0  -2 6460.35  188.38
  -2   0  -2 6250.47  167.68
  -2   0   2 6644.24  166.98
   2   0   2 6399.66  164.78
   3   0  -2 2388.96   82.79
  -3   0  -2 2261.17   89.89
  -3   0   2 2275.57   65.69
  -3   0  -2 2217.18   71.39
   3   0   2 2326.17   90.89
  -4   0   2 1007.80   53.79
  -4   0  -2  948.21   57.89
   4   0  -2 1004.10   51.99
  -4   0   2  954.80   33.50
   4   0   2 1004.00   58.69
  -4   0  -2  993.80   41.70
   5   0   2 1330.07   74.49
   5   0  -2 1259.37   65.99
  -5   0  -2 1294.57   72.59
  -5   0   2 1306.77   67.59
  -6   0   2  262.27   33.70
   6   0  -2  315.77   36.00
   6   0   2  270.57   37.50
   7   0  -2  267.27   38.50
   7   0   2  235.38   42.10
   8   0   2   -8.40   33.00
   8   0  -2   -6.40   19.00
   9   0  -2  -21.10   22.60
   0   0  -3    3.30    3.70
   0   0   3   -3.30    3.00
  -1   0  -3   11.50    5.50
   1   0   3   14.40    6.00
   1   0  -3   13.00    6.10
  -1   0   3   15.60    6.30
  -2   0  -3  105.89   10.70
   2   0   3  105.39   10.70
   2   0  -3  105.99   10.80
  -2   0   3   93.09   10.90
  -2   0  -3  101.29   19.30
   3   0   3  724.23   28.20
  -3   0  -3  698.13   47.30
  -3   0   3  719.63   31.00
  -3   0  -3  693.33   30.30
   3   0  -3  785.92   43.10
   4   0  -3  293.27   28.60
  -4   0   3  312.87   19.30
  -4   0  -3  298.37   18.60
  -4   0  -3  341.77   36.10
  -5   0  -3  418.26   22.50
  -5   0   3  434.56   23.80
   5   0  -3  414.66   37.00
  -6   0   3  350.96   22.50
   6   0  -3  311.47   34.70
  -6   0  -3  323.97   21.20
  -7   0   3  372.86   27.60
   7   0  -3  299.17   39.70
  -8   0   3  265.77   27.90
   8   0  -3  150.38   34.80
   9   0  -3   32.20   28.80
   0   0   4  108.59   14.20
   0   0  -4  114.79   13.30
  -1   0  -4  984.30   40.90
  -1   0   4  983.00   41.60
   1   0  -4  970.50   40.50
   1   0   4  971.40   41.10
  -2   0  -4   32.90    9.50
  -2   0   4   45.50   10.20
   2   0  -4   35.70    9.20
   2   0   4   36.00   10.30
  -2   0  -4   36.80   15.90
  -3   0   4  671.13   33.50
  -3   0  -4  621.44   50.09
  -3   0  -4  642.14   31.80
   3   0   4  663.63   30.90
   3   0  -4  711.23   44.50
  -4   0   4   13.60    9.70
  -4   0  -4  -30.30   15.60
  -4   0  -4   -1.30    6.50
   4   0  -4   32.40   13.20
  -5   0   4  551.84   31.10
   5   0  -4  490.25   41.50
  -5   0  -4  547.05   29.90
  -6   0  -4   25.70    9.50
   6   0  -4   13.90   16.60
  -6   0   4   31.70   12.00
  -7   0   4  131.29   20.30
   7   0  -4  102.29   26.80
  -7   0  -4  114.99   19.10
   8   0  -4   29.90   23.50
  -9   0   4   29.30   21.80
   9   0  -4   19.90   26.40
   0   0   5   -6.00    6.20
   0   0  -5    8.00    7.60
  -1   0   5  392.56   27.30
   1   0   5  343.77   25.60
   1   0  -5  425.56   28.00
  -1   0  -5  376.36   25.90
   2   0  -5   -1.30    6.70
   2   0   5   -8.70    6.30
  -2   0   5   13.10    8.90
  -2   0  -5    6.40    7.20
  -3   0  -5  625.84   34.20
  -3   0   5  599.64   36.70
  -3   0  -5  605.74   51.79
   3   0   5  654.73   33.70
   4   0  -5   38.10   16.70
  -4   0   5   53.29   16.80
   4   0   5   54.89   13.10
  -4   0  -5   31.90   11.60
  -5   0   5  729.63   39.50
   5   0  -5  706.93   51.79
   6   0  -5    0.50   14.10
  -6   0   5   -7.40   10.00
   7   0  -5  213.38   37.60
  -7   0   5  311.17   31.60
  -8   0   5    1.30   16.60
   8   0  -5    4.20   21.30
   0   0   6  125.39   20.60
  -1   0   6  132.09   21.90
   1   0   6  150.68   22.90
   2   0  -6  193.98   27.50
   2   0   6  181.28   21.90
  -2   0   6  190.78   22.80
   3   0  -6   49.10   12.80
   3   0   6   38.40   13.50
  -3   0   6   57.39   16.80
  -4   0   6   -1.00   10.30
   4   0   6   18.10   12.70
  -5   0   6   87.89   19.10
   5   0  -6   84.19   22.10
  -6   0   6   47.70   18.30
   6   0  -6   80.69   24.20
  -7   0   6   22.80   19.10
   7   0  -6    6.40   19.00
  -8   0   6   38.00   21.60
   8   0  -6   24.50   24.80
   0   0   7    0.10   11.60
  -1   0   7   23.30   13.70
   1   0   7   -4.70   10.30
   2   0   7    7.40   10.80
  -2   0   7   13.60   13.10
  -3   0   7  170.48   25.70
   3   0   7  171.18   22.30
   4   0   7   14.50   12.40
  -4   0   7    8.20   14.40
   4   0  -7   18.60   13.70
   5   0   7   90.99   23.70
   5   0  -7  109.79   26.90
  -5   0   7  155.08   24.90
   6   0  -7  -10.10   17.90
  -6   0   7    0.90   13.70
   7   0  -7   28.40   25.10
  -7   0   7   13.10   22.10
   0   0   8   68.39   19.80
   1   0   8  289.17   30.70
  -1   0   8  231.88   29.40
   2   0   8  157.68   25.80
  -2   0   8  184.28   29.80
  -3   0   8  235.38   30.70
   3   0   8  263.57   28.40
  -4   0   8   32.50   19.20
   4   0   8   -4.90   11.00
   4   0  -8   21.80   16.40
  -5   0   8   60.59   23.00
   5   0   8   88.49   20.90
   5   0  -8  139.79   29.50
  -6   0   8   -1.50   16.00
   6   0  -8    9.50   21.70
   0   0   9   -1.00   13.70
   1   0   9   14.30   16.20
  -1   0   9   -5.70   12.50
  -2   0   9    3.50   17.60
  -3   0   9   -9.90   15.40
   3   0   9  -11.70   13.60
  -4   0   9  -14.40   20.00
   4   0   9    5.40   16.10
   4   0  -9  -11.60   14.90
   5   0  -9   -1.70   20.50
   5   0   9   -4.60   15.80
  -5   0   9   -1.80   17.70
   0   0  10  183.88   33.50
  -1   0  10   16.30   18.90
   1   0  10   31.70   19.70
  -2   0  10   88.09   26.40
   2   0  10  112.89   26.90
   3   0  10    3.30   16.60
  -3   0  10   37.60   21.50
  -1   1   0   -1.70    1.30
   1   1   0   -2.50    1.80
  -1  -1   0   -1.60    1.40
   1  -1   0    1.50    2.10
   2   1   0  221.48   17.40
  -2  -1   0  207.38   16.70
   2  -1   0  202.98   16.90
  -2   1   0  199.98   16.70
  -3  -1   0    8.60    6.60
  -3   1   0    2.30    6.40
   3   1   0   -4.20    4.90
   3  -1   0   -5.90    5.40
  -4   1   0  519.45   38.00
  -4  -1   0  570.24   38.40
   4  -1   0  543.75   40.40
   4   1   0  586.04   40.10
   5  -1   0    2.00   10.50
   5   1   0    7.10   10.50
   6  -1   0  309.67   37.30
  -6  -1   0  327.27   63.89
   6   1   0  403.96   41.70
   7  -1   0   25.30   17.40
   7   1   0  -27.50   12.50
   8   1   0   59.69   27.00
   8  -1   0   76.79   26.50
   9   1   0    1.90   23.10
   9  -1   0   32.40   28.00
   0   1   1    5.40    2.10
   0  -1   1    5.80    2.00
   1  -1  -1  353.26   19.30
   1   1   1  346.57   12.70
  -1   1  -1  343.97   12.80
  -1  -1   1  337.77   12.70
  -1   1   1  343.07   13.00
  -1  -1  -1  301.57   18.80
   1  -1   1  331.47   19.40
  -1  -1  -1  349.37   13.10
   1  -1   1  352.06   12.70
   1   1  -1  340.97   16.10
  -2   1  -1    9.00    6.40
   2   1   1    9.00    6.30
   2  -1  -1    6.00    5.10
  -2  -1   1   10.60    5.20
  -2  -1  -1   16.50    8.00
   2  -1   1    2.40    4.20
   2   1  -1    4.80    4.30
  -2   1   1    7.80    5.90
  -2   1   1    8.60    2.50
  -3  -1   1  893.91   43.10
  -3   1  -1  815.62   44.50
   3   1   1  835.82   45.60
   3  -1  -1  863.11   43.70
   3   1  -1  892.61   42.70
  -3   1   1  894.01   43.90
  -3  -1  -1  916.61   47.50
   3  -1   1  834.52   46.10
  -4  -1   1   23.50   10.80
   4   1   1   27.30   13.90
   4  -1  -1   33.00   12.20
  -4   1  -1   23.20   10.60
   4   1  -1   27.80   11.40
  -4  -1  -1   25.20   10.50
   4  -1   1   22.30   11.60
  -4   1   1   10.90    9.40
  -5  -1   1   76.39   17.30
   5  -1  -1   84.79   20.30
  -5   1  -1   77.89   21.30
  -5  -1  -1   79.39   20.00
   5   1  -1   91.39   21.20
  -5   1   1   89.69   19.20
   5  -1   1   74.89   21.70
  -6  -1   1  -19.40   12.00
   6  -1  -1   10.50   14.80
   6   1   1   -8.60   12.30
   6   1  -1   -9.30   12.60
   6  -1   1  -10.40   11.00
  -6   1   1    3.70   14.60
   7  -1  -1    2.20   15.30
   7   1   1   20.30   17.50
   7  -1   1   15.20   19.20
   7   1  -1    0.30   14.80
   8   1   1  -10.70   17.60
   8  -1  -1    2.10   17.50
   8  -1   1    9.10   19.80
   8   1  -1   -1.30   18.20
   9   1   1    3.10   23.00
   9  -1  -1   16.00   24.90
   9   1  -1    6.10   26.50
   9  -1   1   15.60   21.10
   0   1   2   10.30    4.00
   0   1  -2    3.70    3.40
   0  -1  -2    5.20    3.50
   0  -1   2    1.10    3.10
  -1   1  -2   -4.60    3.10
   1  -1  -2    8.00    4.10
   1   1   2    5.90    3.90
  -1  -1   2    4.90    3.60
   1  -1   2    4.70    3.70
   1   1  -2    7.10    3.80
  -1  -1  -2    4.80    4.10
  -1   1   2    1.00    3.20
   2  -1  -2  319.87   15.00
   2   1   2  321.77   15.40
  -2   1  -2  288.57   19.70
  -2  -1   2  309.07   16.00
   2  -1  -2  344.87   24.40
  -2   1  -2  305.67   26.10
  -2   1   2  354.16   16.80
  -2  -1  -2  322.77   16.70
   2   1  -2  333.67   22.50
   2  -1   2  325.47   15.20
  -3  -1   2    7.20    9.00
  -3   1  -2    8.50    8.90
  -3  -1   2   25.20    6.00
   3  -1  -2   29.60   10.10
  -3   1   2   32.40    6.20
   3  -1   2   36.80   12.80
   3   1  -2   16.20    8.10
  -3  -1  -2   41.60   12.20
  -3  -1  -2   25.70    6.70
  -4   1  -2  298.87   31.90
  -4   1  -2  285.87   15.70
   4   1   2  291.07   31.50
   4  -1  -2  230.38   26.00
  -4  -1   2  291.77   15.60
  -4  -1   2  324.77   29.50
  -4   1   2  303.17   29.30
   4   1  -2  318.57   27.80
  -4  -1  -2  306.67   32.50
   4  -1   2  241.38   30.40
  -4   1   2  279.87   15.60
   5   1   2    0.60   13.10
  -5   1  -2   52.99   16.20
   5  -1  -2   20.40   12.40
  -5  -1   2   10.90   11.60
  -5   1   2    8.00    5.50
   5  -1   2   11.30   13.80
   5   1  -2    4.80   11.60
  -5  -1  -2    8.40   13.60
  -5   1   2   11.80   10.60
  -6  -1   2  166.98   29.50
   6   1   2  179.98   34.80
   6  -1  -2  205.78   33.70
  -6   1   2  145.49   30.00
   6   1  -2  148.79   27.80
   6  -1   2  182.28   34.80
   7   1   2  -27.30   15.00
   7  -1  -2  -11.70   14.50
   7  -1   2   24.60   18.60
   7   1  -2   -6.00   16.50
   8  -1  -2  103.39   33.20
   8  -1   2   72.19   38.40
   8   1  -2   70.39   28.50
   9  -1  -2    4.20   22.50
   9   1  -2   16.60   24.10
   0   1  -3  121.69   11.70
   0  -1  -3  128.39   11.80
   0   1   3  129.99   12.30
   0  -1   3  121.59   11.70
  -1  -1   3 1289.07   45.00
   1   1   3 1188.48   43.70
  -1   1  -3 1205.98   43.70
   1  -1  -3 1252.67   44.20
   1  -1   3 1243.48   44.10
  -1   1   3 1255.47   44.60
  -1  -1  -3 1223.78   44.20
   1   1  -3 1237.98   43.80
  -2  -1   3    3.20    5.20
  -2   1  -3   15.20    9.90
  -2   1  -3   17.10    5.70
   2  -1  -3   19.40    6.00
   2   1   3    7.60    5.50
   2  -1   3   19.30    6.40
  -2  -1  -3   25.00   11.10
   2   1  -3    9.20    5.20
  -2   1   3    9.30    5.80
  -2  -1  -3   22.80    6.70
  -3   1  -3  295.07   18.50
  -3   1  -3  303.87   31.30
   3   1   3  283.97   16.40
   3  -1  -3  335.27   29.90
  -3  -1   3  325.07   19.10
  -3  -1  -3  294.67   30.20
  -3   1   3  305.07   18.70
   3   1  -3  281.77   24.50
  -3  -1  -3  290.77   18.60
   4  -1  -3   21.00    9.90
  -4   1  -3   14.70   12.40
  -4   1  -3   34.40    8.20
  -4  -1   3    8.70    6.50
  -4  -1  -3   -3.40   12.90
   4   1  -3   15.30   10.10
  -4   1   3   18.50    7.10
  -4  -1  -3   16.10    6.80
   5  -1  -3  221.68   29.00
  -5   1  -3  227.18   17.00
  -5  -1   3  189.88   16.30
  -5  -1  -3  202.38   15.90
  -5   1   3  207.18   16.60
   5   1  -3  192.78   26.60
   6  -1  -3   35.30   17.60
  -6  -1   3   29.60   10.30
   6   1  -3   47.90   18.20
  -6  -1  -3   10.60    7.70
  -6   1   3   37.80   10.70
  -7   1  -3   26.60   11.50
  -7  -1   3   -8.80   10.50
   7  -1  -3   -0.30   17.60
   7   1  -3  -13.50   16.20
  -7   1   3    4.00   12.80
  -7  -1  -3   -4.70   10.50
   8  -1  -3   25.30   21.10
  -8  -1   3   -9.10   14.50
  -8   1   3   28.00   13.80
   8   1  -3  -38.90   16.10
   9  -1  -3  -17.90   20.80
   9   1  -3   18.10   25.50
   0   1  -4   -4.30    5.20
   0  -1  -4    8.10    6.10
   0   1   4   -0.70    6.50
   0  -1   4   -0.10    5.80
   1   1   4  158.88   15.80
  -1  -1   4  146.29   15.20
   1  -1  -4  127.29   13.70
  -1   1  -4  129.99   14.40
  -1   1   4  130.69   15.00
  -1  -1  -4  156.78   15.00
   1  -1   4  129.39   14.80
   1   1  -4  125.09   13.50
  -2   1  -4   23.90   13.90
   2   1   4   60.79   11.80
  -2   1  -4   62.69   11.40
   2  -1  -4   67.49   11.80
  -2  -1   4   53.99   11.50
   2   1  -4   49.00   10.40
  -2  -1  -4   64.69   11.10
  -2   1   4   59.69   11.80
   2  -1   4   55.89   11.50
  -3  -1   4   -1.70    7.00
  -3   1  -4    0.70    6.30
  -3   1  -4   16.50   14.10
   3  -1  -4    7.30    6.60
   3   1   4   10.10    7.30
  -3  -1  -4   13.80   13.50
   3  -1   4    8.40    6.60
   3   1  -4    3.40    8.70
  -3   1   4   -3.00    6.60
  -3  -1  -4    6.60    6.60
  -4   1  -4  191.08   17.20
  -4   1  -4  186.38   42.70
   4  -1  -4  237.98   28.40
  -4  -1   4  203.38   19.00
   4   1  -4  195.08   25.70
  -4   1   4  165.18   17.20
  -4  -1  -4  171.68   17.00
   4  -1   4  177.08   14.90
  -5   1  -4   11.30    8.90
   5  -1  -4  -13.90   11.90
  -5  -1   4    5.90    8.80
  -5   1   4    5.60    8.90
  -5  -1  -4    0.00    7.60
   5   1  -4    0.10   12.80
  -6  -1   4   98.09   17.80
   6  -1  -4   75.89   23.30
  -6   1  -4  110.89   16.00
  -6   1   4  132.99   19.10
  -6  -1  -4   73.69   14.30
   6   1  -4   85.09   23.90
  -7  -1   4   -2.80   11.40
  -7   1  -4    0.30   12.10
   7  -1  -4   -9.30   14.10
  -7  -1  -4   24.10   12.80
   7   1  -4   14.40   15.50
  -7   1   4   -0.50   11.80
   8  -1  -4   22.00   22.20
  -8  -1  -4   63.99   21.50
   8   1  -4   57.19   23.90
   9  -1  -4   -2.90   22.70
  -9  -1   4  -12.70   18.80
   9   1  -4  -13.60   23.70
  -9   1   4   -9.00   21.10
   0   1  -5   -2.00    6.90
   0  -1   5    9.40    8.40
   0   1   5   -0.90    7.20
   0  -1  -5    0.40    6.80
  -1  -1   5  561.84   33.00
   1   1   5  557.44   32.90
   1  -1  -5  618.74   33.50
  -1   1  -5  603.64   33.00
  -1  -1  -5  572.14   32.30
  -1   1   5  574.34   33.70
   1   1  -5  615.44   34.90
   1  -1   5  588.44   33.40
  -2   1  -5   29.60   10.10
  -2  -1   5   25.40   10.80
   2  -1  -5   42.60   11.40
   2   1   5   19.70    9.50
  -2   1  -5   69.39   19.50
  -2  -1  -5   10.40    8.50
   2  -1   5   27.10   10.90
   2   1  -5   32.50   10.20
  -2   1   5   23.90   10.50
  -3   1  -5  391.16   27.30
  -3   1  -5  430.46   44.70
   3  -1  -5  402.06   25.30
   3   1   5  424.26   27.00
  -3  -1   5  423.46   30.60
   3  -1   5  392.76   26.10
  -3  -1  -5  414.16   44.80
  -3  -1  -5  399.76   27.20
  -3   1   5  440.96   31.70
  -4  -1   5   -6.10   10.90
   4  -1  -5   20.30   15.70
   4   1   5   27.20   10.50
  -4   1  -5   -2.70    9.20
   4  -1   5    9.70    8.80
  -4  -1  -5    3.90   10.20
   4   1  -5   -0.70   11.60
  -4   1   5   11.60   10.90
  -5  -1   5   86.49   17.30
   5  -1  -5   81.69   22.60
  -5   1   5   63.39   15.20
  -6  -1   5   -9.00   11.00
   6  -1  -5   22.00   17.10
   6   1  -5   14.70   15.80
  -6   1   5    0.60   11.60
  -7  -1   5   -5.80   12.00
   7  -1  -5   23.80   17.20
  -7   1   5   11.70   13.90
   7   1  -5   30.10   18.40
  -8  -1   5    7.30   15.50
   8  -1  -5    4.40   22.50
   8   1  -5   27.90   22.10
  -8   1   5  -31.80   12.70
   0  -1   6   -6.10    9.90
   0   1   6   32.30   13.60
  -1  -1   6    4.20    9.70
   1   1   6   -6.40    8.70
   1  -1   6   -4.60    9.20
  -1   1   6   13.40   11.20
  -2  -1   6   63.49   16.00
   2   1   6   42.50   15.10
  -2   1  -6   38.70   23.40
  -2   1   6   27.10   14.00
   2   1  -6   36.70   16.80
   2  -1   6   59.49   15.90
   3   1   6   37.40   12.40
   3  -1  -6   28.10   10.20
  -3  -1   6   30.10   13.40
   3  -1   6   27.40   13.30
  -3   1   6   23.40   13.00
  -4  -1   6   31.10   14.00
   4  -1  -6   26.10   17.80
   4   1   6   26.80   14.20
   4   1  -6   46.80   18.30
   4  -1   6   32.70   12.50
  -4   1   6   31.70   15.60
  -5  -1   6   19.00   14.00
   5  -1  -6  -20.60   15.10
   5   1  -6   13.00   15.40
  -5   1   6   22.40   12.50
  -6  -1   6   71.89   20.50
   6  -1  -6    6.70   20.60
  -6   1   6   84.99   22.30
   6   1  -6   53.99   23.90
   7  -1  -6   -1.60   16.60
  -7  -1   6  -13.90   13.90
   7   1  -6  -19.20   19.00
  -7   1   6   -9.40   13.70
   8  -1  -6    4.70   23.30
  -8  -1   6   23.60   16.50
   8   1  -6   30.60   25.20
  -8   1   6   15.70   16.50
   0   1   7   -8.20    9.70
   0  -1   7   -3.00   10.40
  -1  -1   7  192.68   24.80
   1   1   7  221.38   24.90
  -1   1   7  231.78   25.40
   1  -1   7  245.98   26.70
   2   1   7  -13.00    9.20
  -2  -1   7    7.90   13.10
   2  -1   7   -7.30    8.80
  -2   1   7    8.00   12.00
  -3  -1   7   71.29   18.80
   3   1   7   93.89   19.00
  -3   1   7   71.69   19.20
   3  -1   7  110.09   20.50
  -4  -1   7  -12.00   11.20
   4   1   7   28.30   14.30
   4  -1  -7    1.70   13.90
  -4   1   7    5.20   15.30
   4  -1   7    2.80   11.40
   4   1  -7  -19.10   12.30
   5   1   7   33.20   15.90
  -5  -1   7   21.00   15.20
   5  -1  -7   17.60   17.80
   5   1  -7   30.50   18.00
  -5   1   7   28.80   16.10
  -6  -1   7  -10.80   13.80
  -6   1   7    1.90   14.60
   6   1  -7   21.00   19.40
   7  -1  -7  -16.80   20.70
  -7  -1   7  -24.90   15.70
   7   1  -7   30.50   22.60
  -7   1   7    7.80   19.00
   0   1   8   -4.70   11.80
   0  -1   8   -8.70   11.30
   1   1   8   24.40   14.40
  -1  -1   8    2.00   11.50
   1  -1   8   20.60   14.80
  -1   1   8    4.50   11.90
  -2  -1   8   13.80   15.00
   2   1   8  -10.40   12.30
   2  -1   8   22.00   14.10
  -2   1   8   14.60   13.90
   3   1   8   -9.90   12.70
  -3  -1   8   18.40   15.50
   3  -1   8   21.90   14.90
  -3   1   8    3.80   14.00
   4   1   8   33.60   15.20
  -4  -1   8   30.80   19.60
   4  -1  -8    6.50   15.50
  -4   1   8   18.90   19.30
   4   1  -8   15.70   16.80
   4  -1   8   20.10   13.90
   5   1   8    0.90   15.70
  -5  -1   8    5.40   18.10
   5  -1  -8    7.70   17.60
  -5   1   8   30.60   18.90
   5  -1   8   -0.20   14.40
   5   1  -8   -6.20   16.70
  -6  -1   8   19.20   18.50
   6  -1  -8   -8.60   21.60
   6   1  -8  -34.30   18.30
  -6   1   8  -23.60   18.10
   0   1   9    6.90   14.90
   0  -1   9  -21.60   12.20
  -1  -1   9   10.60   16.20
   1   1   9   37.80   19.30
  -1   1   9   35.20   19.00
   1  -1   9   20.60   18.30
  -2  -1   9   14.40   17.10
  -2   1   9    7.20   16.70
   3   1   9   11.40   15.10
  -3  -1   9   -7.70   14.50
  -3   1   9   60.99   21.70
   3  -1   9   21.60   16.00
   4   1   9   -8.90   13.40
  -4  -1   9   -4.20   16.40
   4  -1  -9  -33.70   15.10
  -4   1   9   -9.70   16.40
   4   1  -9   -0.30   15.20
   4  -1   9   -3.60   14.10
  -5  -1   9   -1.70   17.90
   5  -1  -9   -6.70   20.40
   5   1   9   13.50   17.80
   5  -1   9    5.90   16.60
  -5   1   9   13.20   18.70
   5   1  -9  -22.00   18.00
   0   1  10   13.40   17.30
   0  -1  10    7.80   14.40
  -1  -1  10  -20.30   14.50
   1   1  10    2.00   16.80
   1  -1  10   19.00   17.70
  -1   1  10   -4.70   15.90
   2   1  10  -37.30   15.00
  -2  -1  10    3.50   18.50
   2  -1  10    3.50   16.90
  -2   1  10    1.90   15.90
  -3  -1  10   -0.50   16.80
   3   1  10   25.40   21.20
   3  -1  10    8.80   19.70
  -3   1  10  -17.80   16.00
   1   2   0    1.60    1.90
  -1  -2   0    2.00    1.80
  -1   2   0   -0.20    1.20
   1  -2   0    1.00    2.00
  -2   2   0  469.05   26.60
  -2  -2   0  452.05   25.30
   2  -2   0  483.15   27.20
   2   2   0  502.45   26.00
   3  -2   0   -0.50    5.80
  -3  -2   0    2.40    6.80
  -3   2   0    6.30    6.80
   3   2   0    0.10    6.20
  -4  -2   0  622.64   40.60
   4  -2   0  597.24   42.20
  -4   2   0  650.93   41.90
   4   2   0  643.64   41.30
   5   2   0   -7.60    9.20
  -5   2   0    2.80   11.60
  -5  -2   0   -1.60    9.90
   5  -2   0  -11.70    9.40
   6   2   0   28.80   18.10
  -6  -2   0   53.99   22.10
   6  -2   0   71.99   22.60
   7   2   0  -13.40   13.70
   7  -2   0    7.70   16.00
   8  -2   0  177.98   37.80
   8   2   0  166.48   36.50
   9  -2   0  -39.90   19.70
   9   2   0  -20.70   20.90
   0   2  -1    0.30    0.90
   0  -2  -1   -0.20    0.60
   0  -2   1   -1.10    1.10
   0   2   1   -0.90    1.10
  -1   2  -1   83.09    9.20
  -1   2  -1  105.79    6.40
   1   2   1   94.99    6.30
   1  -2   1  107.39    6.20
  -1   2   1  109.89    6.80
   1  -2   1   88.79   10.20
   1   2  -1  106.39    7.80
  -1  -2  -1   94.79    6.40
  -2  -2   1   13.50    5.70
   2  -2  -1   27.60    7.40
  -2   2  -1   26.80    8.60
   2   2   1   32.70    9.30
  -2   2  -1   27.20    3.80
   2  -2   1   21.50    7.70
  -2   2   1   22.60    3.80
  -2  -2  -1   22.10    9.70
   2   2  -1   28.70    7.00
  -2   2   1   19.30    6.90
  -3  -2   1 1829.42   68.19
   3  -2  -1 1804.62   70.79
  -3   2  -1 1768.32   71.89
   3   2   1 1823.22   73.19
  -3  -2  -1 1794.02   73.29
   3   2  -1 1731.33   65.99
   3  -2   1 1729.03   72.99
  -3   2   1 1892.51   70.59
   4  -2  -1  141.89   20.60
   4   2   1  145.99   22.40
  -4   2  -1  139.89   22.90
  -4  -2   1  139.79   20.70
  -4   2   1  129.69   21.00
   4   2  -1  137.19   19.60
  -4  -2  -1  152.28   23.20
   4  -2   1  140.39   24.80
   5  -2  -1  976.60   58.19
   5   2   1  716.73   84.19
  -5   2  -1 1075.89   61.39
  -5  -2   1 1035.20   56.99
  -5  -2  -1  996.20   59.59
   5  -2   1 1070.79   64.29
   5   2  -1  916.31   55.79
  -5   2   1 1042.60   60.69
   6  -2  -1   97.99   23.80
   6   2   1  139.49   30.40
  -6  -2   1  107.09   22.70
   6  -2   1  126.09   28.90
  -6   2   1  108.99   33.50
   6   2  -1  103.59   25.40
   7  -2  -1  622.54   55.29
   7   2   1  526.15   55.09
   7  -2   1  576.64   56.19
   7   2  -1  596.44   52.49
   8  -2  -1   17.00   20.90
   8   2   1   26.30   19.90
   8   2  -1   18.60   23.20
   8  -2   1   -8.00   20.50
   9   2   1  194.18   42.00
   9  -2  -1  145.09   40.60
   9  -2   1  153.48   40.30
   9   2  -1  180.48   41.80
   0   2  -2  270.17   15.20
   0  -2  -2  266.87   15.40
   0  -2   2  248.68   14.00
   0   2   2  252.77   14.50
  -1   2  -2 2558.84   84.09
   1   2   2 2597.34   73.29
   1  -2  -2 2643.54   73.19
  -1  -2   2 2621.84   73.39
   1   2  -2 2562.54   72.49
  -1   2   2 2687.13   73.79
  -1  -2  -2 2424.76   77.09
   1  -2   2 2627.64   73.09
   2  -2  -2  132.29   16.20
   2  -2  -2  121.39    9.10
  -2  -2   2  123.69    9.80
   2   2   2  150.88   10.00
  -2   2  -2  114.09   16.90
  -2   2  -2  131.99   17.90
  -2   2   2  104.79    9.40
   2  -2   2  113.59    9.10
   2  -2   2  119.69   17.60
   2   2  -2  112.79   13.10
  -2  -2  -2  118.39   18.20
  -2  -2  -2  130.59   10.70
  -3   2  -2 2138.09   85.79
  -3  -2   2 2024.20   77.89
  -3  -2   2 2115.49   61.79
  -3   2  -2 2182.88   64.89
   3  -2  -2 2166.88   81.29
  -3   2   2 2156.48   62.39
   3   2  -2 2173.08   75.59
  -3  -2  -2 2045.80   65.69
  -3  -2  -2 2108.49   86.59
   3  -2   2 2238.88   88.19
  -4  -2   2  108.19   20.20
  -4   2  -2  101.29    9.60
   4  -2  -2   97.09   17.90
  -4   2  -2  102.49   20.20
  -4  -2   2  115.89   10.10
  -4  -2  -2   99.69   21.70
  -4   2   2  139.49   22.30
  -4   2   2   94.39    9.80
   4   2  -2  105.49   18.80
   4  -2   2   76.79   19.70
  -5  -2   2  781.22   50.09
   5  -2  -2  725.43   49.40
   5   2   2  721.33   53.29
  -5   2  -2  658.13   51.09
   5   2  -2  698.63   46.10
  -5   2   2  742.73   49.30
   5  -2   2  698.23   53.79
  -5  -2  -2  754.12   53.19
   6  -2  -2   15.70   15.80
   6   2   2   36.40   18.80
  -6  -2   2   19.30   15.50
   6   2  -2   21.70   16.90
  -6   2   2   35.30   17.80
   6  -2   2   19.70   17.90
   7  -2  -2  349.77   42.60
   7  -2   2  209.88   40.80
   7   2  -2  263.97   38.60
   8  -2  -2   30.30   22.30
   8  -2   2   22.70   23.80
   8   2  -2   11.00   21.00
   9  -2  -2  -19.50   22.70
   9   2  -2   77.19   40.10
   0   2   3    3.80    4.50
   0  -2   3   -2.70    3.70
   0  -2  -3    3.60    4.40
   0   2  -3   -1.10    4.00
   1   2   3  161.18   13.60
  -1   2  -3  162.78   13.60
  -1  -2   3  177.08   14.10
   1  -2  -3  159.58   13.50
   1  -2   3  153.68   13.10
   1   2  -3  170.48   13.40
  -1  -2  -3  170.48   14.00
  -1   2   3  157.18   13.90
   2  -2  -3   38.20    8.20
  -2   2  -3   57.79    9.10
  -2   2  -3   32.40   12.80
   2   2   3   36.70    8.20
  -2  -2   3   37.70    8.80
  -2   2   3   39.50    8.50
  -2  -2  -3   47.20    8.80
   2  -2   3   37.60    7.80
  -3   2  -3   -5.50    9.60
  -3   2  -3   -1.30    4.80
  -3  -2   3    5.00    5.40
   3  -2  -3   16.10    9.90
   3   2   3    6.80    5.10
   3   2  -3   10.00    7.40
   3  -2   3    5.60    4.90
  -3   2   3   -2.70    4.70
  -3  -2  -3    9.80   11.40
  -3  -2  -3    0.70    5.10
  -4   2  -3   90.59   22.10
  -4  -2   3  102.79   12.20
  -4   2  -3   93.19   11.60
   4  -2  -3  104.99   20.70
  -4   2   3  112.29   12.30
  -4  -2  -3  123.49   12.90
   4   2  -3  105.49   18.10
  -4  -2  -3  107.79   23.20
  -5   2  -3  332.47   20.50
   5  -2  -3  330.37   34.50
  -5  -2   3  293.37   19.50
   5   2  -3  276.97   30.40
  -5   2   3  277.67   19.90
  -5  -2  -3  318.57   20.00
   6  -2  -3  193.48   32.60
  -6  -2   3  200.98   17.90
  -6   2  -3  222.38   18.10
  -6   2   3  191.68   18.00
  -6  -2  -3  170.38   16.50
   6   2  -3  186.58   28.10
  -7  -2   3   54.19   14.40
  -7   2  -3   25.30   12.90
   7  -2  -3   38.90   19.50
   7   2  -3   -1.20   19.20
  -7   2   3   57.99   13.40
   8  -2  -3  108.89   31.60
   8   2  -3  112.69   30.20
   9  -2  -3   42.10   25.30
   0  -2   4 4435.66  127.69
   0   2   4 4444.16  127.99
   0  -2  -4 4406.56  127.09
   0   2  -4 4302.37  126.19
  -1   2  -4 1197.18   46.50
   1  -2  -4 1164.88   45.80
   1   2   4 1182.48   46.90
  -1  -2   4 1159.78   46.80
   1  -2   4 1182.48   46.30
  -1  -2  -4 1182.48   46.70
   1   2  -4 1141.09   45.20
  -1   2   4 1121.29   46.40
  -2   2  -4 3244.08  118.99
   2  -2  -4 3195.48   95.79
  -2  -2   4 3321.87   98.79
   2   2   4 3193.48   96.69
  -2   2  -4 3167.88   96.79
   2   2  -4 3109.39   94.89
  -2   2   4 3189.18   97.99
   2  -2   4 3102.29   95.49
  -2  -2  -4 3154.18   97.39
   3  -2  -4  684.33   30.30
   3  -2  -4  615.54   44.80
   3   2   4  690.43   31.50
  -3   2  -4  684.63   55.99
  -3  -2   4  659.23   32.90
  -3   2  -4  660.13   32.20
   3   2  -4  649.34   39.80
  -3  -2  -4  647.14   32.10
   3  -2   4  639.24   30.30
  -3  -2  -4  633.14   48.90
  -3   2   4  644.44   32.80
  -4  -2   4  921.01   41.30
   4  -2  -4  934.01   56.69
  -4   2  -4  969.50   87.49
  -4   2  -4  983.30   40.80
  -4   2   4  953.30   42.00
   4  -2   4  916.71   35.60
  -4  -2  -4  900.71   40.30
   4   2  -4  986.60   52.29
  -5  -2   4  429.26   27.20
   5  -2  -4  331.27   59.79
  -5   2  -4  384.06   30.60
  -5  -2  -4  390.56   24.60
  -5   2   4  397.16   26.70
   5   2  -4  402.96   36.20
  -6  -2   4  259.97   23.70
   6  -2  -4  219.98   36.30
  -6   2  -4  270.07   20.90
  -6  -2  -4  268.47   26.90
   6   2  -4  283.67   34.20
  -6   2   4  286.87   23.40
  -7   2  -4   11.10   11.60
   7  -2  -4    4.70   17.30
  -7  -2   4   15.60   11.90
  -7  -2  -4   26.20   13.20
   7   2  -4   12.30   16.00
  -7   2   4   31.70   14.50
   8  -2  -4   37.60   20.70
  -8  -2  -4   14.50   15.50
  -8   2   4    0.10   16.40
   8   2  -4   85.79   25.50
   9  -2  -4  -17.60   24.20
  -9  -2   4  -19.70   18.80
  -9   2   4   45.70   22.50
   0   2   5   -4.00    6.60
   0   2  -5   -3.00    5.90
   0  -2  -5    7.10    7.50
   0  -2   5   -8.90    5.90
   1  -2  -5   73.89   13.20
  -1   2  -5   97.59   15.50
  -1  -2   5   64.59   13.10
   1   2   5   50.29   13.20
  -1  -2  -5   77.29   14.10
   1   2  -5   60.89   13.10
  -1   2   5   73.49   14.80
   1  -2   5   66.09   13.70
  -2   2  -5   -1.10    7.60
  -2  -2   5   -5.80    6.50
  -2   2  -5   13.80   17.40
   2  -2  -5   25.70    9.70
   2   2   5   -0.80    6.90
  -2   2   5  -10.80    6.90
  -2  -2  -5    5.90    8.00
   2  -2   5    0.60    7.30
   2   2  -5   -5.60    6.50
   3   2   5    2.40    8.50
  -3  -2   5   -0.40    9.00
   3  -2  -5   17.60    8.90
  -3   2  -5   24.60    9.50
  -3   2  -5   27.20   17.90
  -3   2   5    1.80    9.80
   3   2  -5   19.60   12.40
  -3  -2  -5  -11.10   17.90
   3  -2   5    0.50    8.30
  -3  -2  -5   -6.10    6.70
   4   2   5    1.60    7.90
   4  -2  -5   -0.50   12.70
  -4  -2   5   -0.30   11.50
  -4   2  -5   -3.30    9.10
  -4   2   5   -4.60    8.30
   4  -2   5    3.90    7.60
   4   2  -5   -3.40   10.40
  -5  -2   5   48.70   14.10
   5  -2  -5   61.59   19.80
   5   2  -5   53.09   17.90
  -5   2   5   24.50   12.40
  -6  -2   5  -12.80    9.50
   6  -2  -5    1.30   16.10
   6   2  -5   -0.30   15.10
  -6   2   5    3.30   11.20
   7  -2  -5   11.10   19.50
  -7  -2   5    8.10   11.90
  -7   2   5    3.70   13.30
   7   2  -5   20.30   20.10
   8  -2  -5  -11.80   20.90
  -8  -2   5   19.80   16.20
  -8   2   5  -28.60   12.50
   8   2  -5   -1.90   20.00
   0  -2   6 2094.09   81.79
   0   2   6 2327.67   84.09
   1   2   6   15.80   11.40
  -1  -2   6    7.10   10.70
   1  -2   6   15.90   11.30
  -1   2   6   43.90   13.40
   2   2   6 1672.13   67.19
  -2   2  -6 1783.32   93.19
  -2  -2   6 1637.94   67.99
   2  -2   6 1619.34   65.79
  -2   2   6 1610.54   68.09
   2   2  -6 1564.04   77.99
   3   2   6   80.79   17.10
  -3  -2   6   98.19   18.70
   3  -2  -6   80.89   15.10
  -3   2   6   92.69   16.80
   3  -2   6   65.49   16.20
   4  -2  -6  596.94   50.29
   4   2   6  609.34   35.70
  -4  -2   6  644.94   41.10
  -4   2   6  569.34   37.80
   4  -2   6  606.34   35.20
   4   2  -6  624.84   46.50
   5  -2  -6   79.09   22.10
  -5  -2   6   74.59   18.30
   5   2  -6   62.29   20.20
  -5   2   6   91.89   19.90
  -6  -2   6  202.18   26.30
   6   2  -6  202.28   36.60
  -6   2   6  203.48   26.50
   7  -2  -6   41.30   23.20
  -7  -2   6    8.00   13.30
  -7   2   6   -5.30   16.70
   7   2  -6   30.50   23.80
   8  -2  -6    6.20   22.80
  -8  -2   6    7.80   17.80
  -8   2   6   34.80   18.40
   8   2  -6   35.70   26.80
   0   2   7  -15.40    9.20
   0  -2   7    4.80   12.50
   1   2   7    1.40   11.90
  -1  -2   7    1.70   11.40
   1  -2   7   -0.90   10.50
  -1   2   7   23.10   13.20
   2   2   7   15.80   11.50
  -2  -2   7   13.90   13.20
   2  -2   7   11.50   11.60
  -2   2   7   17.70   12.70
  -3  -2   7  -16.20   10.00
   3   2   7   31.20   13.20
   3  -2   7    6.50   11.80
  -3   2   7   15.30   12.80
  -4  -2   7   37.40   16.20
   4  -2  -7   14.80   16.90
   4   2   7   67.19   16.70
  -4   2   7   29.50   15.00
   4  -2   7   72.39   15.90
   4   2  -7   58.89   19.90
   5  -2  -7  -14.80   17.60
   5   2   7   42.90   15.80
  -5  -2   7   29.10   17.10
   5   2  -7   25.80   18.30
  -5   2   7   40.30   17.40
  -6  -2   7   19.50   17.30
   6  -2  -7   63.59   24.70
  -6   2   7   49.70   19.30
   6   2  -7   65.19   24.00
  -7  -2   7   -6.30   16.60
  -7   2   7    6.60   19.90
   7   2  -7  -35.90   19.60
   0  -2   8   82.99   20.10
   0   2   8  110.19   23.40
  -1  -2   8  128.19   24.70
   1   2   8  146.59   26.60
  -1   2   8  115.39   24.60
   1  -2   8  157.58   26.70
   2   2   8   65.99   18.30
  -2  -2   8   18.40   16.40
  -2   2   8   20.90   15.80
   2  -2   8   21.40   13.90
   3   2   8   77.79   19.90
  -3  -2   8   94.69   22.50
   3  -2   8  137.29   25.20
  -3   2   8   75.69   20.70
   4   2   8   50.79   17.40
   4  -2  -8   33.80   19.00
  -4  -2   8   13.10   18.40
   4   2  -8   25.90   17.90
   4  -2   8   69.99   18.50
   5  -2  -8   78.89   25.90
  -5  -2   8   72.89   22.60
   5   2   8   81.99   21.40
  -5   2   8   53.79   23.80
   5   2  -8   55.59   21.60
   5  -2   8  100.79   22.90
  -6  -2   8  -21.60   17.10
   6  -2  -8  -43.90   18.70
   6   2  -8    2.50   20.60
  -6   2   8   -6.50   18.30
   0  -2   9   -9.00   13.70
   0   2   9    6.10   15.50
   1   2   9   18.20   18.40
  -1  -2   9    7.50   14.70
   1  -2   9    7.10   16.50
  -1   2   9   36.40   19.80
  -2  -2   9    8.40   13.90
  -2   2   9   18.30   17.20
   3   2   9   36.20   17.80
  -3  -2   9   14.20   17.80
  -3   2   9   37.90   22.30
   3  -2   9   28.40   17.50
   4  -2  -9   19.70   18.90
  -4  -2   9    1.70   18.50
   4   2   9    7.50   17.30
   4  -2   9   26.40   16.90
  -4   2   9   13.20   20.40
   4   2  -9   42.30   20.30
   5  -2  -9   16.40   21.40
   5   2   9    2.40   19.90
  -5  -2   9   27.80   25.60
   5  -2   9   19.20   20.10
   5   2  -9   50.89   22.70
  -5   2   9   -7.80   19.20
   0   2  10   10.40   19.10
   0  -2  10   22.60   19.90
   1   2  10  -13.70   14.30
  -1  -2  10  -27.70   13.70
  -1   2  10  -14.30   13.50
   1  -2  10   17.60   17.20
  -2  -2  10   27.60   18.70
   2   2  10   -1.30   17.50
  -2   2  10   15.10   19.60
   2  -2  10   -4.20   16.20
  -3  -2  10   -9.90   17.50
   3   2  10  -11.40   16.10
   3  -2  10   21.80   20.10
  -3   2  10    3.90   17.40
  -1   3   0    1.30    1.70
  -1  -3   0   -0.40    1.90
   1  -3   0   -0.50    0.70
  -1   3   0    0.80    1.20
   1   3   0   -0.10    1.90
   1  -3   0   -0.90    2.10
   2  -3   0  459.55   27.10
   2   3   0  463.65   24.90
  -2   3   0  456.35   26.10
  -2  -3   0  448.46   25.00
  -3   3   0   -2.30    6.70
   3  -3   0    1.10    6.00
  -3  -3   0    8.10    7.10
   4   3   0  204.18   24.20
  -4   3   0  226.68   25.60
  -4  -3   0  171.68   23.80
   4  -3   0  194.88   25.60
   5   3   0    3.10    9.90
   5  -3   0    4.70   11.10
  -5  -3   0   -6.40    9.80
  -5   3   0  -14.10    9.30
   6   3   0  227.68   35.90
   6  -3   0  171.78   32.30
  -6  -3   0  201.18   33.40
   7   3   0  -18.40   13.00
   7  -3   0    7.20   17.00
   8   3   0   31.10   20.20
   8  -3   0   32.30   22.40
   9  -3   0   34.90   22.10
   9   3   0   15.30   24.10
   0  -3   1  234.18   10.50
   0   3   1  233.38   11.00
   1   3   1 3797.92  100.99
  -1   3  -1 3807.22  109.89
   1  -3  -1 3744.73  100.69
  -1   3  -1 4105.49  101.09
   1  -3   1 3870.21  110.99
  -1  -3  -1 3939.61  101.59
   1   3  -1 3973.30  101.59
  -1   3   1 4118.19  101.89
   1  -3   1 4110.69  100.79
  -2   3  -1  270.17   11.30
  -2  -3   1  276.57   18.00
  -2   3  -1  253.87   15.10
   2  -3  -1  245.08   19.80
  -2   3  -1  234.18   19.60
   2   3  -1  260.37   17.10
  -2   3   1  250.77   11.50
   2  -3   1  276.97   21.50
  -2  -3  -1  314.67   27.50
  -2   3   1  283.27   20.70
  -3  -3   1 1892.11   68.89
   3  -3  -1 1884.01   73.69
   3   3   1 1874.91   74.09
  -3   3  -1 1767.52   72.89
   3   3  -1 1873.91   67.29
   3  -3   1 1730.13   73.79
  -3   3   1 1790.72   70.69
  -3  -3  -1 1890.51   74.89
  -4   3  -1   13.00    9.10
  -4  -3   1   14.10    9.40
   4  -3  -1    7.50    8.90
   4   3   1   -3.90    8.30
  -4   3   1    4.80    8.20
  -4  -3  -1    4.80    9.20
   4   3  -1   11.40    8.90
   4  -3   1   -5.80    8.80
   5  -3  -1  550.44   43.10
   5   3   1  479.65   52.09
  -5  -3   1  575.64   41.50
  -5   3  -1  564.64   45.20
   5  -3   1  520.55   45.10
   5   3  -1  526.55   40.50
  -5  -3  -1  502.85   43.00
   6  -3  -1   82.79   23.40
   6   3   1   47.30   17.40
  -6  -3   1   27.60   16.10
   6   3  -1   52.19   18.90
   6  -3   1   66.19   21.20
   7   3   1   34.90   21.90
   7  -3  -1   59.79   21.60
   7   3  -1   63.69   22.10
   7  -3   1   68.39   25.80
   8   3   1  -21.60   19.30
   8  -3  -1   35.10   22.10
   8   3  -1   -4.20   18.70
   8  -3   1   17.70   21.20
   9  -3  -1    7.90   23.70
   9  -3   1  -11.60   21.10
   9   3  -1    9.00   24.30
   0  -3  -2    4.10    6.30
   0   3  -2    4.30    5.70
   0   3   2    4.10    3.90
   0  -3   2    1.30    3.10
  -1   3  -2   19.30    7.30
  -1   3  -2   19.40    6.10
  -1  -3   2   16.00    4.60
   1  -3  -2   25.40    5.70
   1   3   2   21.70    5.80
  -1  -3  -2   14.60    8.40
  -1   3   2   19.50    5.40
   1  -3   2   19.80    5.10
  -2  -3   2  312.97   15.90
  -2   3  -2  329.17   17.00
   2   3   2  305.47   15.40
  -2   3  -2  308.97   24.90
   2  -3  -2  373.16   27.70
   2  -3  -2  311.57   15.20
  -2  -3  -2  327.77   27.20
   2  -3   2  323.37   15.30
  -2   3   2  306.67   16.20
  -2  -3  -2  272.07   19.60
   2  -3   2  324.57   26.40
   2   3  -2  302.87   19.10
   3  -3  -2   89.09   16.60
  -3  -3   2   87.69   15.40
  -3   3  -2  127.89   19.30
  -3   3  -2  123.59   10.00
  -3  -3   2  111.69    9.70
   3  -3   2  127.89   21.50
   3   3  -2  115.69   15.40
  -3  -3  -2  105.79   13.00
  -3   3   2  105.19    9.80
  -3  -3  -2  115.59   20.70
  -4  -3   2  294.27   28.10
  -4  -3   2  264.47   14.90
  -4   3  -2  281.07   29.50
  -4   3  -2  256.37   14.60
   4  -3  -2  260.47   28.30
   4  -3   2  291.67   32.10
  -4  -3  -2  287.27   31.50
   4   3  -2  236.28   23.90
  -4   3   2  237.58   26.60
  -4   3   2  246.88   15.00
  -5  -3   2   67.69   18.00
  -5  -3   2   99.69   10.60
   5  -3  -2  136.19   26.70
  -5   3  -2   94.89   22.90
   5  -3   2  123.99   28.20
   5   3  -2  109.29   21.40
  -5   3   2  106.09   11.20
  -5  -3  -2  123.89   26.20
   6  -3  -2  151.18   29.40
  -6  -3   2  178.18   27.10
   6   3  -2  149.19   28.40
  -6   3   2  176.98   15.10
   6  -3   2  123.69   30.00
   7  -3  -2  -17.60   13.80
   7   3  -2  -15.00   15.20
   7  -3   2   18.60   17.80
   8  -3  -2  104.29   29.70
   8  -3   2   62.29   28.10
   8   3  -2  104.39   27.50
   9  -3  -2   47.40   25.10
   9  -3   2   10.70   23.70
   0  -3   3  568.14   26.30
   0  -3  -3  569.44   26.50
   0   3  -3  518.15   25.20
   0   3   3  559.74   26.60
  -1  -3   3 1310.17   46.20
   1  -3  -3 1326.47   46.00
  -1   3  -3 1268.77   45.50
   1   3   3 1327.77   46.40
  -1   3   3 1302.17   46.50
  -1  -3  -3 1247.28   45.70
   1  -3   3 1295.77   45.80
   1   3  -3 1271.97   45.00
  -2   3  -3  161.38   13.50
  -2   3  -3  135.49   20.80
   2   3   3  168.48   13.70
  -2  -3   3  173.48   14.10
   2  -3  -3  155.38   13.20
  -2  -3  -3  172.78   14.00
   2  -3   3  176.98   13.40
  -2   3   3  155.08   13.90
   3  -3  -3  261.57   27.70
  -3   3  -3  224.38   16.50
  -3  -3   3  246.28   17.00
   3  -3  -3  233.58   14.60
   3   3   3  216.58   14.80
  -3   3  -3  254.37   28.00
  -3  -3  -3  246.68   16.90
   3   3  -3  236.78   20.80
  -3   3   3  232.98   17.00
   3  -3   3  244.08   14.90
  -3  -3  -3  221.08   27.40
  -4  -3   3  112.39   12.50
   4  -3  -3   83.09   19.00
  -4   3  -3   91.79   12.10
  -4   3  -3   96.09   22.00
  -4  -3  -3   86.79   11.60
  -4   3   3  103.39   12.20
   4   3  -3  102.69   18.30
  -4  -3  -3   86.89   20.60
  -5   3  -3   64.99   11.00
  -5  -3   3   91.79   12.90
   5  -3  -3  135.79   26.40
   5  -3   3   59.69   22.00
  -5  -3  -3   94.09   12.10
   5   3  -3  108.99   21.40
  -5   3   3   97.69   13.80
   6  -3  -3   17.70   14.50
  -6  -3   3   17.30    9.10
   6   3  -3    0.00   11.80
  -6   3   3   31.80   10.60
  -6  -3  -3   12.70    7.50
   6  -3   3   26.80   20.20
   7  -3  -3  -15.00   15.50
  -7  -3   3  -14.10    8.90
  -7   3   3   12.20   10.90
   7   3  -3   15.40   17.90
   8  -3  -3   10.40   21.20
  -8   3   3   33.40   16.00
   8   3  -3   27.90   20.80
   9  -3  -3   24.80   24.90
  -9   3   3   21.30   18.20
   9   3  -3   19.60   30.40
   0  -3  -4    0.60    5.90
   0   3  -4   -2.50    6.00
   0   3   4   -3.00    6.30
   0  -3   4   -0.70    6.40
  -1   3  -4   32.60    8.30
  -1  -3   4   26.30    9.30
   1   3   4   26.30    9.40
   1  -3  -4   18.20    7.10
   1  -3   4   33.60    8.90
  -1   3   4   28.40    9.60
   1   3  -4   33.10    8.30
  -1  -3  -4   30.60    8.70
   2   3   4   53.29   11.40
  -2   3  -4   34.50    9.80
   2  -3  -4   54.99   10.80
  -2   3  -4   47.40   15.60
  -2  -3   4   50.89   11.10
  -2   3   4   64.69   12.40
  -2  -3  -4   56.09   11.00
   2  -3   4   56.09   11.30
   3  -3  -4   52.99   10.00
  -3   3  -4   57.19   21.50
   3  -3  -4   40.00   15.60
  -3  -3   4   82.19   13.60
  -3   3  -4   50.09   11.40
   3   3   4   67.19   11.30
  -3  -3  -4   68.19   11.40
   3   3  -4   40.80   12.50
   3  -3   4   73.09   11.50
  -3   3   4   45.30   11.20
  -3  -3  -4   20.70   14.60
  -4   3  -4  335.27   51.59
  -4  -3   4  379.46   24.50
   4  -3  -4  409.16   38.30
  -4   3  -4  398.26   24.10
   4  -3   4  314.47   32.10
  -4  -3  -4  372.56   24.10
  -4   3   4  345.37   24.30
   4   3  -4  385.46   31.30
   5  -3  -4    6.80   16.20
  -5  -3   4   12.60    9.70
   5   3  -4   29.30   15.50
  -5   3   4   33.50   11.00
  -5  -3  -4   22.40    8.70
  -6   3  -4  297.97   23.30
  -6  -3   4  279.97   24.40
   6  -3  -4  307.97   39.50
  -6  -3  -4  253.97   24.60
   6   3  -4  302.87   34.30
  -6   3   4  305.57   25.10
  -7   3  -4   35.10   13.90
  -7  -3   4   28.50   13.80
   7  -3  -4   41.20   20.80
  -7  -3  -4   20.60   13.50
  -7   3   4   31.80   14.90
   7   3  -4   33.90   19.70
   8  -3  -4  108.79   31.50
  -8  -3  -4   97.39   20.60
  -8   3   4  142.79   24.60
   8   3  -4   55.59   26.80
  -9  -3   4  -33.20   20.30
   9  -3  -4   11.20   25.60
  -9   3   4   22.40   20.90
   9   3  -4  -39.50   26.00
   0  -3   5    9.60    8.40
   0   3  -5    9.50    7.50
   0   3   5   13.30    9.10
   0  -3  -5   -0.20    6.10
   1  -3  -5  143.29   16.90
   1   3   5  127.49   17.00
  -1   3  -5  120.99   15.00
  -1  -3   5  134.29   16.70
  -1   3   5  124.19   17.30
   1   3  -5  129.19   16.10
   1  -3   5  131.29   16.40
  -1  -3  -5  143.29   16.40
  -2   3  -5   20.20    8.60
   2   3   5    0.50    8.80
  -2   3  -5    9.70   23.80
  -2  -3   5   14.20    9.00
   2  -3  -5   27.50   15.40
  -2  -3  -5   12.80    7.30
   2   3  -5   10.00    8.20
   2  -3   5    6.30    8.40
  -2   3   5   12.40    9.30
  -3   3  -5   89.59   24.50
   3   3   5  103.29   16.20
  -3   3  -5   98.09   14.70
   3  -3  -5  105.89   14.40
  -3  -3   5   78.49   17.30
   3   3  -5   62.39   16.90
   3  -3   5   88.09   15.60
  -3  -3  -5   90.99   15.50
  -3   3   5   97.19   26.20
   4   3   5    1.80    8.50
  -4   3  -5    4.60    8.50
  -4  -3   5  -12.90   10.00
   4   3  -5   -0.40   11.00
  -4  -3  -5   -2.00    8.50
  -4   3   5    3.90    8.80
   4  -3   5   18.10    9.10
  -5  -3   5   12.20   11.50
   5  -3  -5    1.80   15.10
   5   3  -5  -17.30   10.90
  -5   3   5   -4.40    9.70
  -6  -3   5  -12.20   10.20
   6  -3  -5   11.60   17.70
  -6   3   5   13.20   12.40
   6   3  -5   10.80   16.00
  -7  -3   5   15.10   12.70
   7  -3  -5    3.00   16.10
  -7   3   5   19.40   15.80
   7   3  -5   35.10   20.60
  -8  -3   5   -1.60   16.70
   8  -3  -5   10.40   23.20
   8   3  -5  -51.89   22.40
  -8   3   5   -9.70   14.60
   0  -3   6    9.20   10.60
   0   3   6   22.90   13.20
   1   3   6   -3.00    9.10
  -1  -3   6    3.10    9.80
   1  -3   6   -5.50    9.00
  -1   3   6   -7.90    9.20
  -2   3  -6   53.69   22.90
   2   3   6  101.59   19.30
  -2  -3   6   84.59   17.90
   2  -3   6  118.19   19.70
   2   3  -6   52.09   19.10
  -2   3   6   60.39   16.20
   3  -3  -6   -6.60    8.60
  -3  -3   6   12.40   10.40
   3   3   6  -11.10    9.70
   3  -3   6    1.20    9.90
  -3   3   6    0.90   11.10
   4   3   6   89.39   18.30
   4  -3  -6   74.49   22.90
  -4  -3   6   96.89   19.40
  -4   3   6   76.19   17.50
   4  -3   6  104.39   17.90
   4   3  -6  129.69   24.60
  -5  -3   6   20.50   13.80
   5  -3  -6   24.50   17.70
   5   3  -6  -11.70   14.60
  -5   3   6   13.40   13.60
  -6  -3   6  148.99   25.50
   6  -3  -6  153.08   33.00
   6   3  -6  178.88   31.80
  -6   3   6  148.89   24.90
  -7  -3   6    2.00   14.50
   7  -3  -6    5.70   20.90
   7   3  -6   -4.30   19.50
  -7   3   6   -1.70   13.60
  -8  -3   6   26.80   19.30
  -8   3   6   37.50   21.80
   8   3  -6   32.60   27.50
   0   3   7  206.28   25.40
   0  -3   7  243.48   26.70
   1   3   7   84.99   20.10
  -1  -3   7   77.09   20.00
  -1   3   7   94.19   20.80
   1  -3   7   99.49   20.90
  -2  -3   7   60.79   17.40
   2   3   7   67.89   17.10
  -2   3   7   40.00   16.90
   2  -3   7   65.49   17.20
   3   3   7   62.19   17.80
  -3  -3   7   30.50   15.40
  -3   3   7   20.90   13.70
   3  -3   7   59.59   15.00
   4   3   7   21.30   12.70
   4  -3  -7    6.20   17.60
  -4  -3   7   10.50   13.20
  -4   3   7   21.30   15.20
   4  -3   7   35.20   15.00
   4   3  -7   14.30   14.60
   5  -3  -7    1.30   15.90
  -5  -3   7   16.60   15.30
   5   3   7   16.80   12.70
   5   3  -7   16.20   17.90
   5  -3   7  -14.30   18.90
  -5   3   7   43.10   16.40
  -6  -3   7   14.60   15.30
   6  -3  -7   15.70   20.40
   6   3  -7  -13.00   18.30
  -6   3   7   -1.20   17.70
  -7  -3   7  -26.20   17.20
   7  -3  -7   26.00   20.70
   7   3  -7  -23.20   20.00
   0   3   8   11.30   13.10
   0  -3   8   13.30   12.30
  -1  -3   8    5.40   14.30
   1   3   8   11.70   13.30
  -1   3   8    4.50   13.70
   1  -3   8   20.30   14.00
  -2  -3   8   22.90   15.90
   2   3   8   18.30   14.30
  -2   3   8   41.50   18.80
   2  -3   8   11.90   14.30
   3   3   8   17.10   15.50
  -3  -3   8   11.50   15.00
   3  -3   8    3.20   13.70
  -3   3   8    2.80   15.00
   4   3   8   43.50   15.30
  -4  -3   8   32.40   17.60
   4  -3  -8   27.70   19.90
  -4   3   8   64.89   27.10
   4  -3   8   76.39   18.30
   4   3  -8   36.80   17.80
  -5  -3   8    5.30   15.20
   5  -3  -8   19.80   21.20
   5   3   8   -5.70   14.50
  -5   3   8   -2.50   17.40
   5   3  -8   14.30   18.00
   5  -3   8  -18.10   14.00
  -6  -3   8   13.00   19.50
   6  -3  -8  -19.20   21.60
  -6   3   8    1.50   16.00
   6   3  -8  -22.30   19.00
   0   3   9   49.00   18.70
   0  -3   9   36.40   18.00
   1   3   9   48.90   19.50
  -1  -3   9   16.50   16.90
   1  -3   9   54.39   21.50
  -1   3   9   44.90   17.80
  -2  -3   9   32.20   18.70
  -2   3   9   27.20   20.50
   2  -3   9   37.90   22.40
   3   3   9   31.80   20.90
  -3  -3   9   54.49   21.20
  -3   3   9   46.40   23.50
   3  -3   9   25.40   17.20
  -4  -3   9    0.40   16.70
   4  -3  -9    2.00   17.70
   4   3   9   -0.30   16.00
   4   3  -9   29.50   19.20
  -4   3   9  -13.70   16.60
   4  -3   9   36.80   18.10
  -5  -3   9  -14.30   20.10
   5  -3  -9   37.80   24.50
   5   3   9   29.30   19.50
  -5   3   9   -2.30   17.60
   5   3  -9    0.00   21.50
   5  -3   9    7.20   18.10
   0   3  10   -7.30   15.70
   0  -3  10    4.50   15.30
  -1  -3  10    4.80   17.50
   1   3  10   15.80   17.30
   1  -3  10   -4.70   14.30
  -2  -3  10   29.20   20.20
   2   3  10   -0.80   19.20
   2  -3  10  -31.30   15.90
  -2   3  10  -28.00   13.50
   3   3  10   -6.30   16.80
  -3  -3  10    1.00   17.20
   3  -3  10   -6.60   17.70
  -3   3  10   18.20   18.90
  -1  -4   0    2.70    2.60
  -1   4   0    2.00    1.80
   1  -4   0    3.20    3.50
  -2  -4   0 4342.17  122.59
   2   4   0 4414.76  121.99
   2  -4   0 4352.06  127.69
  -2   4   0 3914.21  132.49
   3  -4   0   -9.50    5.00
   3   4   0   -1.10    5.90
  -3   4   0   -5.00    6.60
  -3  -4   0  -11.70    5.80
   4   4   0 3323.87  114.59
  -4   4   0 3239.38  115.59
  -4  -4   0 3276.07  115.29
   4  -4   0 3257.97  119.49
   5   4   0   -4.20   10.30
  -5  -4   0   -9.60    9.40
  -5   4   0    0.50   10.90
   5  -4   0  -21.50   16.10
  -6  -4   0  468.25   45.60
   6   4   0  446.36   43.50
   6  -4   0  489.55   47.30
   7   4   0   -8.40   16.40
   7  -4   0   -4.80   14.40
   8  -4   0    5.10   20.50
   8   4   0   62.29   27.10
   9   4   0   26.40   23.90
   9  -4   0  -34.70   18.80
   0  -4  -1   -1.40    0.70
   0   4   1   -1.20    1.70
   0   4  -1    0.00    1.00
  -1   4  -1   85.39    6.20
  -1   4  -1   68.69    8.60
  -1  -4  -1   56.59    6.20
   1  -4   1   69.09    9.10
   1  -4   1   71.09    7.80
  -2  -4   1  409.26   21.80
  -2   4  -1  410.76   15.50
  -2   4  -1  414.06   25.90
   2  -4  -1  421.06   26.90
  -2  -4  -1  395.86   16.40
   2   4  -1  383.76   20.40
  -2   4   1  398.06   16.00
   2  -4   1  422.56   27.20
  -2  -4  -1  392.46   27.80
  -3  -4   1    6.60    7.50
   3   4   1    3.70    8.60
  -3   4  -1    2.50    9.30
   3  -4  -1   14.50    8.30
  -3  -4  -1   17.90    9.60
  -3   4   1   -1.90    7.50
   3   4  -1   16.00    7.40
   3  -4   1    5.60    9.00
  -4  -4   1    9.50    9.90
  -4   4  -1    0.50    9.20
   4  -4  -1   15.30   10.10
   4   4   1    1.90    9.40
  -4  -4  -1    4.80   10.80
   4  -4   1   -0.80    8.20
  -4   4   1   -0.40    8.60
   4   4  -1    8.10    8.30
   5  -4  -1   -9.00   11.30
  -5  -4   1   -6.50   11.50
  -5   4  -1   -9.10   11.30
   5   4   1   -3.40   13.40
   5   4  -1   -9.50   10.60
  -5   4   1   12.20   12.80
   5  -4   1   -2.30   10.10
  -5  -4  -1    9.60   12.40
   6  -4  -1  228.08   33.60
   6   4   1  183.58   32.90
  -6  -4   1  176.48   28.20
   6  -4   1  145.49   30.30
   6   4  -1  194.48   32.70
   7   4   1   -8.60   15.70
   7  -4  -1    2.40   16.10
   7   4  -1  -14.70   13.80
   7  -4   1   20.10   16.90
   8   4   1   35.20   23.70
   8  -4  -1   29.70   23.90
   8  -4   1  -15.70   19.60
   8   4  -1   53.29   27.10
   9  -4  -1  -20.50   20.10
   9  -4   1   -4.90   24.70
   9   4  -1  -25.40   22.30
   0   4   2  778.02   29.60
   0   4  -2  778.02   33.10
   0  -4  -2  788.62   34.20
   0  -4   2  798.22   29.10
   1  -4  -2 1654.03   63.69
  -1  -4   2 1906.71   56.99
   1   4   2 1961.50   57.59
  -1   4  -2 1960.50   66.59
  -1   4  -2 1972.90   57.39
  -1   4   2 1996.10   58.19
   1  -4   2 1936.81   56.79
  -1  -4  -2 1875.01   63.69
  -2  -4   2 2964.10   84.69
   2   4   2 2974.60   83.99
  -2   4  -2 3123.99   84.99
   2  -4  -2 3118.29   84.19
  -2   4  -2 3107.49  102.49
   2  -4  -2 2948.91  104.59
   2  -4   2 3100.59   83.59
   2   4  -2 3145.39   89.39
  -2   4   2 3143.79   86.09
   2  -4   2 3017.30  103.69
  -3   4  -2 1698.83   73.49
  -3  -4   2 1663.73   51.59
   3  -4  -2 1754.12   73.39
  -3   4  -2 1724.63   51.89
  -3  -4   2 1710.43   67.09
   3   4  -2 1683.03   61.99
  -3   4   2 1651.23   52.39
  -3  -4  -2 1750.42   76.79
   3  -4   2 1760.82   76.29
   4  -4  -2  521.85   40.00
  -4  -4   2  522.45   36.90
  -4   4  -2  518.25   22.10
  -4   4  -2  598.54   42.50
  -4  -4   2  534.25   22.40
  -4   4   2  487.15   22.70
   4  -4   2  485.95   41.80
   4   4  -2  516.05   34.10
  -4  -4  -2  568.74   43.60
  -4   4   2  516.35   38.70
   5  -4  -2  551.14   44.70
  -5  -4   2  615.04   44.10
  -5   4  -2  598.14   47.60
  -5   4   2  591.14   25.70
   5   4  -2  607.24   42.00
  -5   4   2  544.75   44.10
   5  -4   2  620.44   50.69
  -5  -4  -2  576.64   48.90
  -6  -4   2  125.09   24.80
   6  -4  -2  147.69   28.90
  -6   4   2  146.09   14.40
   6   4  -2  128.69   26.40
   6  -4   2  138.59   31.90
   7  -4  -2  132.39   31.50
   7   4  -2  139.19   29.10
   7  -4   2   92.09   28.90
   8  -4  -2    9.50   21.30
   8  -4   2   18.60   23.50
   8   4  -2   21.50   21.20
   9  -4  -2    9.40   22.60
   9  -4   2    0.40   22.90
   9   4  -2  -17.00   30.40
   0   4  -3    0.40    4.00
   0  -4  -3   -2.40    3.80
   0   4   3    0.20    4.60
   0  -4   3    1.40    4.20
   1   4   3   15.10    6.20
   1  -4  -3   20.70    6.90
  -1  -4   3   16.40    6.10
  -1   4  -3   19.20   10.00
  -1   4  -3   31.40    6.70
  -1   4   3   20.80    7.40
   1  -4   3   14.30    6.60
   1   4  -3   18.10    5.90
  -1  -4  -3   13.50    5.70
   2  -4  -3   96.89   11.30
   2   4   3  101.09   11.50
  -2  -4   3  106.89   11.70
  -2   4  -3   99.99   18.40
  -2   4  -3  106.59   11.20
  -2  -4  -3  112.79   11.90
  -2   4   3  111.49   12.00
   2  -4   3  109.59   11.10
  -3   4  -3  397.66   21.60
  -3   4  -3  366.26   33.50
   3  -4  -3  408.16   35.20
   3  -4  -3  410.86   19.90
  -3  -4   3  402.36   21.70
   3   4   3  368.36   19.70
  -3  -4  -3  369.76   35.70
  -3  -4  -3  384.36   22.10
   3  -4   3  373.96   19.20
   3  -4   3  527.75   39.70
   3   4  -3  429.46   26.60
  -3   4   3  390.56   22.20
  -4  -4   3  275.77   18.70
  -4   4  -3  329.57   33.50
   4  -4  -3  295.07   32.30
  -4   4  -3  282.37   18.50
   4  -4   3  325.37   36.80
  -4  -4  -3  333.67   19.80
  -4   4   3  312.07   20.10
   4   4  -3  318.97   27.00
  -4  -4  -3  252.07   33.50
  -5   4  -3  193.18   16.40
  -5  -4   3  243.78   18.40
  -5  -4  -3  242.78   17.30
   5  -4   3  225.18   34.40
  -5   4   3  207.28   17.60
   5   4  -3  259.47   27.80
   6  -4  -3  205.98   31.80
  -6  -4   3  267.47   19.80
  -6   4  -3  221.08   18.10
   6  -4   3  209.08   38.60
  -6  -4  -3  252.47   18.30
  -6   4   3  233.08   20.30
   6   4  -3  215.98   39.40
  -7  -4   3  268.97   24.00
  -7   4  -3  236.58   21.40
   7  -4  -3  141.29   32.40
  -7   4   3  193.58   22.10
   7   4  -3  195.58   33.10
   7  -4   3  148.69   34.60
   8  -4  -3  100.99   30.20
   8   4  -3  119.19   30.20
   9  -4  -3    0.80   22.50
   9   4  -3    5.30   27.20
   0   4   4   83.39   13.90
   0  -4   4   77.69   12.70
   0  -4  -4   82.79   13.20
   0   4  -4   57.09   11.20
  -1   4  -4  624.84   30.50
   1   4   4  610.74   31.20
  -1  -4   4  593.94   30.90
   1  -4  -4  558.14   29.80
  -1   4   4  596.24   31.30
   1   4  -4  565.84   29.10
  -1  -4  -4  626.44   31.20
   1  -4   4  612.64   30.90
  -2  -4   4  131.69   15.10
   2  -4  -4  149.59   14.90
  -2   4  -4  161.38   26.00
  -2   4  -4  118.99   13.70
   2   4   4  118.19   14.60
  -2  -4  -4  147.29   15.20
  -2   4   4  141.29   16.20
   2  -4   4  140.59   14.90
  -3  -4   4  296.07   21.70
   3   4   4  320.47   20.90
  -3   4  -4  290.07   41.80
   3  -4  -4  259.97   32.50
   3  -4  -4  283.47   19.30
  -3   4  -4  293.37   20.00
  -3   4   4  298.37   21.70
  -3  -4  -4  310.57   34.70
   3   4  -4  310.67   26.10
  -3  -4  -4  308.07   21.20
   3  -4   4  284.07   19.50
  -4  -4   4   62.69   12.70
   4  -4  -4   62.09   19.50
  -4   4  -4   21.60   21.20
  -4   4  -4   79.29   13.00
  -4   4   4   45.60   12.20
  -4  -4  -4   44.80   10.70
   4   4  -4   39.80   14.10
   4  -4   4   61.59   14.10
  -5  -4   4  161.38   17.40
  -5   4  -4  192.58   23.80
   5  -4  -4  188.68   31.30
   5   4  -4  181.48   24.90
  -5  -4  -4  175.68   17.80
  -5   4   4  138.29   17.10
  -6  -4   4   47.00   14.40
  -6   4  -4   49.99   11.50
   6  -4  -4   37.70   21.50
   6   4  -4   16.30   15.00
  -6  -4  -4   35.80   14.70
  -6   4   4   44.70   14.10
  -7   4  -4   20.40   13.90
   7  -4  -4   21.70   20.70
  -7  -4   4   68.49   18.00
  -7   4   4   51.79   16.10
  -7  -4  -4   45.80   13.60
   7   4  -4   46.70   21.70
   8  -4  -4   64.89   24.60
  -8  -4  -4   27.30   15.00
   8   4  -4   29.80   23.10
  -8   4   4   16.80   14.80
  -9  -4   4  -17.50   20.20
   9  -4  -4   20.30   26.70
  -9   4   4    2.40   19.10
   9   4  -4   36.00   25.40
   0  -4  -5    0.30    7.30
   0  -4   5   -0.40    7.00
   0   4   5    0.50    7.50
   1  -4  -5  251.37   21.10
   1   4   5  229.88   21.70
  -1   4  -5  236.08   20.80
  -1  -4   5  315.67   24.30
   1   4  -5  258.37   21.40
   1  -4   5  254.47   22.10
  -1  -4  -5  255.07   21.80
  -1   4   5  264.77   22.70
  -2   4  -5   39.10    9.50
  -2   4  -5   40.10   25.00
  -2  -4   5   11.80    9.20
   2   4   5   14.40   10.00
  -2  -4  -5    2.20    7.70
   2  -4   5   10.30    9.20
  -2   4   5   19.60   10.80
  -3   4  -5  322.17   37.70
  -3  -4   5  339.57   28.80
   3  -4  -5  296.27   22.30
   3   4   5  293.67   23.80
  -3   4  -5  281.47   23.30
   3   4  -5  342.87   29.70
  -3  -4  -5  289.57   23.10
   3  -4   5  336.77   23.60
  -4   4  -5   22.50   11.50
  -4  -4   5   33.90   15.40
   4  -4  -5   47.90   20.00
   4   4   5   55.29   12.80
   4   4  -5   14.70   12.40
  -4   4   5   52.69   14.30
   4  -4   5   45.10   12.00
  -4  -4  -5   39.30   12.90
   5  -4  -5  387.76   43.90
  -5  -4   5  473.15   32.90
   5   4  -5  465.65   37.60
  -5   4   5  446.36   31.90
  -6  -4   5   -3.70   11.80
   6  -4  -5   34.70   19.10
   6   4  -5    5.10   15.30
  -6   4   5   13.30   12.80
   7  -4  -5  260.67   38.10
  -7  -4   5  273.07   28.50
   7   4  -5  259.37   38.00
  -7   4   5  330.47   32.30
  -8  -4   5   12.90   16.10
   8  -4  -5  -15.80   18.90
   8   4  -5   63.99   28.70
  -8   4   5   19.00   15.60
   0   4   6   55.29   15.30
   0  -4   6   55.39   15.20
  -1  -4   6  256.17   24.80
   1   4   6  203.18   23.20
  -1   4   6  255.17   25.10
   1  -4   6  267.27   25.00
  -2  -4   6  175.18   22.20
  -2   4  -6  197.98   33.50
   2   4   6  184.88   22.10
   2  -4   6  196.08   21.90
  -2   4   6  207.78   24.20
  -3  -4   6  137.59   21.20
   3   4   6  108.99   19.20
   3  -4  -6  136.39   17.80
   3  -4   6  155.68   21.80
  -3   4   6  108.99   20.30
   4  -4  -6   23.80   17.80
  -4  -4   6   75.69   17.60
  -4   4   6   60.79   17.70
   4  -4   6   70.39   15.70
   4   4  -6   56.99   18.90
   5  -4  -6   90.69   26.30
  -5  -4   6  126.29   20.50
  -5   4   6  142.19   22.40
   5   4  -6  126.19   26.80
  -6  -4   6   45.40   17.90
   6  -4  -6   33.50   22.10
  -6   4   6   75.49   20.10
   6   4  -6   30.40   20.00
   7  -4  -6   34.70   22.40
  -7  -4   6    3.80   14.30
  -7   4   6    2.20   18.40
   7   4  -6  -16.40   19.30
   8  -4  -6   15.20   26.10
  -8  -4   6   15.10   16.10
   8   4  -6  -13.80   26.10
  -8   4   6   29.10   17.20
   0  -4   7   27.30   13.80
   0   4   7  -15.80   10.10
  -1  -4   7    2.50   11.30
   1   4   7   10.20   12.00
   1  -4   7  -22.90    9.40
  -1   4   7    4.30   12.50
  -2  -4   7   21.20   12.90
   2   4   7    4.20   10.60
  -2   4   7  -13.20   10.10
   2  -4   7   -7.10   10.10
  -3  -4   7  101.99   19.80
   3   4   7  102.09   20.50
  -3   4   7  109.89   22.10
   3  -4   7  104.89   19.80
   4  -4  -7   16.20   16.90
   4   4   7    9.20   12.70
  -4  -4   7   15.50   12.00
  -4   4   7   10.10   13.70
   4  -4   7    3.70   11.60
   5   4   7   97.99   20.10
   5  -4  -7  104.99   27.90
  -5  -4   7  158.78   22.40
   5  -4   7   36.60   28.80
   5  -4   7  173.18   30.50
   5   4  -7  112.29   25.20
  -5   4   7  152.58   28.80
   6  -4  -7   23.40   20.20
  -6  -4   7   -3.50   13.40
   6   4  -7   45.20   20.50
  -6   4   7    7.10   17.80
   7  -4  -7   28.10   24.00
  -7  -4   7   37.10   23.70
   7   4  -7   63.19   29.00
   0  -4   8   49.99   18.00
   0   4   8   43.80   17.50
   1   4   8  349.77   33.80
  -1  -4   8  276.07   30.20
   1  -4   8  344.67   32.80
  -1   4   8  308.57   34.20
  -2  -4   8  130.09   26.50
   2   4   8  148.29   26.90
   2  -4   8   97.39   22.10
  -2   4   8  120.69   26.00
   3   4   8  300.17   32.60
  -3  -4   8  294.67   33.70
   3  -4   8  339.07   33.60
  -3   4   8  250.77   32.90
   4  -4  -8   12.10   15.70
  -4  -4   8   -6.50   17.50
   4   4   8    3.80   12.90
   4   4  -8   -0.60   14.80
   4  -4   8   22.40   13.30
   5  -4  -8   34.50   23.40
  -5  -4   8   83.59   22.90
   5   4   8   74.89   20.40
   5   4  -8  106.19   24.90
  -5   4   8   14.80   18.20
   5  -4   8   38.80   19.50
  -6  -4   8    0.20   17.10
   6  -4  -8   37.40   22.50
   6   4  -8   16.00   22.60
  -6   4   8  -17.20   19.70
   0   4   9   -1.60   15.30
   0  -4   9   -8.20   13.50
  -1  -4   9   15.70   14.00
   1   4   9   -6.90   13.10
  -1   4   9   -3.10   14.20
   1  -4   9   17.50   17.90
  -2  -4   9    6.50   13.90
   2  -4   9   -2.70   16.60
  -2   4   9   26.00   18.30
  -3  -4   9    6.30   17.70
   3   4   9   15.60   16.70
  -3   4   9   14.20   18.30
   3  -4   9  -10.30   14.90
   4   4   9    7.00   14.70
  -4  -4   9   -8.80   17.70
   4  -4  -9   14.00   18.30
   4  -4   9   21.80   17.70
   4   4  -9  -15.20   17.30
  -4   4   9   -9.80   16.80
  -5  -4   9    3.30   18.50
   5  -4  -9   -9.30   22.00
   5   4   9  -10.90   16.80
   5   4  -9   12.70   22.30
  -5   4   9  -16.20   15.60
   5  -4   9   11.70   17.50
   0  -4  10  135.99   29.70
   0   4  10  136.79   30.40
  -1  -4  10    4.00   16.00
   1   4  10   17.40   19.70
   1  -4  10    1.20   18.50
  -1   4  10  -28.60   17.00
   2   4  10   78.29   23.40
  -2  -4  10   71.29   24.40
  -2   4  10   33.70   21.90
   2  -4  10   72.79   26.40
  -3  -4  10  -26.10   17.00
   3   4  10   -5.10   20.30
  -3   4  10   -2.00   15.90
   3  -4  10    8.20   16.70
  -1   5   0   -2.10    2.10
   1  -5   0    0.00    1.60
  -1   5   0   -3.90    1.80
   1  -5   0   -0.80    2.60
  -2   5   0   34.70   10.10
  -2   5   0   39.40    5.40
   2  -5   0   38.70    9.00
  -2  -5   0   30.40    7.70
   2   5   0   46.20    9.20
  -3  -5   0    6.00    6.50
   3  -5   0    7.20    8.00
  -3   5   0    3.10    7.40
   3   5   0    0.90    5.20
  -4  -5   0  671.73   42.70
  -4   5   0  662.23   42.70
   4  -5   0  663.93   45.40
   4   5   0  671.83   42.60
  -5   5   0   12.50   12.50
   5   5   0   11.10   11.20
   5  -5   0  -14.10    9.80
  -5  -5   0   -7.20   10.30
   6   5   0  733.13   54.29
   6  -5   0  636.84   53.79
  -6  -5   0  774.32   56.29
   7   5   0   17.40   16.50
   7  -5   0    2.00   17.90
   8  -5   0  251.57   42.10
   8   5   0  302.07   45.20
   9  -5   0   18.00   22.00
   9   5   0  -33.80   20.50
   1   5   1  142.19    9.70
   1  -5  -1  166.98    9.70
  -1   5  -1  154.68   12.70
  -1   5   1  132.29   11.70
   1  -5   1  166.48    9.40
   1  -5   1  129.89   11.40
  -1  -5  -1  139.99    9.80
   1  -5   1  158.58   13.50
   2  -5  -1  849.81   41.20
  -2   5  -1  813.92   39.20
  -2   5  -1  845.72   26.80
  -2  -5   1  886.41   33.70
  -2   5  -1  803.02   34.10
   2  -5  -1  837.82   25.60
   2  -5   1  778.72   29.30
  -2   5   1  841.72   39.80
  -2   5   1  718.93   30.00
   2  -5   1  810.12   40.70
   2   5  -1  808.92   32.20
  -2  -5  -1  882.11   43.20
   2  -5   1  846.82   25.00
  -3   5  -1    9.10    3.70
  -3   5  -1    8.70    8.30
  -3   5  -1   17.30    7.30
  -3  -5   1    5.10    7.00
   3  -5  -1    6.60    7.80
   3   5  -1   13.00    7.20
  -3   5   1    6.10    6.00
   3  -5   1   12.80    9.30
  -3   5   1   17.40    9.70
  -3  -5  -1   13.70    8.50
   4  -5  -1   96.89   19.60
  -4  -5   1   80.69   17.50
   4   5   1   86.99   19.10
  -4   5  -1   86.29   18.20
   4  -5   1   73.29   19.40
  -4  -5  -1   77.49   17.80
  -4   5   1  112.59   20.70
   4   5  -1  101.69   18.30
   5   5   1  153.18   28.90
   5  -5  -1  143.79   32.20
  -5  -5   1  213.58   26.80
  -5   5  -1  154.78   28.90
   5   5  -1  175.88   25.10
   5  -5   1  170.28   29.80
  -5   5   1  125.79   23.00
  -5  -5  -1  205.68   32.30
  -6  -5   1   14.50   15.00
   6   5   1   41.40   18.10
   6  -5  -1   14.40   16.60
   6  -5   1   12.90   15.40
   6   5  -1   38.80   16.40
   7   5   1    0.60   18.60
   7  -5  -1   44.60   22.10
   7  -5   1   31.70   20.00
   7   5  -1   65.19   22.20
   8  -5  -1   17.10   17.60
   8  -5   1    9.30   22.90
   8   5  -1   15.00   21.80
   9  -5  -1  -18.70   22.70
   9  -5   1   -7.40   22.70
   0   5  -2    1.60    3.00
   0  -5  -2    0.40    3.40
   0  -5   2    5.10    3.70
   0   5   2    8.50    4.50
  -1  -5   2  578.54   24.10
  -1   5  -2  579.34   23.90
   1   5   2  607.54   25.00
  -1   5  -2  572.24   30.00
   1  -5  -2  639.04   29.10
  -1  -5  -2  597.14   25.20
   1  -5   2  577.64   31.00
  -1   5   2  620.04   25.40
   1  -5   2  606.14   24.20
   2  -5  -2  239.38   13.70
  -2  -5   2  252.47   14.00
   2  -5  -2  247.08   24.60
  -2   5  -2  206.38   21.50
  -2   5  -2  221.58   13.70
   2   5   2  219.78   13.70
  -2   5   2  238.38   14.80
   2  -5   2  223.38   13.00
   2  -5   2  216.18   17.10
  -2  -5  -2  234.08   15.40
   2  -5   2  207.98   21.70
   2   5  -2  251.57   15.50
  -3   5  -2   75.79    8.90
  -3   5  -2   68.59   16.10
   3  -5  -2   91.29   17.00
   3  -5  -2   87.29    7.50
  -3  -5  -2   83.09   12.20
  -3  -5  -2   84.79   18.60
   3  -5   2   84.39   18.90
   3   5  -2  102.69   13.70
  -3   5   2   73.69    9.50
   4  -5  -2  331.77   31.80
  -4  -5   2  287.27   27.40
  -4   5  -2  274.97   30.30
  -4   5  -2  288.77   16.00
   4  -5   2  212.38   29.50
  -4   5   2  274.97   16.70
  -4  -5  -2  324.87   32.80
   4   5  -2  333.07   25.90
  -4  -5  -2  261.97   17.30
  -4   5   2  274.97   28.50
  -5   5  -2   28.50   17.40
  -5   5  -2   39.80    7.90
  -5  -5   2   61.09   17.30
  -5  -5  -2   42.30   19.90
   5   5  -2   72.09   17.80
   5  -5   2   29.60   17.80
  -5   5   2   19.50   14.20
  -5   5   2   63.69   10.00
   6  -5  -2  310.77   38.50
  -6  -5   2  307.07   34.70
   6   5  -2  260.97   56.09
   6  -5   2  407.26   44.80
   7  -5  -2    2.20   16.80
   7  -5   2   -2.60   17.40
   7   5  -2   31.10   18.50
   8  -5  -2  171.88   36.70
   8   5  -2  144.89   33.90
   8  -5   2  148.89   37.20
   9  -5  -2  -11.10   23.00
   9  -5   2  -43.10   21.80
   9   5  -2   35.10   26.10
   0  -5   3 2810.52   85.59
   0   5  -3 2933.71   85.79
   0  -5  -3 2865.31   86.39
   0   5   3 2950.00   87.29
   1  -5  -3 1040.70   39.60
  -1   5  -3  989.00   47.00
   1   5   3 1023.00   39.80
  -1   5  -3 1063.69   39.50
  -1  -5   3 1031.60   39.40
  -1   5   3 1025.40   40.20
  -1  -5  -3  981.30   39.20
   1  -5   3 1010.30   38.90
  -2  -5   3  990.50   38.50
  -2   5  -3 1019.00   51.79
   2  -5  -3  935.11   37.20
  -2   5  -3  992.60   37.90
   2   5   3  968.60   37.60
  -2   5   3 1004.10   39.10
  -2  -5  -3 1024.50   39.20
   2  -5   3  983.40   37.00
   2   5  -3 1003.30   41.70
  -3  -5   3  299.57   18.60
   3  -5  -3  279.37   16.50
   3  -5  -3  287.37   30.80
  -3   5  -3  283.37   18.00
   3   5   3  266.17   16.70
  -3   5  -3  279.27   28.60
   3  -5   3  254.67   21.10
  -3  -5  -3  265.87   18.30
   3  -5   3  261.67   30.30
   3  -5   3  294.67   16.60
  -3  -5  -3  253.17   29.80
  -3   5   3  271.27   18.60
   3   5  -3  261.37   20.20
  -4   5  -3  281.77   33.70
   4  -5  -3  331.27   34.70
  -4   5  -3  298.97   18.90
  -4  -5   3  297.57   19.20
  -4  -5  -3  285.27   19.20
   4  -5   3  287.57   34.90
  -4  -5  -3  343.17   37.70
  -4   5   3  278.77   19.50
   4   5  -3  341.77   26.40
   5  -5  -3  277.27   34.30
  -5   5  -3  257.37   18.00
  -5  -5   3  231.98   18.40
  -5  -5  -3  233.98   17.60
  -5   5   3  238.18   19.20
   5   5  -3  213.78   26.10
   5  -5   3  245.98   35.30
   6  -5  -3   64.99   20.90
  -6  -5   3  101.79   15.40
  -6   5  -3   58.79   10.90
   6   5  -3  103.99   28.70
  -6   5   3   89.49   15.20
  -6  -5  -3   68.69   11.80
   6  -5   3   55.79   21.50
  -7  -5   3   -4.70    9.90
   7  -5  -3   19.70   18.90
   7   5  -3    5.20   15.00
  -7   5   3   -2.20   11.20
   7  -5   3   21.80   18.90
   8  -5  -3   32.70   23.00
   8   5  -3   11.90   20.10
  -8   5   3   29.10   13.60
   9  -5  -3  -26.40   20.10
   9   5  -3  -30.60   23.30
   0  -5   4   11.00    7.40
   0   5   4    8.20    7.60
   0  -5  -4    9.30    6.10
   0   5  -4   -3.60    5.60
  -1   5  -4   63.19   15.70
   1   5   4   88.99   13.80
  -1   5  -4   94.79   13.40
   1  -5  -4   80.69   13.00
  -1  -5   4   82.19   13.20
   1  -5   4   89.39   13.90
   1   5  -4   58.69   10.80
  -1   5   4   99.39   13.70
  -1  -5  -4  102.69   14.60
  -2   5  -4   72.29   12.30
  -2   5  -4  107.69   21.50
  -2  -5   4   66.39   12.30
   2  -5  -4   88.19   12.90
   2   5   4   67.99   12.70
   2  -5   4   91.89   13.80
  -2  -5  -4   84.79   13.10
  -2   5   4  100.39   13.70
  -3   5  -4  140.29   35.00
   3  -5  -4   98.29   23.50
  -3  -5   4  115.89   16.40
   3  -5  -4  105.89   12.80
   3   5   4  104.49   13.20
  -3   5  -4  109.39   13.30
   3  -5   4  100.79   13.00
   3   5  -4   83.19   14.80
  -3  -5  -4   88.29   22.90
  -3   5   4  100.19   15.50
  -3  -5  -4   93.79   12.60
   4  -5  -4  189.18   31.40
  -4   5  -4  233.08   46.00
  -4  -5   4  210.38   18.90
  -4   5  -4  177.38   16.90
  -4  -5  -4  176.78   17.60
   4  -5   4  200.68   16.10
   4  -5   4  218.68   21.30
   4   5  -4  215.78   23.10
  -4   5   4  197.88   19.30
  -5   5  -4    3.90    8.70
   5  -5  -4   -4.00   13.60
  -5  -5   4    7.00    8.20
  -5   5   4   13.70   11.20
   5   5  -4   21.40   12.90
  -5  -5  -4    8.00    7.90
  -6   5  -4   18.10    9.30
   6  -5  -4   54.69   19.90
  -6  -5   4   43.70   13.80
  -6  -5  -4   15.50   10.00
  -6   5   4   34.80   13.60
  -7  -5   4   12.80   11.30
  -7   5  -4   11.10   12.50
   7  -5  -4    4.80   18.10
   7   5  -4  -14.70   16.60
  -7  -5  -4   18.20   11.80
  -7   5   4   33.30   17.80
   8  -5  -4    0.60   20.40
   8   5  -4    8.80   21.80
  -8  -5  -4   19.80   17.40
  -8   5   4   21.40   16.10
   9  -5  -4   12.00   24.00
  -9  -5   4  -39.40   21.00
   9   5  -4    8.00   29.50
  -9   5   4   20.20   18.20
   0  -5  -5  131.99   16.40
   0   5  -5   91.49   15.60
   0  -5   5  118.99   16.10
   0   5   5  121.69   18.10
   1  -5  -5  940.71   43.90
  -1  -5   5  978.90   45.10
   1   5   5  949.01   44.70
  -1   5  -5  901.61   42.80
  -1   5  -5 1019.00   56.19
   1   5  -5  914.71   42.30
   1  -5   5  970.60   43.90
  -1   5   5  906.31   45.00
  -1  -5  -5  928.81   44.10
  -2  -5   5  140.89   18.10
  -2   5  -5  139.89   17.00
   2   5   5  157.08   18.10
  -2   5  -5  202.78   35.60
   2  -5  -5  169.28   24.70
  -2   5   5  144.49   20.80
   2  -5   5  152.28   17.60
  -2  -5  -5  192.18   18.70
  -3  -5   5 1064.69   61.29
  -3   5  -5 1071.99   47.90
  -3   5  -5 1145.19   67.69
   3  -5  -5 1092.89   46.70
   3   5   5 1137.89   48.00
  -3  -5  -5 1133.49   49.10
   3  -5   5 1097.29   47.00
   3   5  -5 1157.98   54.59
  -3   5   5 1021.50   59.29
   4   5   5   43.60   11.60
   4  -5  -5   21.90   16.60
  -4  -5   5   33.80   14.50
   4  -5  -5   38.30   10.60
   4  -5   5   48.10   12.40
  -4   5   5   83.59   15.90
   4   5  -5    7.90   11.70
  -4  -5  -5   53.09   13.80
   5  -5  -5  250.37   37.50
  -5  -5   5  273.27   24.70
  -5   5   5  309.87   26.50
   5   5  -5  258.87   30.10
  -6  -5   5   -3.90   10.80
   6  -5  -5    7.70   14.50
   6   5  -5   -0.90   12.90
  -6   5   5   15.60   13.30
   7  -5  -5    3.80   20.10
  -7  -5   5   50.39   16.70
  -7   5   5   39.60   15.60
   7   5  -5   39.30   22.00
   8  -5  -5   25.40   26.70
  -8  -5   5   10.70   14.90
  -8   5   5    3.00   15.60
   8   5  -5   18.60   24.50
   0   5   6   32.50   13.20
   0  -5   6    3.20    9.00
  -1  -5   6    4.40    9.30
  -1   5  -6  -12.70   14.30
   1   5   6    7.90   10.10
   1  -5   6   -1.10    8.90
  -1   5   6   -0.80    9.80
  -2  -5   6   77.29   17.20
  -2   5  -6   55.29   22.50
   2   5   6   41.50   14.50
  -2   5   6   61.49   16.20
   2  -5   6   67.09   16.10
   3  -5  -6  113.19   17.90
  -3  -5   6  111.49   19.40
   3   5   6  121.49   20.90
  -3   5   6   75.99   17.80
   3  -5   6  145.49   20.80
  -4  -5   6   21.10   13.00
   4  -5  -6   47.90   19.60
   4   5   6   50.39   14.50
   4  -5  -6   12.70   11.10
  -4   5   6   36.80   13.70
   4   5  -6   23.00   13.90
   4  -5   6   34.70   12.50
  -5  -5   6   49.70   15.60
   5  -5  -6   47.40   22.60
  -5   5   6   28.80   15.70
   5  -5   6   27.60   11.90
   5  -5   6   13.50   13.80
   5   5  -6    2.10   14.40
   6  -5  -6   28.60   18.80
  -6  -5   6   -4.00   14.00
   6   5  -6   38.40   20.60
  -6   5   6   14.00   17.00
   7  -5  -6   31.60   22.10
  -7  -5   6   16.40   16.60
  -7   5   6    0.50   14.50
   7   5  -6   15.70   18.70
   8  -5  -6   10.40   24.60
  -8  -5   6    1.00   17.70
   8   5  -6    7.10   27.50
  -8   5   6  -12.70   18.70
   0   5   7   45.90   15.20
   0  -5   7   21.40   13.20
  -1  -5   7  316.47   30.10
   1   5   7  389.36   32.10
   1  -5   7  334.57   29.80
  -1   5   7  316.17   30.10
   2   5   7   13.40   12.70
  -2  -5   7   13.50   11.70
  -2   5   7   11.90   14.30
   2  -5   7   13.50   11.70
   3   5   7  163.28   25.90
  -3  -5   7  148.69   25.30
  -3   5   7  148.89   24.60
   3  -5   7  177.28   22.90
   4   5   7   12.60   12.80
   4  -5  -7   29.00   17.30
  -4  -5   7    0.80   13.00
   4  -5   7    1.60   10.90
   4   5  -7    7.70   13.70
  -4   5   7   19.30   15.10
   5   5   7   48.30   16.20
  -5  -5   7   42.70   17.60
   5  -5  -7   41.30   21.80
   5  -5   7   32.10   27.90
  -5   5   7   69.19   23.00
   5  -5   7   75.09   23.60
   5   5  -7   72.39   20.70
   6  -5  -7  -11.50   17.00
  -6  -5   7   25.00   14.10
   6   5  -7   -5.70   18.80
  -6   5   7   -6.70   17.30
   7  -5  -7  -11.00   21.60
  -7  -5   7   -5.20   20.10
   7   5  -7    9.30   25.60
   0  -5   8    3.90   11.70
   0   5   8   -7.40   13.70
   1   5   8   40.50   16.60
  -1  -5   8   27.10   16.50
   1  -5   8   22.10   13.80
  -1   5   8    8.70   14.20
   2   5   8   12.90   13.60
  -2  -5   8   11.00   13.30
   2  -5   8    0.80   12.70
  -2   5   8   -5.00   14.80
   3   5   8   22.90   16.80
  -3  -5   8   78.79   21.80
   3  -5   8   53.19   18.90
  -3   5   8   45.40   20.50
  -4  -5   8   -2.70   17.30
   4  -5  -8   19.30   16.60
   4   5   8   29.80   15.90
   4   5  -8   22.60   17.10
   4  -5   8   30.50   15.10
   5   5   8   52.79   19.40
  -5  -5   8   19.80   19.30
   5  -5  -8   -0.40   20.10
   5  -5   8    2.40   15.30
  -5   5   8   20.40   17.20
   5   5  -8    7.90   19.50
   6  -5  -8  -18.40   22.80
  -6  -5   8   10.30   19.90
   6   5  -8   40.30   26.00
  -6   5   8   10.00   23.60
   0   5   9  -19.40   12.90
   0  -5   9  -22.80   11.90
  -1  -5   9    2.70   15.20
   1   5   9   32.00   19.00
  -1   5   9   20.10   16.90
   1  -5   9   16.80   16.30
  -2  -5   9    8.80   15.70
  -2   5   9  -14.10   13.40
   2  -5   9  -23.80   13.00
  -3  -5   9  -12.60   14.30
   3   5   9   15.90   16.20
  -3   5   9  -18.40   12.00
   3  -5   9  -16.30   14.90
   4  -5  -9   35.00   20.10
   4   5   9   11.30   16.50
  -4  -5   9   25.80   17.50
  -4   5   9    1.60   16.90
   4   5  -9   10.90   17.00
   4  -5   9    6.20   14.50
  -5  -5   9   -4.00   19.80
   5   5   9    1.30   18.20
   5  -5  -9  -46.20   22.50
   5  -5   9  -14.30   15.10
  -5   5   9   13.90   21.70
   5   5  -9   13.60   23.30
   0   5  10    6.70   16.00
   0  -5  10   -1.00   15.60
   1   5  10   24.80   18.80
  -1  -5  10    1.50   15.70
   1  -5  10   23.50   17.20
   2   5  10   19.80   21.10
  -2  -5  10   14.80   16.80
   2  -5  10    6.10   17.80
  -2   5  10    5.10   18.90
   3   5  10  -13.10   15.90
  -3   5  10   26.30   20.90
   3  -5  10   10.70   19.00
   1  -6   0    1.20    2.50
  -1   6   0    5.00    2.90
  -1   6   0    2.50    3.10
   1  -6   0    3.90    3.60
  -1  -6   0    0.20    2.40
  -2  -6   0 1019.00   41.40
  -2   6   0 1022.20   44.10
   2  -6   0 1011.30   46.60
  -2   6   0 1029.80   33.30
   2   6   0 1067.09   41.10
  -3  -6   0   16.50    8.40
   3  -6   0    2.50    7.20
  -3   6   0    1.80    6.80
   3   6   0   -2.60    5.40
  -3   6   0    3.60    3.30
  -4  -6   0  714.93   43.70
  -4   6   0  719.43   44.50
   4  -6   0  645.04   45.90
   4   6   0  695.33   42.60
  -5   6   0    2.60   11.10
   5   6   0  -11.60    9.10
  -5  -6   0   -4.60    8.60
   5  -6   0    9.80   11.50
  -6  -6   0   99.39   24.20
   6  -6   0   84.29   25.40
   6   6   0  142.39   28.90
   7  -6   0    9.90   17.50
   7   6   0   20.00   17.80
   8   6   0  166.28   37.00
   8  -6   0   81.49   28.90
   9  -6   0   29.50   24.60
   0   6  -1    2.30    1.70
   0  -6  -1    2.00    2.40
   0  -6   1    1.10    1.90
   0   6   1   -1.00    2.60
   1  -6  -1  134.19    9.40
  -1   6  -1  132.49   12.10
   1   6   1  137.09   10.30
   1  -6   1  109.69   11.70
  -1  -6  -1  119.09   10.20
  -1   6   1  112.89    9.20
   1  -6   1  119.79    8.50
   1  -6   1  115.09   11.60
   2  -6  -1   -0.50    2.60
  -2  -6   1    2.00    3.90
   2  -6  -1    3.00    6.30
  -2   6  -1   11.70    8.00
  -2   6  -1    4.10    5.50
  -2  -6  -1   -6.50    5.00
   2  -6   1    2.10    2.40
  -2  -6  -1    6.20    4.40
   2  -6   1    2.80    4.80
   2  -6   1    6.50    5.70
  -2   6   1    1.50    5.00
  -2   6   1    4.70    3.60
  -3   6  -1  812.52   51.19
   3  -6  -1  877.11   47.90
  -3   6  -1  782.42   44.20
   3  -6   1  882.01   49.40
  -3  -6  -1  842.52   46.90
  -3   6   1  867.41   29.60
  -3   6   1  836.62   44.90
   3   6  -1  833.12   38.90
  -4   6  -1  140.59   21.00
   4  -6  -1  151.28   22.90
  -4  -6   1  132.29   19.60
  -4  -6  -1  197.08   23.90
  -4   6   1  123.69   20.40
   4  -6   1  103.99   22.10
   4   6  -1  148.69   19.30
  -4   6   1  120.79   10.20
  -5   6  -1  662.53   48.10
   5   6   1  675.23   49.50
   5  -6  -1  657.83   72.09
  -5  -6   1  707.83   46.50
  -5   6   1  653.73   47.40
   5   6  -1  690.93   45.10
   5  -6   1  712.93   53.49
  -5  -6  -1  673.73   50.19
  -6  -6   1   41.70   18.90
   6  -6  -1   71.29   22.00
   6   6   1   72.39   22.30
   6  -6   1   20.50   17.40
   6   6  -1   54.59   19.10
   7  -6  -1  389.06   48.50
   7  -6   1  464.05   51.39
   7   6  -1  454.95   48.30
   8  -6  -1  -14.10   18.20
   8   6  -1   18.10   21.60
   8  -6   1   -4.60   25.50
   9  -6  -1  125.39   35.90
   9  -6   1  135.29   38.30
   0  -6   2   24.60    6.00
   0   6   2   10.30    5.10
   0   6  -2   18.00    5.40
   0  -6  -2   14.10    5.20
   1   6   2 2838.02   81.79
  -1  -6   2 2744.13   80.39
  -1   6  -2 2747.72   88.39
   1  -6  -2 2927.51   81.99
  -1   6  -2 2924.21   81.19
  -1  -6  -2 2949.21   82.99
   1  -6   2 2830.82   91.09
  -1   6   2 2870.71   82.49
   1  -6   2 2936.21   81.09
   2   6   2    3.60    4.30
  -2   6  -2   -1.00    3.20
  -2   6  -2    1.70    7.00
   2  -6  -2   -0.20    7.50
   2  -6  -2   10.30    5.00
   2  -6   2    1.60    7.00
   2  -6   2   11.40    6.40
  -2   6   2   -2.30    4.20
   2  -6   2    1.30    3.50
  -2  -6  -2    6.10    4.30
   3  -6  -2 1903.51   53.99
  -3   6  -2 1885.41   57.09
  -3   6  -2 1826.72   77.19
  -3  -6   2 1882.41   68.79
   3  -6  -2 1921.61   81.19
   3  -6   2 1906.41   81.99
  -3  -6  -2 1869.11   58.39
  -3  -6  -2 1933.91   82.89
   3   6  -2 1881.51   65.09
  -3   6   2 1921.91   58.79
  -4  -6   2   -7.10    9.00
  -4   6  -2    5.50    5.30
  -4   6  -2   27.40   13.90
   4  -6  -2   26.30   13.30
   4  -6   2    0.30    9.90
  -4   6   2   10.00    6.30
   4   6  -2   -5.20    7.90
  -4   6   2    5.20   10.50
  -4  -6  -2   18.60    6.90
  -4  -6  -2   -9.10   10.00
   5  -6  -2  476.25   46.30
  -5  -6   2  448.06   37.60
  -5   6  -2  440.46   22.00
  -5   6  -2  478.75   48.20
  -5   6   2  412.86   22.50
   5   6  -2  462.65   36.90
   5  -6   2  446.66   44.00
  -5  -6  -2  431.46   42.50
  -5   6   2  424.96   37.70
   6  -6  -2   88.69   23.90
  -6  -6   2   33.30   19.60
   6   6  -2   55.69   23.80
   6  -6   2   32.40   19.50
  -6   6   2   51.39   11.00
   7  -6  -2  210.38   38.50
   7  -6   2  191.68   39.90
   7   6  -2  229.58   37.90
   8  -6  -2   -0.70   21.10
   8   6  -2    1.00   20.20
   8  -6   2   -3.40   20.30
   9  -6  -2   16.20   23.40
   9  -6   2   38.20   26.20
   9   6  -2   12.50   28.20
   0  -6   3   -3.40    3.80
   0  -6  -3    4.60    5.20
   0   6  -3    7.40    5.10
   0   6   3    2.40    4.90
   1   6   3  193.48   15.60
  -1  -6   3  180.58   14.80
   1  -6  -3  163.88   14.60
  -1   6  -3  163.98   13.70
  -1   6  -3  183.98   19.70
   1  -6   3  172.28   14.00
  -1  -6  -3  183.68   15.20
  -1   6   3  166.98   15.00
  -2  -6   3  115.59   12.30
   2  -6  -3  120.89   12.20
   2   6   3  126.99   13.00
  -2   6  -3  133.19   19.90
  -2   6  -3  127.79   12.50
  -2  -6  -3  127.79   13.30
  -2   6   3  124.19   13.40
   2   6  -3  139.39   13.30
   2  -6   3  132.49   12.30
  -3   6  -3   26.80    8.20
  -3  -6   3   31.90    8.40
   3   6   3   20.90    7.10
  -3   6  -3   26.70   13.10
   3  -6  -3   19.30    6.80
   3  -6  -3   44.90   14.80
  -3  -6  -3   33.30    8.40
   3  -6   3   13.30    6.00
  -3   6   3   20.60    8.10
   3  -6   3   11.30    8.60
   3   6  -3   11.90    7.60
   3  -6   3   21.40   13.80
  -3  -6  -3   45.30   14.70
   4  -6  -3   90.09   23.30
  -4   6  -3   91.49   20.50
  -4   6  -3   82.29   11.40
  -4  -6   3   71.79   11.30
   4  -6   3   37.80   16.90
  -4  -6  -3   82.69   12.50
   4   6  -3   48.40   13.50
  -4   6   3   88.19   12.90
  -4  -6  -3   44.40   19.30
  -5  -6   3  235.28   18.20
  -5   6  -3  252.87   18.10
   5  -6  -3  236.18   32.20
   5  -6   3  244.18   36.20
   5   6  -3  290.07   28.30
  -5   6   3  251.47   20.20
  -5  -6  -3  221.48   17.50
  -6  -6   3  115.09   15.50
  -6   6  -3  114.49   14.80
   6  -6  -3   84.09   23.60
  -6  -6  -3  124.19   14.60
  -6   6   3  106.69   15.40
   6   6  -3   83.39   23.10
   6  -6   3  107.49   29.10
  -7  -6   3   55.39   13.10
   7  -6  -3   50.99   24.30
  -7  -6  -3   43.20   11.50
   7  -6   3   12.90   22.30
  -7   6   3   42.00   15.60
   7   6  -3   50.79   20.90
   8  -6  -3   19.50   22.70
  -8   6   3   57.59   17.70
   8   6  -3   81.09   28.50
   8  -6   3   12.30   25.60
   9  -6  -3   60.79   28.40
   9   6  -3   31.50   25.10
  -9   6   3   22.10   14.50
   0   6  -4 2237.28   73.29
   0   6   4 2225.18   75.19
   0  -6  -4 2238.68   74.79
   0  -6   4 2145.59   73.19
  -1  -6   4 1145.89   46.60
  -1   6  -4 1157.98   55.69
   1   6   4 1142.79   46.80
  -1   6  -4 1171.38   45.80
   1  -6  -4 1102.99   45.60
  -1  -6  -4 1116.69   46.20
  -1   6   4 1120.89   46.90
   1  -6   4 1098.89   45.10
   2   6   4 1685.23   59.99
   2  -6  -4 1700.53   59.79
  -2   6  -4 1652.23   59.49
  -2   6  -4 1669.13   74.99
  -2  -6   4 1654.73   60.29
  -2  -6  -4 1690.93   60.79
  -2   6   4 1608.74   60.79
   2  -6   4 1720.63   59.09
  -3   6  -4  719.83   34.20
   3  -6  -4  656.63   52.19
  -3  -6   4  764.52   36.00
  -3   6  -4  604.84   67.79
   3  -6  -4  729.43   33.10
   3   6   4  708.23   33.30
  -3  -6  -4  760.12   55.09
  -3  -6  -4  783.02   36.30
  -3   6   4  715.23   35.60
   3  -6   4  709.23   32.20
   3   6  -4  766.22   38.00
  -4   6  -4  554.24   71.29
  -4   6  -4  572.84   33.90
   4  -6  -4  619.44   51.79
   4  -6  -4  604.24   27.80
  -4  -6   4  606.84   32.40
   4   6  -4  641.54   37.30
   4  -6   4  559.54   33.70
  -4  -6  -4  584.74   31.80
   4  -6   4  648.44   28.60
  -4   6   4  577.34   32.30
  -5  -6   4  325.97   24.10
   5  -6  -4  377.86   41.70
  -5   6  -4  291.67   22.20
   5   6  -4  303.47   30.60
  -5   6   4  349.77   25.70
  -5  -6  -4  321.67   24.10
  -6   6  -4  181.98   18.10
   6  -6  -4  144.59   32.30
  -6  -6   4  158.68   19.60
  -6  -6  -4  178.48   19.10
   6   6  -4  168.68   27.40
  -6   6   4  192.98   21.10
  -7  -6   4   31.90   14.70
   7  -6  -4    2.20   17.50
   7   6  -4   23.50   17.40
  -7  -6  -4   22.30   12.00
   8  -6  -4  -24.30   18.80
  -8   6   4   31.90   16.90
  -8  -6  -4   37.90   17.00
   8   6  -4  -31.40   20.00
  -9  -6   4   16.00   25.10
   9  -6  -4   47.00   29.80
   9   6  -4   69.09   36.00
  -9   6   4   -4.30   21.10
   0  -6  -5   -5.40    6.70
   0  -6   5   -3.60    6.80
   0   6  -5   -8.20    6.10
   0   6   5    7.20    9.00
  -1   6  -5   -3.40   11.70
  -1  -6   5   13.70    9.00
   1   6   5   -5.20    8.10
  -1   6  -5   17.10    8.90
   1  -6  -5   15.00    7.60
  -1  -6  -5   -4.70    7.10
  -1   6   5    2.30    9.40
   1  -6   5    9.70    8.40
   1   6  -5   26.40    9.40
   2   6   5    4.10    7.90
  -2   6  -5   39.40   14.40
  -2   6  -5    7.00    7.70
   2  -6  -5    5.90    7.90
  -2  -6   5   -0.30    7.60
  -2   6   5    9.30   11.10
  -2  -6  -5    0.20    8.10
   2  -6   5   -6.10    6.70
  -3  -6   5   35.00   19.00
   3   6   5   62.49   13.70
  -3   6  -5   32.80   11.70
   3  -6  -5   33.70   11.10
  -3   6  -5   46.30   20.80
  -3   6   5   65.59   15.50
   3   6  -5   52.69   14.00
  -3  -6  -5   44.30   13.00
   3  -6   5   45.50   12.60
  -4  -6   5   14.70   10.80
   4   6   5   21.10   10.10
   4  -6  -5    5.90    8.10
   4  -6  -5  -20.50   11.30
   4   6  -5   10.90   10.90
  -4   6   5   11.70   10.20
  -4  -6  -5    4.80    9.80
   4  -6   5   -5.60    8.90
   4  -6   5   19.70    8.80
   5  -6  -5  -18.70   15.00
  -5  -6   5   16.00   12.10
   5   6  -5   17.50   13.00
  -5   6   5    5.10   11.40
   6  -6  -5   -3.40   17.10
  -6  -6   5  -17.80    9.80
  -6   6   5    5.30   11.80
  -7  -6   5  -13.10   11.80
   7  -6  -5   -2.00   19.60
  -7   6   5    1.60   13.40
   7   6  -5   23.10   20.20
   8  -6  -5    5.20   24.10
  -8  -6   5    6.70   15.70
  -8   6   5  -14.20   15.80
   8   6  -5   -1.80   23.40
   0   6   6 1365.36   61.29
   0  -6   6 1397.06   61.19
   1   6   6    9.20    9.50
  -1  -6   6    7.10    9.70
  -1   6  -6    5.40   24.40
  -1   6   6    9.00   10.40
   1  -6   6    1.70    9.30
  -2  -6   6  989.50   50.89
   2   6   6 1063.39   52.09
  -2   6  -6 1138.69   68.19
  -2   6   6 1033.90   52.09
   2  -6   6 1040.30   49.40
   3   6   6    1.70    8.90
  -3  -6   6    8.20   11.30
   3  -6  -6   11.10   10.70
   3  -6   6   10.80   10.20
  -3   6   6   -8.20   10.10
   4  -6  -6  461.45   30.30
  -4  -6   6  417.36   32.80
   4  -6  -6  393.06   44.30
   4   6   6  402.16   29.50
   4  -6   6  388.46   34.30
  -4   6   6  447.26   33.40
   4   6  -6  419.86   33.20
   5  -6  -6  -16.50   15.40
  -5  -6   6   16.00   13.30
   5   6  -6   10.10   13.10
  -5   6   6   -5.90   12.40
   5  -6   6    0.70   10.30
  -6  -6   6  140.89   24.80
   6  -6  -6  107.59   33.20
   6   6  -6  120.89   27.30
  -6   6   6  145.09   24.60
  -7  -6   6   -5.90   12.00
   7  -6  -6    1.70   18.60
  -7   6   6   19.60   18.90
   7   6  -6  -13.20   19.90
  -8  -6   6    6.60   18.60
   8  -6  -6  -36.00   20.50
  -8   6   6   15.30   17.50
   8   6  -6   10.70   26.70
   0   6   7   -9.20   10.60
   0  -6   7   15.00   12.20
   1   6   7    6.20   12.50
  -1  -6   7   17.50   12.30
  -1   6  -7   47.80   21.10
   1  -6   7   -5.20   11.00
  -1   6   7    3.00   11.70
   2   6   7   48.70   15.60
  -2  -6   7   46.60   16.30
  -2   6   7   26.20   14.60
   2  -6   7   33.20   14.50
  -3  -6   7   -0.40   11.60
   3   6   7   10.10   12.90
  -3   6   7    4.10   13.70
   3  -6   7   23.80   13.20
   4   6   7   34.00   15.50
  -4  -6   7   51.89   17.80
   4  -6  -7   32.60   18.90
   4  -6   7   64.99   17.80
  -4   6   7   41.50   18.80
   4   6  -7   66.29   18.70
   5  -6  -7    4.90   17.80
   5   6   7   15.70   14.00
  -5  -6   7   47.10   17.30
   5  -6   7   21.60   18.50
  -5   6   7   23.10   21.50
   5  -6   7   20.70   17.50
  -6  -6   7   69.79   20.80
   6  -6  -7   41.10   23.00
  -6   6   7   19.80   19.70
   6   6  -7   45.70   22.70
  -7  -6   7   23.00   25.40
  -7   6   7   -3.50   19.50
   7   6  -7   14.90   22.20
   0   6   8   87.69   23.40
   0  -6   8   98.69   22.20
   1   6   8   55.39   18.90
  -1  -6   8   37.20   16.50
   1  -6   8   58.49   18.40
  -1   6   8   29.60   17.30
  -2  -6   8   40.10   17.40
   2   6   8   70.79   20.10
  -2   6   8   64.09   20.40
   2  -6   8   54.69   18.10
   3   6   8    9.80   14.40
  -3  -6   8   12.40   16.00
   3  -6   8   45.90   17.90
  -3   6   8   -3.10   15.00
   4   6   8   49.99   17.90
   4  -6  -8   10.00   20.50
  -4   6   8  -16.10   22.80
   4  -6   8   28.80   15.00
   4   6  -8    0.30   14.80
   5   6   8   10.80   15.30
  -5  -6   8   32.20   19.70
   5  -6  -8   23.10   23.60
   5   6  -8   70.79   23.00
  -5   6   8    1.40   21.20
   5  -6   8   28.40   16.80
  -6  -6   8   44.60   21.90
   6  -6  -8   -5.60   23.20
  -6   6   8   12.40   17.90
   6   6  -8   -1.10   22.30
   0  -6   9  -13.90   12.30
   0   6   9   -8.40   15.30
  -1  -6   9   11.10   15.80
   1   6   9   -0.50   13.50
  -1   6   9   23.30   18.00
   1  -6   9   18.30   14.90
  -2  -6   9   15.50   16.40
  -2   6   9    6.60   17.10
   2  -6   9   -8.50   14.70
   3   6   9   24.70   18.40
  -3  -6   9   13.70   16.50
   3  -6   9    8.40   21.00
  -3   6   9   -5.00   15.50
   4   6   9   28.70   20.30
  -4  -6   9    8.90   18.70
   4  -6  -9  -12.90   18.70
   4   6  -9   29.20   18.40
  -4   6   9    2.80   18.20
   4  -6   9   29.00   17.80
   5  -6  -9   -4.30   24.70
   5   6   9  -18.80   16.00
  -5  -6   9   10.80   19.20
  -5   6   9   -6.70   19.20
   5  -6   9   29.70   18.60
   5   6  -9   28.90   22.70
   0  -6  10  -17.40   12.60
   0   6  10    8.10   16.00
  -1  -6  10    3.60   15.60
   1   6  10  -10.00   15.70
   1  -6  10   21.10   17.30
   2   6  10   25.20   22.00
  -2  -6  10   -5.80   14.00
  -2   6  10  -13.20   17.20
   2  -6  10  -30.60   14.20
  -3  -6  10   -3.60   15.70
   3  -6  10   26.80   20.20
  -3   6  10  -22.40   16.10
   0  -7   0    1.30    1.90
  -1   7   0   -0.30    3.00
  -1  -7   0    1.30    3.10
   1  -7   0    1.30    3.10
  -1   7   0    3.00    3.90
   1  -7   0    3.70    3.80
   2  -7   0   95.09   14.10
   2  -7   0   74.89    6.60
  -2   7   0   69.29   12.30
  -2  -7   0   70.79   10.70
  -2   7   0   84.09    8.50
   3  -7   0  -11.90    5.40
  -3   7   0    4.30    4.10
  -3  -7   0   -4.40    5.60
   3   7   0   14.60    8.20
  -3   7   0    9.10    7.90
   4   7   0   51.19   14.40
  -4  -7   0   54.79   14.80
   4  -7   0   42.90   14.90
  -4   7   0   36.50   13.60
   5  -7   0    3.00   10.90
   5   7   0   -4.80    9.60
  -5   7   0  -12.80    8.40
  -5  -7   0    7.90   12.20
   6  -7   0   13.70   17.90
   6   7   0   27.50   17.50
  -6  -7   0   20.90   16.10
   7  -7   0   -3.40   15.60
   7   7   0  -17.90   15.20
   8   7   0   20.20   22.00
   8  -7   0   42.50   24.30
   9  -7   0    7.50   23.40
   0   7  -1  337.07   14.10
   0   7   1  363.46   17.30
   0  -7   1  361.06   15.20
   0  -7  -1  359.06   17.70
   1  -7  -1 2288.37   65.29
  -1   7  -1 2225.98   70.59
   1  -7   1 2332.17   71.99
  -1  -7  -1 2233.88   67.39
   1  -7   1 2247.98   72.69
  -1   7   1 2351.66   65.99
   2  -7  -1 1221.68   37.20
  -2   7  -1 1134.09   47.30
   2  -7  -1 1285.17   55.89
  -2  -7   1 1271.87   42.60
  -2   7  -1 1213.78   50.69
  -2   7   1 1240.78   39.60
   2  -7   1 1216.68   53.29
   2   7  -1 1189.38   47.80
  -2   7   1 1247.88   52.99
   2  -7   1 1141.29   43.10
   2  -7   1 1097.19   41.30
  -3  -7   1 2422.56   92.49
  -3   7  -1 2194.68   80.99
  -3   7  -1 2515.55   91.99
   3  -7  -1 2593.44   97.19
  -3   7   1 2612.44   92.29
   3   7  -1 2552.34   82.29
   3  -7   1 2584.44   97.59
  -3  -7  -1 2606.54   94.49
  -3   7   1 2567.04   71.69
  -4  -7   1   20.80   11.20
  -4   7  -1   -6.10    7.10
  -4   7  -1    5.70    9.60
   4  -7  -1    7.00   10.60
  -4   7   1   16.30    5.90
   4  -7   1   10.90   10.70
  -4  -7  -1  -10.30    8.00
   4   7  -1   24.00   10.20
  -4   7   1   18.00   10.80
  -5   7  -1  560.84   45.10
  -5  -7   1  606.84   44.30
   5  -7  -1  675.73   51.89
   5  -7   1  616.94   50.99
  -5   7   1  600.84   46.10
  -5  -7  -1  603.64   49.40
   5   7  -1  693.13   43.80
   6  -7  -1  153.08   28.60
  -6  -7   1  128.49   25.80
   6  -7   1   81.09   24.60
   6   7  -1  114.99   25.50
   7  -7  -1   51.59   23.90
   7  -7   1   28.10   20.60
   7   7  -1   77.69   26.30
   8  -7  -1   -7.10   18.60
   8   7  -1   15.90   19.70
   9  -7  -1  -27.70   21.50
   9  -7   1   -3.60   24.80
   0   7  -2   -2.20    3.30
   0   7   2   -2.00    3.60
   0  -7   2    2.00    3.10
   0  -7  -2    0.70    3.80
   1   7   2  241.28   15.40
  -1   7  -2  246.08   18.80
   1  -7  -2  256.17   15.40
   1  -7   2  238.98   19.20
  -1   7   2  232.78   15.60
  -1  -7  -2  263.37   16.20
   1  -7   2  239.58   14.50
  -2   7  -2  103.69    9.70
  -2   7  -2  126.09   17.10
   2   7   2  116.79   11.00
   2  -7  -2  108.09   19.70
   2  -7  -2  115.09   12.00
   2  -7   2   99.99    9.30
  -2   7   2  115.59   11.20
  -2  -7  -2  113.09   11.50
   2  -7   2  139.19   16.70
   2  -7   2  122.29   17.50
   2   7  -2  126.09   10.30
  -3   7  -2  333.47   17.70
   3  -7  -2  364.96   32.30
   3  -7  -2  343.87   16.20
  -3  -7   2  338.97   23.90
  -3   7  -2  348.97   29.30
  -3  -7  -2  338.87   31.90
   3  -7   2  316.47   20.80
  -3  -7  -2  329.57   18.80
  -3   7   2  358.36   19.50
   3   7  -2  341.17   22.00
   3  -7   2  323.87   31.30
  -4  -7   2  146.69   21.70
   4  -7  -2  190.48   27.20
  -4   7  -2  149.69   32.00
  -4   7  -2  163.18   12.90
   4  -7   2  155.08   26.20
  -4  -7  -2  172.88   27.90
  -4  -7  -2  173.48   13.50
  -4   7   2  140.59   13.10
   4   7  -2  165.58   19.40
  -5  -7   2  251.87   29.90
   5  -7  -2  306.97   36.50
   5   7  -2  288.27   29.00
   5  -7   2  299.27   37.50
  -5  -7  -2  301.97   37.20
  -5   7   2  317.07   19.70
  -5   7   2  334.87   34.90
  -6  -7   2   56.49   20.00
   6  -7  -2    5.90   15.20
   6  -7   2   33.40   19.80
  -6   7   2   30.80   10.30
   6   7  -2   28.60   16.80
   7  -7  -2   45.10   22.40
   7   7  -2   24.70   19.10
   7  -7   2   29.70   20.70
  -7   7   2   42.00   12.00
   8  -7  -2   58.19   25.10
   8  -7   2    6.60   22.30
   8   7  -2   30.50   22.90
   9  -7  -2   23.40   25.90
   9   7  -2   67.19   29.70
   9  -7   2   21.60   29.40
   0  -7   3 1353.46   48.50
   0  -7  -3 1350.16   49.50
   0   7   3 1421.46   50.69
   1   7   3  392.36   22.80
  -1   7  -3  398.36   21.90
  -1  -7   3  395.96   22.20
  -1   7  -3  400.76   28.00
   1  -7  -3  407.76   22.70
  -1   7   3  390.46   23.00
   1  -7   3  408.76   22.30
  -1  -7  -3  412.06   23.20
  -2   7  -3  769.32   32.80
  -2   7  -3  765.32   44.00
   2  -7  -3  797.82   33.10
   2   7   3  711.03   32.40
  -2  -7   3  799.42   33.80
  -2   7   3  794.92   34.60
   2   7  -3  812.62   32.00
   2  -7   3  830.22   32.90
  -2  -7  -3  820.22   34.70
   3  -7  -3   38.10   15.00
  -3   7  -3   40.10    8.70
  -3  -7   3   44.40    9.40
  -3   7  -3   46.20   14.70
   3  -7  -3   43.80    8.70
   3   7   3   25.00    7.10
  -3  -7  -3   13.90   14.30
  -3   7   3   28.20    8.50
   3  -7   3   23.60    9.80
   3  -7   3   39.70    7.60
   3  -7   3   29.40   14.80
  -3  -7  -3   45.70    9.70
   3   7  -3   31.50    8.30
  -4   7  -3  371.76   36.90
  -4  -7   3  357.36   21.60
   4  -7  -3  390.46   38.90
  -4   7  -3  355.96   21.00
   4   7  -3  393.06   27.60
   4  -7   3  364.16   38.60
  -4  -7  -3  376.76   22.20
  -4  -7  -3  339.57   38.70
  -4   7   3  341.97   22.30
  -5   7  -3   -3.30    6.50
  -5  -7   3    0.00    7.10
   5  -7  -3   -2.90   11.60
  -5   7   3   -3.70    7.30
  -5  -7  -3   10.90    7.40
   5   7  -3  -11.80   10.20
   5  -7   3    5.10   13.90
   6  -7  -3   34.60   17.80
  -6  -7   3   41.50   10.70
  -6   7   3   24.00   11.40
   6   7  -3   43.60   17.00
   6  -7   3   31.40   20.40
  -6  -7  -3   23.40    8.00
  -7  -7   3    1.60    9.70
   7  -7  -3   42.40   20.60
   7   7  -3   12.00   16.50
   7  -7   3   22.10   18.60
  -7   7   3   -4.60   10.60
   8  -7  -3   23.90   25.20
   8  -7   3   59.49   26.20
   8   7  -3   68.59   25.50
  -8   7   3   55.59   17.30
   9  -7  -3  -13.80   25.40
   9   7  -3   22.20   26.10
   0   7   4   -0.80    6.30
   0  -7  -4    8.10    5.70
  -1  -7   4   66.59   12.60
  -1   7  -4   77.89   12.00
   1   7   4   62.39   12.40
   1  -7  -4   57.39   10.80
  -1   7  -4   57.99   14.70
  -1   7   4   59.39   12.40
  -1  -7  -4   48.10   10.70
   1  -7   4   77.19   12.90
   2   7   4   54.89   12.10
  -2   7  -4   65.89   14.80
   2  -7  -4   62.49   11.80
  -2  -7   4   64.49   12.30
  -2   7  -4   63.69   11.40
  -2  -7  -4   65.59   11.40
  -2   7   4   66.39   13.00
   2  -7   4   61.49   11.70
  -3   7  -4  214.28   42.40
  -3   7  -4  222.08   18.00
   3  -7  -4  228.68   17.90
   3  -7  -4  214.18   30.70
  -3  -7   4  244.78   20.10
   3   7   4  207.08   18.10
  -3  -7  -4  197.48   29.20
  -3   7   4  237.48   20.50
   3  -7   4  222.48   17.60
   3   7  -4  242.78   19.70
  -3  -7  -4  249.78   20.30
   4  -7  -4  320.37   20.10
  -4  -7   4  313.07   23.60
   4  -7  -4  240.38   44.10
   4   7  -4  349.87   27.40
   4  -7   4  326.57   26.30
  -4  -7  -4  290.47   22.80
   4  -7   4  313.77   20.00
  -4   7   4  325.97   24.20
   5  -7  -4   18.90   18.80
  -5   7  -4   32.20   11.00
  -5  -7   4   26.60   10.40
   5   7  -4   55.19   15.20
  -5  -7  -4   53.69   13.40
  -5   7   4   36.90   12.10
  -6   7  -4  340.87   24.80
  -6  -7   4  339.07   26.60
   6  -7  -4  287.87   45.90
  -6  -7  -4  321.57   24.70
  -6   7   4  312.07   26.60
   6   7  -4  317.27   34.50
  -7  -7   4  123.99   21.50
   7  -7  -4  125.49   36.10
   7   7  -4  138.89   29.50
  -7  -7  -4   89.09   16.30
  -7   7   4  126.99   22.00
   8  -7  -4  145.59   40.10
  -8   7   4  159.38   26.20
   8   7  -4  104.39   30.60
  -9  -7   4   -5.50   19.50
   9  -7  -4  -14.70   22.70
   9   7  -4   -6.50   31.80
  -9   7   4  -21.30   17.40
   0  -7  -5   12.40    6.50
   0  -7   5    4.10    8.20
   0   7  -5   14.20    8.60
   0   7   5    3.30    7.50
   1  -7  -5   13.50    9.80
  -1  -7   5    8.40    9.20
  -1   7  -5   16.80   12.30
  -1   7  -5   15.10    9.40
   1   7   5    6.20    8.80
  -1  -7  -5   12.70    7.90
  -1   7   5   14.30   10.80
   1  -7   5   19.10    9.20
   2   7   5   75.09   15.10
  -2  -7   5   48.80   12.60
  -2   7  -5   49.60   16.90
  -2   7  -5   70.59   12.80
   2  -7  -5   55.79   12.40
   2  -7   5   68.79   13.70
  -2   7   5   27.60   21.00
  -2  -7  -5   56.19   12.00
   3   7   5   66.09   14.50
  -3  -7   5   45.10   20.40
  -3   7  -5   63.19   14.00
  -3   7  -5   43.20   19.70
   3  -7  -5   57.79   13.80
   3  -7   5   68.69   14.70
  -3   7   5   63.39   15.40
   3   7  -5   53.19   13.40
  -3  -7  -5   59.89   13.90
   4   7   5   -5.20    8.10
   4  -7  -5    7.90   13.70
   4  -7  -5    2.40    7.60
  -4  -7   5   -4.90    8.30
   4   7  -5   20.10   10.50
  -4  -7  -5   13.00    9.80
   4  -7   5   15.00   11.80
  -4   7   5    0.60   10.00
   4  -7   5    9.50    9.40
  -5  -7   5  128.99   20.50
   5  -7  -5  120.39   31.50
  -5   7   5  121.49   19.70
   5   7  -5  110.19   20.60
   6  -7  -5  -16.80   15.90
  -6  -7   5    1.70   11.40
  -6   7   5   -3.70   11.00
   6   7  -5    5.80   13.10
  -7  -7   5   42.70   17.50
   7  -7  -5   40.20   22.80
   7   7  -5   60.79   23.50
  -7   7   5   32.30   15.20
   8  -7  -5    7.00   21.70
  -8  -7   5   -4.70   14.80
   8   7  -5  -11.00   23.00
  -8   7   5   -6.40   15.70
   0  -7   6    1.10    9.30
   0   7   6   17.20   12.10
   1   7   6   12.10    9.90
  -1   7  -6  -15.00   16.10
  -1  -7   6   11.70   11.40
   1  -7   6    4.90    9.10
  -1   7   6   -8.10    9.90
  -2   7  -6  136.09   27.00
   2   7   6  102.09   18.70
  -2  -7   6   78.89   17.40
   2  -7   6  111.69   19.30
  -2   7   6   76.99   17.50
   3  -7  -6   30.60   15.80
  -3  -7   6   47.90   14.00
   3   7   6   22.80   12.30
   3   7  -6   15.30    9.60
  -3   7   6   23.90   14.00
   3  -7   6   12.60   11.10
  -4  -7   6  114.79   20.80
   4  -7  -6   74.49   23.30
   4  -7  -6  113.89   19.00
   4   7   6  121.89   19.30
  -4   7   6  110.09   19.30
   4   7  -6   79.29   17.80
   5  -7  -6   23.90   18.50
  -5  -7   6   16.90   14.50
   5  -7   6   21.70   15.20
   5   7  -6  -10.30   12.10
  -5   7   6    9.20   12.90
   6  -7  -6  224.48   42.00
  -6  -7   6  298.07   29.50
   6   7  -6  195.68   41.90
  -6   7   6  212.18   30.00
  -7  -7   6  -12.90   13.30
   7  -7  -6  -32.40   20.20
   7   7  -6    2.50   21.10
  -7   7   6  -19.60   14.00
   8  -7  -6   48.60   27.90
  -8  -7   6   38.80   20.50
  -8   7   6   58.69   19.20
   8   7  -6   92.29   34.00
   0  -7   7  658.53   42.20
   0   7   7  663.33   44.70
  -1  -7   7   15.20   12.80
  -1   7  -7   26.10   20.20
   1   7   7   21.00   13.80
   1  -7   7   13.70   11.80
  -1   7   7    1.20   12.60
  -2  -7   7  214.08   26.60
   2   7   7  271.17   26.90
   2  -7   7  303.17   28.60
  -2   7   7  303.47   30.30
   3   7   7  -12.80   11.40
  -3  -7   7    5.60   11.90
   3  -7   7   12.30   13.10
  -3   7   7   -5.00   12.40
   4  -7  -7  122.99   31.30
   4   7   7  193.18   23.80
  -4  -7   7  155.48   25.00
   4   7  -7  177.18   25.70
  -4   7   7  163.88   26.00
   4  -7   7  219.88   24.50
  -5  -7   7    5.50   13.80
   5   7   7   -0.60   12.20
   5  -7  -7   -1.80   17.90
   5  -7   7  -16.30   12.30
   5  -7   7   -2.50   23.10
   5   7  -7  -11.00   14.20
  -5   7   7   -6.80   11.80
   6  -7  -7  -37.00   17.20
  -6  -7   7   29.40   16.80
   6   7  -7   14.90   22.80
  -6   7   7    7.90   17.70
  -7  -7   7   -3.50   21.20
   7  -7  -7   18.50   25.30
   7   7  -7  -13.80   23.80
  -7   7   7    6.80   19.30
   0   7   8   15.00   14.00
   0  -7   8   -2.00   11.40
  -1  -7   8    4.10   12.20
   1   7   8    6.00   14.00
   1  -7   8   17.80   14.40
  -1   7   8    7.40   14.90
  -2  -7   8    9.20   14.30
   2   7   8   24.60   17.10
   2  -7   8   17.30   13.30
  -2   7   8   21.10   15.00
  -3  -7   8   18.90   15.20
   3   7   8   19.70   14.10
  -3   7   8    2.80   14.90
   3  -7   8   36.00   15.30
   4  -7  -8   46.20   22.20
   4   7   8   59.89   16.90
   4   7  -8   68.89   23.60
   4  -7   8   35.30   15.30
   5  -7  -8   41.90   23.20
   5   7   8    6.40   15.20
  -5  -7   8    9.70   13.90
   5   7  -8   12.00   19.30
  -5   7   8   12.60   17.30
   5  -7   8  -16.40   13.10
  -6  -7   8    0.30   19.20
   6   7  -8  -13.50   27.30
  -6   7   8    8.10   16.40
   0   7   9  109.99   27.00
   0  -7   9  102.19   24.60
   1   7   9   45.20   21.60
  -1  -7   9   57.69   20.20
   1  -7   9  104.59   23.10
  -1   7   9   72.29   21.80
   2   7   9   65.39   25.20
  -2  -7   9  161.48   31.50
   2  -7   9  167.78   28.40
  -2   7   9   87.89   26.00
   3   7   9   80.69   21.90
  -3  -7   9   38.70   20.90
  -3   7   9   57.39   21.50
   4   7   9   44.40   18.90
  -4  -7   9   -5.10   17.70
   4  -7   9   32.80   17.70
  -4   7   9   36.10   20.80
   4   7  -9   19.80   16.70
   5  -7  -9   20.00   23.40
  -5  -7   9   33.50   20.80
   5   7   9   23.00   20.50
  -5   7   9    2.10   23.40
   5   7  -9  -11.80   24.90
   5  -7   9   16.10   19.00
   0  -7  10    0.40   16.10
   0   7  10    2.40   14.50
   1   7  10  -27.40   14.50
  -1  -7  10  -27.00   14.30
   1  -7  10   -4.00   15.80
  -1   7  10  -25.00   15.30
   2   7  10   23.40   20.20
  -2  -7  10    6.70   17.50
   2  -7  10   18.80   18.40
  -2   7  10  -12.70   14.70
  -3  -7  10   -4.50   14.70
   3  -7  10  -22.50   19.30
  -3   7  10   -5.80   18.70
   0   8   0 4532.85  139.59
   0  -8   0 4746.73  130.09
   1  -8   0   -1.10    3.80
   1  -8   0   -2.80    3.40
  -1  -8   0   -0.20    3.40
  -1   8   0   -3.20    3.30
  -1   8   0   -4.90    3.50
   2  -8   0 1193.78   53.19
  -2   8   0 1170.88   48.70
  -2  -8   0 1204.88   46.90
   2  -8   0 1187.48   37.40
  -2   8   0 1209.38   41.20
  -3   8   0    3.90    4.00
  -3  -8   0   -7.90    6.50
  -3   8   0   -1.60    6.50
   3  -8   0    4.80    7.90
   4   8   0 1321.97   61.09
   4  -8   0 1361.36   69.79
  -4   8   0 1278.57   44.10
  -4   8   0 1333.67   64.19
  -4  -8   0 1363.86   64.09
   5  -8   0   -0.30   10.70
  -5   8   0   10.70   10.20
   5   8   0    5.70   11.40
  -6  -8   0  365.96   39.30
   6   8   0  354.16   38.30
   6  -8   0  369.06   43.80
   7  -8   0   -2.50   14.30
   7   8   0   -2.30   15.00
   8  -8   0   28.00   22.10
   9  -8   0  -15.80   21.00
   0  -8   1   14.60    4.00
   0   8  -1   17.60    3.50
   1  -8  -1   58.69    8.10
   1   8   1   72.29    9.70
  -1   8   1   70.29    8.40
   1  -8   1   92.39   13.00
  -1  -8  -1   71.49   10.80
   2  -8  -1  272.87   14.10
  -2   8  -1  305.87   22.60
  -2  -8   1  286.27   16.80
  -2   8  -1  265.87   21.50
   2  -8  -1  247.18   24.10
   2  -8   1  237.78   18.20
  -2  -8  -1  298.37   18.00
   2  -8   1  309.07   24.40
  -2   8   1  279.77   15.60
   2  -8   1  259.67   13.00
   2   8  -1  284.27   16.60
   3  -8  -1   94.79   18.40
  -3   8  -1  111.99   15.90
  -3  -8   1  148.59   17.10
  -3  -8  -1  123.29   21.20
   3   8  -1  147.39   15.60
  -3   8   1   95.59   17.30
  -3   8   1   88.09   10.10
   3  -8   1  168.48   22.70
  -4  -8   1   17.60    9.80
  -4   8  -1   19.60    9.70
   4  -8  -1   10.60   10.60
  -4   8  -1   16.40   11.60
   4   8  -1   23.90   10.40
   4  -8   1   19.10   11.90
  -4   8   1   27.40   11.60
  -4   8   1   26.90    7.10
  -4  -8  -1   18.10   12.00
   5  -8  -1   40.60   16.60
  -5   8  -1   60.69   19.00
  -5  -8   1   53.09   15.20
  -5   8  -1   43.10   11.70
   5   8  -1   48.80   15.90
  -5   8   1   19.20   14.30
  -5   8   1   28.30    7.90
   5  -8   1   53.39   19.20
  -5  -8  -1   25.00   15.40
   6  -8  -1   90.09   24.50
  -6  -8   1  156.68   27.20
   6  -8   1  129.89   29.90
   6   8  -1  117.29   36.90
   7  -8  -1   28.40   19.10
   7  -8   1   23.60   18.90
   8  -8  -1   15.30   20.60
   8   8  -1   20.70   23.00
   8  -8   1   36.10   26.20
   9  -8  -1   35.30   24.60
   9  -8   1   44.10   26.60
   9   8  -1  -13.00   22.20
   0   8   2  403.96   20.80
   0  -8  -2  378.26   20.40
   0  -8   2  386.36   19.10
   0   8  -2  365.36   18.20
   1   8   2 1044.60   38.70
   1  -8  -2 1047.00   38.60
  -1   8  -2 1011.00   42.70
  -1   8   2 1131.79   39.90
   1  -8   2 1099.09   45.80
  -1  -8  -2 1060.09   39.30
   1  -8   2 1070.79   37.50
   2   8   2 1199.78   42.70
   2  -8  -2 1242.68   41.40
  -2   8  -2 1226.78   53.49
   2  -8  -2 1052.29   59.69
  -2   8   2 1244.78   43.40
   2  -8   2 1283.57   50.89
   2  -8   2 1189.48   55.69
   2  -8   2 1197.78   40.00
  -2  -8  -2 1190.88   43.10
   2   8  -2 1176.48   38.10
  -3   8  -2  313.97   28.80
  -3  -8   2  334.27   23.70
   3  -8  -2  343.37   16.50
   3  -8  -2  357.36   33.10
  -3  -8  -2  320.67   19.30
   3  -8   2  284.07   21.20
   3  -8   2  354.76   15.80
  -3   8   2  335.57   19.60
   3   8  -2  353.26   22.00
  -3  -8  -2  368.26   32.90
   3  -8   2  375.66   33.60
   4  -8  -2  260.07   32.40
  -4  -8   2  234.08   25.70
   4   8  -2  255.57   22.70
   4  -8   2  275.07   32.40
  -4  -8  -2  275.67   32.90
  -4   8   2  253.07   17.60
  -4  -8  -2  236.28   16.80
  -5  -8   2  105.39   22.50
   5  -8  -2  159.58   31.50
  -5  -8  -2  209.78   34.70
  -5   8   2  103.79   23.50
   5  -8   2  111.59   26.70
   5   8  -2  150.18   23.80
  -5   8   2  161.58   15.10
   6  -8  -2   51.09   20.20
   6  -8   2   40.10   20.10
  -6   8   2   60.29   11.60
   6   8  -2   30.10   17.10
   7  -8  -2   25.10   19.30
  -7   8   2   35.30   11.60
   7   8  -2   30.30   19.60
   7  -8   2   81.49   28.80
   8  -8  -2  -24.30   18.00
  -8   8   2   -0.50    9.80
   8  -8   2   -5.20   20.10
   8   8  -2   -7.70   19.00
   9  -8  -2   -8.90   23.00
   9   8  -2   10.00   27.70
   9  -8   2   41.70   28.70
   0   8  -3    8.40    6.70
   0  -8   3   -1.20    4.60
   0  -8  -3    0.30    4.40
   0   8   3    4.80    6.20
  -1  -8   3    6.60    5.50
  -1   8  -3    0.40    6.80
  -1   8  -3    4.80    4.50
   1  -8  -3    0.00    4.80
   1   8   3    3.70    5.90
  -1   8   3    9.30    6.40
   1  -8   3    5.10    5.20
  -1  -8  -3   -4.00    4.70
   2   8   3   94.59   12.00
   2  -8  -3   97.59   11.90
  -2   8  -3   94.89   11.40
  -2   8  -3  117.89   19.90
  -2  -8   3  107.99   12.30
   2   8  -3  105.69   11.80
  -2   8   3   99.19   12.60
  -2  -8  -3  104.89   12.90
   2  -8   3  125.19   12.60
   2  -8   3  122.39   20.80
   3  -8  -3  138.39   12.90
  -3   8  -3  149.29   24.80
  -3   8  -3  152.68   13.50
   3  -8  -3  162.08   29.20
  -3  -8   3  130.29   13.20
   3   8   3  129.79   13.60
  -3  -8  -3  152.48   15.00
   3  -8   3  146.79   26.90
   3  -8   3  142.39   12.20
   3   8  -3  129.39   14.00
   3  -8   3  137.39   18.10
  -3  -8  -3  176.68   28.60
  -3   8   3  145.49   15.10
  -4   8  -3  373.76   36.20
   4  -8  -3  398.16   41.30
  -4   8  -3  382.96   21.90
  -4  -8   3  352.86   22.20
  -4  -8  -3  403.26   23.50
  -4  -8  -3  366.06   40.60
   4   8  -3  348.47   25.80
   4  -8   3  368.96   39.70
  -4   8   3  373.26   23.50
   5  -8  -3  265.97   37.70
  -5  -8   3  290.47   20.50
   5   8  -3  275.77   28.00
  -5   8   3  275.07   21.70
   5  -8   3  291.57   39.80
  -5  -8  -3  236.88   18.70
   6  -8  -3  147.99   31.40
  -6  -8   3  176.98   17.70
   6  -8   3  138.19   33.30
  -6  -8  -3  140.29   14.90
  -6   8   3  170.58   19.10
   6   8  -3  138.79   26.90
  -7  -8   3  194.98   21.50
  -7  -8   3  114.79   34.50
   7  -8  -3  105.89   28.10
  -7   8   3  171.68   22.40
   7  -8   3  176.18   38.90
   7   8  -3  219.18   32.50
   8  -8  -3    1.30   22.00
  -8   8   3   58.89   16.90
   8   8  -3   11.00   24.30
   8  -8   3   -0.10   25.90
   9  -8  -3   17.00   23.10
   9   8  -3   34.90   28.60
   0  -8  -4    7.60    6.50
   0   8   4    6.20    7.30
   0  -8   4   11.70    7.20
  -1  -8   4  126.69   16.80
   1  -8  -4  115.49   14.20
   1   8   4   88.69   14.30
  -1   8  -4   96.49   17.70
  -1   8  -4  115.79   15.70
  -1  -8  -4   93.29   13.20
   1  -8   4  123.49   14.30
  -1   8   4  119.89   15.40
  -2   8  -4   10.80    7.40
  -2  -8   4    5.30    7.20
   2   8   4   12.60    8.50
   2  -8  -4   22.20    8.00
  -2   8  -4   19.50   12.90
  -2   8   4    2.20    7.10
  -2  -8  -4   12.20    8.00
   2  -8   4   17.10    7.70
  -3  -8   4   42.10   10.50
  -3   8  -4   48.30   20.40
   3   8   4   19.90    9.60
  -3   8  -4   51.89   10.90
   3  -8  -4   31.20    9.40
   3  -8  -4   21.70   16.50
   3   8  -4   25.20    9.60
  -3   8   4   39.10   11.20
   3  -8   4   46.00    9.90
  -3  -8  -4   44.20   11.00
  -4  -8   4   52.69   12.30
  -4   8  -4   52.59   11.50
   4  -8  -4   49.70   11.00
   4  -8  -4   14.40   18.30
   4   8  -4   38.20   12.50
   4  -8   4   37.00    9.70
  -4  -8  -4   40.60   11.10
  -4   8   4   43.00   12.20
   4  -8   4   25.90   13.30
  -5  -8   4   19.50    9.80
   5  -8  -4   81.49   23.40
  -5   8  -4   32.30   10.50
   5   8  -4   51.09   14.60
  -5   8   4   50.99   13.40
  -6  -8   4   81.29   16.30
   6  -8  -4   26.20   21.10
  -6  -8  -4   56.79   13.20
  -6   8   4   54.49   15.60
   6   8  -4   78.79   20.10
   7  -8  -4   55.89   23.60
  -7  -8   4   33.20   14.00
  -7   8   4   27.80   14.90
  -7  -8  -4   11.40   11.70
   7   8  -4   -5.80   18.90
   8  -8  -4   54.49   39.20
   8   8  -4   28.50   26.50
  -8   8   4   14.30   14.80
  -9  -8   4   36.30   21.90
   9  -8  -4   47.60   27.80
   9   8  -4  -12.90   26.50
  -9   8   4   -0.90   20.90
   0   8  -5   12.90    8.00
   0   8   5    0.30    7.80
   0  -8   5    9.50    8.10
   0  -8  -5    1.80    6.80
  -1   8  -5   42.40   12.10
   1  -8  -5   65.09   13.30
  -1  -8   5   54.49   13.60
   1   8   5   30.80   11.90
  -1   8  -5   61.99   16.50
  -1  -8  -5   48.40   13.00
  -1   8   5   43.10   16.80
   1  -8   5   47.60   12.90
  -2  -8   5   16.00   12.50
  -2   8  -5   29.20    9.40
   2   8   5    7.70    9.50
  -2   8  -5   26.90   14.70
   2  -8  -5    5.50    8.40
  -2   8   5    5.40    9.00
   2  -8   5   23.20    9.50
  -2  -8  -5    6.60    8.30
   3  -8  -5  230.58   30.30
  -3   8  -5  166.28   21.80
  -3   8  -5  205.98   31.40
   3   8   5  150.78   18.60
  -3  -8   5  191.78   28.20
  -3   8   5  174.18   20.60
  -3  -8  -5  149.39   20.40
   3   8  -5  174.58   19.30
   3  -8   5  149.99   17.80
   4  -8  -5   35.70   11.00
   4   8   5   26.00   11.20
   4  -8  -5   10.40   19.00
  -4  -8   5   67.29   15.60
   4  -8   5   63.69   13.60
   4   8  -5   28.30   12.50
  -4   8   5   35.00   14.10
  -4  -8  -5   13.40   13.40
   4  -8   5   56.19   15.00
   5  -8  -5  282.27   41.10
  -5  -8   5  330.67   27.60
  -5   8   5  326.87   27.80
   5   8  -5  251.97   28.40
  -6  -8   5   28.50   12.70
   6  -8  -5   17.00   19.50
   6   8  -5   23.30   14.20
  -6   8   5   10.20   12.40
  -7  -8   5  242.98   28.70
  -7   8   5  251.77   27.70
   7   8  -5  173.58   37.00
   8  -8  -5   -1.00   22.20
  -8  -8   5   34.10   17.60
   8   8  -5   -9.30   25.70
  -8   8   5   40.00   20.30
   0  -8   6   -3.40    8.80
   0   8   6    6.10   11.50
  -1  -8   6  445.16   32.50
  -1   8  -6  500.65   43.70
   1   8   6  477.15   33.90
   1  -8   6  473.65   32.90
  -1   8   6  465.65   34.10
   2   8   6   39.30   14.20
  -2  -8   6   31.90   13.80
  -2   8  -6    1.10   17.40
   2  -8   6   47.30   13.70
  -2   8   6   28.40   15.40
  -3  -8   6  133.69   21.70
   3   8   6  103.49   19.30
  -3   8   6   93.79   18.60
   3   8  -6   80.89   16.90
   3  -8   6  105.69   17.30
   4  -8  -6    8.10   10.90
  -4  -8   6   18.80   13.30
   4   8   6    4.50   11.00
   4  -8  -6   13.70   16.50
   4   8  -6   11.60   11.20
  -4   8   6   21.00   13.40
   4  -8   6   20.10   13.60
  -5  -8   6   65.59   17.50
   5  -8  -6   33.70   21.40
   5  -8   6   74.29   20.00
   5  -8   6   51.49   13.60
   5   8  -6   27.90   16.20
  -5   8   6   69.49   17.90
   6  -8  -6   -4.30   19.30
  -6  -8   6   47.40   17.30
   6   8  -6   40.50   18.90
  -6   8   6   17.40   16.70
  -7  -8   6    6.40   13.60
   7  -8  -6   48.00   26.60
  -7   8   6    4.60   16.10
   7   8  -6   16.80   23.30
   8  -8  -6  -27.50   20.90
  -8  -8   6   17.50   16.80
   8   8  -6   67.89   31.70
  -8   8   6    9.30   16.90
   0  -8   7  -14.10    8.70
   0   8   7    4.50   12.50
  -1   8  -7  -12.00   16.30
  -1  -8   7    9.60   11.90
   1   8   7   11.90   12.60
  -1   8   7    9.70   13.10
   1  -8   7   -0.70   10.30
   2   8   7   -7.60   10.40
  -2  -8   7   -6.30   10.40
   2  -8   7   14.10   12.30
  -2   8   7    1.90   12.40
   3   8   7  100.89   21.60
  -3  -8   7   88.59   19.80
   3  -8   7  120.59   21.60
  -3   8   7   63.89   19.40
   4  -8  -7    7.70   16.50
   4   8   7   -6.30   12.80
  -4  -8   7    8.40   14.10
   4  -8   7    7.60   12.00
  -4   8   7    6.30   14.00
   4   8  -7   20.40   11.80
  -5  -8   7  102.39   22.20
   5  -8  -7   35.50   23.10
   5   8  -7   72.89   18.90
   5  -8   7   89.49   18.80
  -5   8   7  113.59   22.10
   5  -8   7   81.09   30.80
  -6  -8   7  -13.90   15.10
   6  -8  -7    5.60   20.90
   6   8  -7   -6.70   22.20
  -6   8   7   -8.90   15.70
   7  -8  -7   51.59   28.50
   7   8  -7   15.20   28.70
  -7   8   7   49.60   22.90
   0  -8   8   53.39   17.70
   0   8   8   61.59   20.50
  -1  -8   8  236.88   29.20
   1   8   8  232.28   29.90
  -1   8   8  260.97   31.70
   1  -8   8  323.57   32.40
  -2  -8   8  119.99   24.50
   2   8   8   84.59   22.70
  -2   8   8   79.09   22.30
   2  -8   8  148.19   25.00
  -3  -8   8  228.68   29.70
   3   8   8  224.38   29.40
   3  -8   8  188.78   26.40
  -3   8   8  168.28   28.70
   4  -8  -8   45.50   22.60
   4   8   8   30.30   15.20
  -4   8   8   13.50   17.60
   4   8  -8   -6.50   16.00
   4  -8   8    8.50   13.40
   5  -8  -8    9.10   22.60
  -5  -8   8   39.00   20.50
   5   8   8   33.80   19.00
  -5   8   8   22.40   18.30
   5  -8   8   33.30   16.40
   6  -8  -8   13.00   23.50
  -6  -8   8    9.50   18.10
  -6   8   8   -9.50   20.20
   6   8  -8  -31.50   24.00
   0   8   9   13.20   15.90
   0  -8   9   -7.10   13.90
  -1  -8   9    4.50   14.80
   1   8   9    5.90   16.00
   1  -8   9   -6.40   13.10
  -1   8   9   11.70   16.60
  -2  -8   9    3.50   14.30
   2   8   9    4.10   19.50
  -2   8   9   -4.20   16.00
   2  -8   9   -1.80   13.70
   3   8   9  -10.30   12.90
  -3  -8   9   10.20   16.70
  -3   8   9   30.50   19.90
   4   8   9  -10.40   15.30
  -4  -8   9    9.40   16.70
   4   8  -9  -21.10   19.20
   4  -8   9   18.70   16.20
  -4   8   9    7.80   17.90
  -5  -8   9  -13.10   18.20
   5  -8  -9   12.60   22.70
  -5   8   9   39.40   20.60
   5   8  -9   20.40   24.30
   0  -8  10   76.29   21.90
   0   8  10   75.39   24.60
  -1  -8  10   -5.60   17.60
   1   8  10   -2.50   17.50
  -1   8  10    4.90   20.70
   1  -8  10   16.30   16.20
  -2  -8  10   33.90   22.10
   2   8  10   63.19   24.10
  -2   8  10   41.10   22.30
   2  -8  10   50.59   22.70
   0   9   0   -2.80    4.20
   0  -9   0    0.90    4.20
  -1   9   0    4.70    4.20
   1  -9   0   -1.00    4.10
   1  -9   0   -1.20    4.70
  -1   9   0   -6.80    3.60
  -1  -9   0   -0.50    4.20
   2  -9   0   47.30    7.60
  -2   9   0   53.89   10.80
   2  -9   0   50.69   11.90
  -2  -9   0   37.40    8.80
  -2   9   0   49.70    8.70
  -3   9   0    7.20    7.70
  -3  -9   0    6.00    6.60
   3  -9   0    2.40    7.60
  -3   9   0   -3.70    3.80
  -4  -9   0  739.93   45.10
  -4   9   0  721.23   30.90
   4  -9   0  728.23   50.79
   4   9   0  733.53   43.10
  -4   9   0  757.92   46.30
   5  -9   0  -19.90    8.90
  -5  -9   0   13.80   11.80
  -5   9   0   -3.30   10.30
   5   9   0   16.20   12.90
  -5   9   0   -3.80    5.70
   6   9   0  919.81   60.29
  -6  -9   0  874.01   58.89
   6  -9   0  831.12   64.79
   7  -9   0    1.70   15.40
   8  -9   0  334.07   73.09
   9  -9   0  -26.40   21.80
   0   9   1  999.40   37.00
   0  -9   1 1070.69   35.00
   0   9  -1  987.70   32.50
   0  -9  -1 1018.50   38.30
   1  -9  -1  142.79   12.10
  -1   9  -1  141.39   15.60
  -1   9  -1  167.28   13.70
   1   9   1  153.48   14.10
   1  -9   1  159.28   16.00
  -1   9   1  181.88   13.10
  -1  -9  -1  187.38   14.90
   1  -9   1  175.88   15.80
   2   9   1 1486.75   52.49
   2  -9  -1 1695.23   71.39
  -2   9  -1 1641.24   62.79
  -2  -9   1 1687.83   52.39
   2  -9  -1 1716.23   50.69
  -2   9  -1 1475.35   61.69
   2  -9   1 1674.73   58.79
  -2  -9  -1 1730.43   56.59
   2  -9   1 1622.04   48.70
  -2   9   1 1696.33   52.79
   2  -9   1 1637.24   66.59
  -3  -9   1  190.18   18.90
  -3   9  -1  172.38   21.20
  -3   9  -1  176.68   19.60
   3  -9  -1  224.18   26.50
  -3   9   1  195.88   14.00
  -3   9   1  231.68   23.40
  -3  -9  -1  182.28   16.00
   3   9  -1  182.58   17.10
  -3  -9  -1  220.88   23.90
   3  -9   1  212.98   25.20
  -4   9  -1  184.48   23.30
  -4   9  -1  183.18   20.50
  -4  -9   1  199.48   22.50
   4  -9  -1  171.48   25.60
   4   9  -1  176.78   20.70
   4  -9   1  178.78   29.30
  -4   9   1  160.98   22.00
  -4   9   1  192.28   14.20
  -4  -9  -1  172.38   26.10
  -5   9  -1  341.07   28.30
  -5  -9   1  383.66   34.40
   5  -9  -1  358.56   38.90
  -5   9  -1  251.87   32.00
  -5  -9  -1  328.57   39.70
   5  -9   1  364.66   39.70
  -5   9   1  422.16   36.60
   5   9  -1  348.77   32.50
  -5   9   1  350.46   20.70
  -6  -9   1   77.49   21.50
   6  -9  -1  109.19   28.40
   6   9  -1   85.09   36.90
   6  -9   1   83.49   27.70
  -6   9   1   97.69   13.30
   7  -9  -1   97.19   29.40
   7   9  -1  132.59   30.40
   7  -9   1   90.29   27.20
   8  -9  -1  -14.10   17.70
   8  -9   1   29.50   22.80
   8   9  -1   34.30   22.30
   9  -9  -1   70.09   31.00
   9  -9   1   53.79   31.60
   0   9   2   -1.00    3.80
   0   9  -2    0.50    3.40
   0  -9  -2   -3.80    3.20
   1   9   2  656.83   28.70
   1  -9  -2  658.83   28.70
  -1   9  -2  676.33   32.20
  -1  -9  -2  679.23   29.90
   1  -9   2  626.04   26.80
  -1   9   2  637.74   28.80
   1  -9   2  644.54   33.60
   2   9   2  270.67   17.80
  -2   9  -2  301.97   24.40
   2  -9  -2  284.47   16.90
   2  -9  -2  261.77   28.80
   2  -9   2  260.87   21.40
   2  -9   2  253.37   15.30
  -2  -9  -2  264.57   17.80
   2  -9   2  291.57   25.60
  -2   9   2  263.77   17.50
   3  -9  -2  119.29   22.10
   3  -9  -2  127.89   11.20
  -3  -9   2  153.38   16.50
  -3   9  -2  128.89   19.90
   3  -9   2  123.79   22.30
  -3  -9  -2  174.78   23.20
   3  -9   2  121.59   15.40
  -3   9   2  150.28   13.90
   3  -9   2  146.19   10.60
  -3  -9  -2  138.89   13.80
   3   9  -2  150.18   14.30
   4  -9  -2  221.98   30.70
  -4   9  -2  238.38   32.60
  -4  -9   2  242.08   24.60
  -4   9   2  236.88   17.50
  -4  -9  -2  256.27   31.20
  -4  -9  -2  230.88   17.40
   4  -9   2  241.98   30.80
   4   9  -2  232.68   21.10
  -5  -9   2  212.08   27.40
   5  -9  -2  197.68   34.50
   5   9  -2  264.87   27.00
  -5   9   2  246.88   18.70
   5  -9   2  265.27   36.60
  -5   9   2  189.88   30.70
  -5  -9  -2  221.08   16.80
  -5  -9  -2  249.78   35.80
   6  -9  -2  357.06   43.90
  -6  -9   2  369.96   38.70
   6   9  -2  362.46   36.20
   6  -9   2  344.87   43.80
  -6   9   2  335.37   23.20
   7  -9  -2   41.10   21.70
   7   9  -2   35.10   20.60
  -7   9   2   44.70   11.60
   7  -9   2   60.09   25.50
   8  -9  -2  153.28   35.90
  -8   9   2  146.29   19.80
   8  -9   2  149.39   39.40
   8   9  -2  133.69   29.90
   9  -9  -2   18.20   26.40
   9  -9   2  -19.30   24.00
   9   9  -2   -3.70   24.00
   0  -9   3 4433.46  123.19
   0  -9  -3 4188.98  123.79
   0   9   3 4406.06  124.59
   0   9  -3 4274.37  122.19
  -1   9  -3 1025.20   45.90
   1   9   3  993.90   41.10
  -1  -9   3  961.80   39.70
   1  -9  -3 1004.80   41.00
   1  -9   3 1062.59   40.60
  -1   9   3 1084.89   42.90
  -1  -9  -3 1033.20   42.00
  -2   9  -3 1592.74   69.19
   2  -9  -3 1681.53   57.39
   2   9   3 1704.03   57.89
  -2  -9   3 1604.44   56.69
   2   9  -3 1685.63   50.79
   2  -9   3 1655.13   55.79
  -2   9   3 1800.92   60.29
   2  -9   3 1683.53   73.49
  -2  -9  -3 1669.13   58.99
  -3  -9   3  199.68   16.30
   3  -9  -3  205.68   15.30
  -3   9  -3  212.98   25.00
   3   9   3  212.28   16.50
   3  -9  -3  195.38   28.80
  -3   9  -3  201.68   15.60
  -3  -9  -3  207.38   17.30
  -3   9   3  187.78   17.20
   3  -9   3  195.48   26.50
   3  -9   3  182.78   20.80
   3  -9   3  177.38   14.00
   3   9  -3  204.38   16.20
  -4  -9   3  723.23   32.90
  -4   9  -3  681.53   48.40
   4  -9  -3  567.24   31.00
   4  -9  -3  766.12   57.59
  -4  -9  -3  725.23   33.70
   4  -9   3  707.23   54.79
   4   9  -3  763.32   37.80
  -4  -9  -3  715.73   54.99
  -4   9   3  756.62   34.80
   5  -9  -3  303.57   39.20
  -5  -9   3  309.87   21.20
  -5  -9  -3  225.68   18.70
   5  -9   3  248.38   41.10
   5   9  -3  276.27   27.60
  -5   9   3  250.27   21.90
   6  -9  -3  194.68   35.50
  -6  -9   3  238.58   31.50
  -6  -9   3  207.98   19.20
   6  -9   3  153.28   35.00
  -6  -9  -3  203.48   16.90
   6   9  -3  195.88   27.90
  -6   9   3  190.28   20.30
  -7  -9   3   17.90   17.60
   7  -9  -3  -14.10   16.30
  -7  -9   3   12.70   11.90
   7  -9   3   -5.10   18.30
  -7   9   3   -5.10   11.40
   7   9  -3  -17.20   15.10
   8  -9  -3    3.30   29.80
   8  -9   3   -7.20   21.00
  -8   9   3   39.10   15.80
   8   9  -3   59.59   29.10
   9  -9  -3  -17.90   22.90
  -9   9   3  -10.60   14.70
   9   9  -3  -10.10   25.20
   9  -9   3  -19.40   23.00
   0  -9   4    3.30    5.70
   0  -9  -4    8.10    7.00
   0   9   4    5.00    7.60
   0   9  -4   -2.90    8.00
  -1   9  -4   67.29   14.60
   1   9   4   76.39   14.00
  -1  -9   4   63.49   12.20
   1  -9  -4   69.99   12.20
  -1   9  -4   77.99   12.40
  -1  -9  -4   60.59   12.30
  -1   9   4   58.99   12.90
   1  -9   4   46.70    9.90
  -2  -9   4   59.79   11.80
  -2   9  -4   68.49   17.70
   2  -9  -4   65.99   12.10
   2   9   4   49.70   11.40
  -2   9  -4   40.50   10.30
  -2   9   4   62.59   13.40
   2  -9   4   59.89   12.00
  -2  -9  -4   60.69   12.30
   3   9   4  173.08   17.20
   3  -9  -4  143.29   28.70
  -3   9  -4  241.08   38.60
   3  -9  -4  183.98   17.10
  -3   9  -4  223.18   31.90
  -3  -9   4  226.58   19.20
   3  -9   4  205.18   17.40
   3   9  -4  219.98   17.80
  -3   9   4  217.28   20.30
  -3  -9  -4  180.48   18.10
   4  -9  -4   89.19   26.00
  -4  -9   4   73.09   14.00
   4  -9  -4   88.89   12.80
  -4   9  -4   65.69   12.90
   4   9  -4   71.89   13.90
   4  -9   4   80.39   12.60
   4  -9   4   73.59   16.80
  -4   9   4   66.19   14.60
  -4  -9  -4   92.79   14.90
  -5   9  -4    4.70    8.90
  -5  -9   4    4.00    9.30
  -5  -9  -4   24.30   14.30
  -5   9   4    9.40   10.60
   5   9  -4   28.90   13.70
   6  -9  -4  -21.30   16.10
  -6  -9   4    0.40    9.50
   6   9  -4   -3.60   13.50
  -6  -9  -4  -11.60    7.80
  -7  -9   4   23.30   11.90
   7  -9  -4   -6.20   19.90
  -7  -9  -4   33.20   12.90
   7   9  -4  -19.60   17.60
  -7   9   4   19.60   14.70
  -8  -9   4   -9.00   18.50
   8  -9  -4  -28.70   20.40
   8   9  -4   16.50   25.40
  -8   9   4  -19.90   13.50
  -9  -9   4   54.29   22.00
   9  -9  -4   -2.40   24.50
  -9   9   4  -13.80   12.90
   9   9  -4   18.50   31.70
   0  -9   5   80.89   15.50
   0  -9  -5  103.39   16.30
   0   9   5   81.69   15.80
   0   9  -5   71.89   17.70
  -1   9  -5 1462.55   67.29
   1   9   5 1470.65   59.39
  -1   9  -5 1422.76   56.99
   1  -9  -5 1474.85   59.09
  -1  -9   5 1241.48   75.29
  -1  -9  -5 1409.46   58.59
   1  -9   5 1415.06   57.69
  -2   9  -5  166.18   16.80
  -2  -9   5  182.98   31.50
  -2   9  -5  181.78   27.60
   2   9   5  145.39   18.60
   2  -9  -5  143.19   17.80
   2  -9   5  129.89   17.10
  -2   9   5  145.59   18.60
  -2  -9  -5  165.18   18.70
   3   9   5 1556.44   59.99
   3  -9  -5 1299.97   67.59
  -3   9  -5 1473.95   77.49
  -3  -9   5 1482.85   61.49
  -3   9   5 1560.64   64.59
   3   9  -5 1513.05   57.59
  -3  -9  -5 1431.46   60.39
   3  -9   5 1553.94   58.49
   4   9   5   64.09   14.00
   4  -9  -5   59.99   13.10
  -4  -9   5  106.69   17.80
   4  -9  -5   69.79   23.70
   4  -9   5   82.29   18.40
   4  -9   5   73.39   14.00
   4   9  -5   70.89   14.60
  -4   9   5   76.69   16.20
  -5  -9   5  424.46   31.60
   5  -9  -5  377.16   47.20
  -5   9   5  457.35   33.20
   5   9  -5  381.56   32.90
  -6  -9   5    3.30   11.20
   6  -9  -5    0.90   20.10
   6   9  -5    4.10   15.80
  -6   9   5   15.30   13.80
   7  -9  -5   84.09   28.70
  -7  -9   5  103.59   22.60
   7   9  -5   81.99   26.90
  -7   9   5   96.19   21.30
   8  -9  -5   41.00   26.00
  -8  -9   5    6.70   17.40
  -8   9   5   29.90   14.90
   8   9  -5   -6.00   25.90
   0   9  -6   18.40   13.70
   0  -9   6    3.00    9.70
   0   9   6   16.70   11.20
   1   9   6   10.70   10.60
  -1   9  -6    8.20   15.00
  -1  -9   6    1.90    9.70
  -1   9   6   19.30   12.60
   1  -9   6    3.30    9.10
  -2   9  -6   41.10   19.90
  -2  -9   6   23.50   11.80
   2   9   6   22.70   13.00
  -2   9   6   24.50   14.60
   2  -9   6   20.90   11.50
   3   9   6   98.29   18.60
  -3  -9   6  127.19   21.20
   3   9  -6  105.69   17.10
   3  -9   6  148.29   21.10
  -3   9   6  117.09   21.00
   4  -9  -6   -1.70   10.40
   4   9   6    4.10   10.30
  -4  -9   6    4.80   10.70
   4  -9  -6   20.50   17.80
  -4   9   6   24.20   14.40
   4  -9   6    0.80   10.10
   4   9  -6    0.30   10.70
  -5  -9   6   31.80   14.70
   5  -9  -6   10.70   21.30
   5  -9   6   34.40   13.30
   5   9  -6   10.60   15.10
  -5   9   6   15.10   14.30
   5  -9   6   16.30   15.40
  -6  -9   6   -0.10   12.90
   6  -9  -6    1.80   19.40
   6   9  -6  -19.40   15.80
  -6   9   6   -5.80   14.70
  -7  -9   6   14.60   15.50
   7  -9  -6  -37.70   24.60
   7   9  -6   13.90   25.60
  -7   9   6   33.10   18.00
   8  -9  -6   26.50   28.20
   8   9  -6  -20.90   28.70
   0   9   7  199.88   26.00
   0   9  -7  231.68   42.90
   0  -9   7  211.98   25.50
  -1   9  -7  435.46   41.60
   1   9   7  367.56   32.50
  -1  -9   7  385.06   32.90
  -1   9   7  325.07   32.10
   1  -9   7  424.66   33.50
   2   9   7   51.09   16.70
  -2  -9   7   93.49   19.60
  -2   9   7   56.49   18.70
   2  -9   7   69.09   18.80
   3   9   7  250.87   27.30
  -3  -9   7  215.18   27.50
   3  -9   7  187.88   23.40
  -3   9   7  192.18   26.80
   3   9  -7  185.28   23.30
   4   9   7   27.30   16.30
  -4  -9   7   17.50   14.80
   4  -9  -7   17.90   19.00
   4   9  -7   35.70   13.80
  -4   9   7   27.40   16.50
   4  -9   7   19.90   14.50
   5   9   7   78.39   17.80
   5  -9  -7   65.29   29.80
  -5  -9   7  100.39   22.60
   5  -9   7   94.29   20.40
   5   9  -7   86.79   21.70
   5  -9   7   82.89   26.90
  -5   9   7  113.19   22.80
  -6  -9   7    9.20   14.40
   6  -9  -7   38.50   21.90
  -6   9   7  -28.20   15.10
   6   9  -7   24.90   25.50
   7  -9  -7   -1.80   24.10
   7   9  -7    2.80   25.80
  -7   9   7  -16.70   18.80
   0  -9   8   -1.70   12.20
   0   9   8  -11.00   11.70
   1   9   8   22.70   15.60
  -1  -9   8    9.90   12.90
  -1   9   8    9.50   15.70
   1  -9   8   27.20   15.60
   2   9   8   15.80   15.50
  -2  -9   8    0.80   13.20
   2  -9   8   12.60   12.30
  -2   9   8   -8.90   12.90
  -3  -9   8   40.90   17.90
   3   9   8   62.19   20.30
   3  -9   8   42.60   17.70
  -3   9   8   49.70   19.30
  -4  -9   8   48.80   21.10
   4  -9  -8   -2.10   17.60
   4   9   8   24.80   14.10
   4  -9   8   32.80   14.80
   4   9  -8   30.00   16.00
  -4   9   8   12.70   17.10
  -5  -9   8   31.20   18.50
   5   9   8   -0.40   15.10
   5  -9  -8   27.70   26.30
  -5   9   8   10.90   16.80
   5  -9   8   28.70   17.40
   5   9  -8   41.80   21.10
   6  -9  -8   25.70   26.40
  -6  -9   8   27.30   18.20
   6   9  -8   41.70   27.50
  -6   9   8   12.10   17.80
   0  -9   9  -14.10   14.30
   0   9   9    7.10   14.80
   1   9   9    2.30   14.50
  -1  -9   9    4.40   13.80
  -1   9   9   12.60   16.10
   1  -9   9    6.30   14.70
   2   9   9   11.30   17.50
  -2  -9   9    1.40   13.90
  -2   9   9   13.70   18.10
   2  -9   9   45.90   20.60
   3   9   9   18.80   20.20
  -3  -9   9    9.40   17.80
   3  -9   9  -11.80   17.70
  -3   9   9    3.10   16.70
   4   9   9   18.30   18.80
  -4  -9   9   10.70   17.50
   4  -9  -9    0.50   17.90
  -4   9   9   28.90   18.90
   4  -9   9   -9.70   16.50
   4   9  -9   19.00   18.50
   5  -9  -9   -3.30   25.10
   5   9  -9  -25.10   23.70
   0   9  10    8.40   17.60
   0  -9  10   -4.20   15.20
  -1  -9  10  -21.30   13.60
   1  -9  10    1.80   13.70
  -1   9  10   19.50   17.30
   2   9  10  -14.70   17.10
  -2  -9  10  -14.10   16.20
   2  -9  10   26.10   19.20
  -2   9  10  -16.80   15.70
   0  10   0   54.19   11.10
   1 -10   0    4.70    5.80
  -1 -10   0    1.80    5.00
   1 -10   0   -2.40    4.30
  -1  10   0    1.70    5.30
  -1  10   0    4.40    4.40
   2 -10   0   68.69   14.20
   2 -10   0   61.49    8.70
  -2 -10   0   68.09    8.90
  -2  10   0   66.79   10.50
  -2 -10   0   75.89   12.20
  -2  10   0   69.39   12.10
   3 -10   0   -2.80    7.10
  -3  10   0    1.10    4.50
  -3 -10   0    1.40    8.00
  -3  10   0   14.50    7.60
  -4  10   0  131.49   13.80
   4 -10   0  136.19   25.40
  -4 -10   0  139.69   22.70
  -4  10   0  141.39   21.50
  -5 -10   0    4.20   10.70
  -5  10   0  -11.30    5.70
  -5  10   0   14.00   12.30
   5 -10   0    9.50   12.50
  -6  10   0   45.60   11.10
  -6 -10   0   26.40   18.50
   6 -10   0   51.79   21.70
   7 -10   0   19.80   16.00
   8 -10   0   56.09   50.49
   9 -10   0  -13.30   26.00
   0 -10   1    7.50    3.60
   0 -10  -1    1.60    5.00
   0 -10   1   -3.40    3.70
   0  10   1    2.40    4.20
   0  10  -1   -1.90    2.40
   1  10   1    6.30    5.40
  -1  10  -1   15.40    7.20
  -1  10  -1   20.60    6.40
  -1  10   1   27.40    7.00
   1 -10   1   13.30    6.60
   2 -10  -1    1.60    6.60
  -2  10  -1    8.30    8.50
   2  10   1    7.50    9.60
   2 -10  -1   19.10    5.60
  -2 -10   1   18.90    5.60
  -2  10  -1    7.90    7.00
  -2  10   1   17.00    6.20
   2 -10   1   12.00    7.40
  -2 -10  -1   13.50    7.60
   2 -10   1   31.60   10.10
   3 -10  -1  543.05   41.80
  -3  10  -1  524.95   34.40
  -3  10  -1  561.54   36.20
  -3 -10   1  572.54   31.60
   3 -10  -1  567.94   21.20
   3 -10   1  536.05   20.00
  -3  10   1  560.94   25.70
  -3 -10  -1  500.75   29.80
  -3  10   1  584.14   37.40
   3 -10   1  571.04   40.80
  -3 -10  -1  646.74   41.50
   3  10  -1  548.05   29.40
   3 -10   1  560.04   23.70
   4 -10  -1  111.49   24.00
  -4 -10   1  101.99   18.80
  -4  10  -1  109.79   20.50
  -4  10  -1  110.79   18.10
   4 -10   1  114.09   23.60
   4  10  -1   91.59   16.30
  -4  10   1   94.69   11.60
  -4  10   1  109.99   20.70
  -4 -10  -1  100.89   19.70
  -5  10  -1  496.35   43.20
  -5 -10   1  487.05   39.20
   5 -10  -1  521.25   47.80
  -5  10  -1  519.65   35.20
   5  10  -1  551.04   39.60
  -5 -10  -1  465.35   50.29
  -5  10   1  514.75   26.10
  -5  10   1  563.44   43.10
   5 -10   1  494.25   48.30
  -6  10  -1   14.40   11.70
  -6 -10   1   13.30   15.90
   6 -10  -1    9.70   14.60
   6  10  -1  -30.40   14.70
   6 -10   1  -13.70   13.40
   7 -10  -1  296.87   44.30
   7  10  -1  376.86   40.50
   7 -10   1  334.07   46.50
   8 -10  -1   -7.50   23.40
   8  10  -1  -25.40   15.00
   8 -10   1    7.90   20.00
   9 -10  -1  128.19   41.20
   9 -10   1   77.19   33.70
   0  10   2   59.59   10.00
   0 -10  -2   48.50    9.30
   0 -10   2   41.00    7.50
   0  10  -2   40.90    6.60
   1  10   2 1201.98   44.70
  -1  10  -2 1274.07   48.70
   1 -10  -2 1235.18   44.90
  -1 -10  -2 1276.07   46.70
  -1  10   2 1278.87   45.50
   1 -10   2 1223.68   43.20
   1 -10   2 1176.58   49.90
   2 -10  -2  296.47   32.10
   2 -10  -2  315.97   18.40
  -2  10  -2  325.47   26.00
   2  10   2  313.67   20.00
   2 -10   2  279.57   25.90
   2 -10   2  294.97   16.90
  -2  10   2  336.47   20.10
  -2 -10  -2  304.47   20.30
   2 -10   2  328.27   24.00
   3 -10  -2  450.85   40.70
   3 -10  -2  447.26   22.80
  -3  10  -2  506.35   35.60
  -3 -10   2  494.85   28.00
   3 -10   2  476.65   38.70
  -3  10   2  473.75   25.00
   3  10  -2  509.15   25.00
   3 -10   2  486.85   21.40
  -3 -10  -2  492.15   39.40
   3 -10   2  418.36   28.40
  -3 -10  -2  486.15   25.70
  -4 -10   2   53.79   14.20
   4 -10  -2   43.10   18.00
  -4  10  -2   37.00   14.20
  -4 -10  -2   36.20   16.30
  -4  10   2   48.50   10.60
   4  10  -2   38.90   11.70
  -4 -10  -2   48.70   10.10
   4 -10   2   37.30   16.40
  -5 -10   2  134.69   22.70
   5 -10  -2   96.49   23.50
  -5  10   2  144.79   26.80
  -5 -10  -2  137.79   28.40
  -5  10   2  131.69   15.40
   5  10  -2  124.89   20.90
   5 -10   2  126.29   28.00
  -5 -10  -2   92.89   14.50
   6 -10  -2   18.00   18.50
   6  10  -2   28.10   16.50
   6 -10   2   -8.20   13.90
  -6  10   2   22.70   10.30
   7 -10  -2   57.29   21.90
  -7 -10   2   17.50   23.10
   7 -10   2   58.09   25.00
  -7  10   2   60.39   13.10
   7  10  -2   31.90   20.60
   8 -10  -2   18.50   30.00
  -8  10   2    9.30   10.70
   8  10  -2   -3.00   20.50
   8 -10   2   -1.70   21.70
   9 -10  -2  -14.80   22.80
   9  10  -2   38.90   26.60
   9 -10   2  -20.70   21.60
   0 -10  -3    3.60    5.60
   0  10   3    0.60    6.30
   0 -10   3    4.30    5.70
   0  10  -3    2.00    5.40
   1 -10  -3   88.19   12.70
  -1  10  -3   90.59   14.10
  -1 -10   3   87.99   11.60
   1  10   3   78.29   12.90
   1 -10   3   92.39   11.50
  -1 -10  -3   94.59   13.80
  -1  10   3   81.49   13.10
   2 -10  -3   44.30    9.80
   2  10   3   33.00    8.90
  -2  10  -3   31.60   11.60
  -2 -10   3   17.90    7.40
   2 -10   3   41.40    9.10
  -2 -10  -3   28.90    8.40
   2 -10   3   22.50   11.50
  -2  10   3   28.10    9.10
   3 -10  -3  101.09   23.80
  -3  10  -3  155.78   24.00
  -3 -10   3  118.99   13.00
   3  10   3  122.49   13.70
   3 -10  -3  142.49   13.80
   3  10  -3  133.69   13.00
   3 -10   3  111.49   11.60
   3 -10   3  126.39   24.20
  -3 -10  -3  130.49   14.50
  -3  10   3  125.59   14.90
   3 -10   3  165.58   20.10
  -4  10  -3   31.30   14.50
   4 -10  -3   18.70   18.20
   4 -10  -3   11.00    6.80
  -4 -10   3   20.50    8.20
  -4 -10  -3   -2.40    7.30
   4 -10   3    9.70   15.20
  -4 -10  -3   23.00   14.70
   4 -10   3   15.20    6.50
  -4  10   3   15.80    9.20
   4  10  -3   10.70    9.50
  -5 -10   3  229.98   18.80
   5 -10  -3  328.17   41.40
  -5  10   3  247.08   21.40
   5 -10   3  210.58   38.60
   5  10  -3  231.58   26.00
  -5 -10  -3  212.98   18.30
  -6 -10   3   12.00    8.40
  -6 -10   3   13.00   15.10
   6 -10  -3   -2.20   16.20
   6 -10   3    4.30   17.40
  -6 -10  -3    1.80    7.70
  -6  10   3   -3.20    9.70
   6  10  -3    8.40   14.30
   7 -10  -3   66.09   25.00
  -7 -10   3   43.00   13.30
   7  10  -3   72.29   21.50
   7 -10   3   29.70   22.00
  -7  10   3   64.49   16.40
  -8 -10   3   -2.40   13.00
   8 -10  -3   16.10   34.60
  -8  10   3   18.70   12.10
   8  10  -3   13.20   23.50
   8 -10   3   29.10   26.00
   9 -10  -3   -2.20   25.80
   9 -10   3  -21.80   24.30
  -9  10   3    1.30   15.30
   9  10  -3   -7.90   27.70
   0 -10  -4 1102.29   47.20
   0  10  -4 1112.79   47.60
   0  10   4 1128.39   47.90
   0 -10   4 1118.79   46.80
   1 -10  -4  582.54   31.20
   1  10   4  576.24   32.20
  -1  10  -4  592.34   36.40
  -1 -10   4  554.14   30.80
  -1  10   4  550.14   32.10
   1 -10   4  541.75   30.20
  -1 -10  -4  600.94   32.20
   2  10   4  887.31   41.20
   2 -10  -4  936.91   41.40
  -2 -10   4  994.90   42.80
  -2  10  -4  948.11   41.00
  -2  10  -4  946.01   51.39
   2 -10   4  929.21   40.90
  -2 -10  -4  963.00   43.10
  -2  10   4  887.01   42.40
  -3  10  -4  267.57   35.30
   3 -10  -4  244.58   40.20
   3 -10  -4  314.47   21.90
  -3  10  -4  293.87   24.50
   3  10   4  330.87   22.70
  -3 -10   4  311.77   23.30
  -3  10   4  304.57   23.50
   3 -10   4  300.07   26.30
   3 -10   4  270.97   19.90
   3  10  -4  306.57   20.00
  -3 -10  -4  292.37   22.50
  -4 -10   4  450.15   28.20
   4 -10  -4  475.35   50.59
   4 -10  -4  463.15   25.10
  -4 -10  -4  455.15   34.90
   4  10  -4  490.55   29.40
  -4  10   4  442.36   29.20
   4 -10   4  440.26   24.40
   4 -10   4  481.45   34.20
  -5 -10   4  130.69   17.60
   5 -10  -4  195.98   37.10
   5 -10   4  140.09   31.60
  -5  10   4  151.18   19.50
  -5 -10  -4  138.79   18.00
   5  10  -4  136.69   21.20
  -6 -10   4  121.39   18.40
   6 -10  -4   58.99   23.50
   6 -10   4   78.29   27.20
   6  10  -4  135.09   26.70
  -6  10   4   90.69   18.40
  -6 -10  -4   77.99   16.60
  -7 -10   4   15.40   12.00
   7 -10  -4   14.00   18.80
  -7  10   4   -8.80   11.80
  -7 -10  -4   -4.70   12.40
   7  10  -4    5.20   17.90
  -8 -10   4    0.10   15.00
   8 -10  -4    4.20   22.70
   8  10  -4    6.20   23.50
  -8  10   4    7.70   15.00
   9 -10  -4   15.20   26.60
   9  10  -4  -19.90   27.50
   0  10   5   -9.00   12.60
   0 -10  -5    5.40    7.60
   0  10  -5   -6.70    9.50
  -1 -10   5    7.80   13.40
   1  10   5   13.50   10.10
  -1  10  -5   26.50   12.10
   1 -10  -5   18.30    9.20
  -1 -10  -5    9.00    8.50
  -1  10   5   16.50   11.60
   1 -10   5    8.00   11.80
  -2  10  -5   29.40   14.40
   2 -10  -5   16.50   10.50
  -2  10  -5   13.90    8.80
   2  10   5   15.80   10.30
  -2 -10   5   24.20   10.30
   2 -10   5   16.20    9.80
  -2 -10  -5   20.70    9.80
  -2  10   5   16.90   10.30
  -3  10  -5   61.29   21.80
  -3 -10   5  129.29   19.70
   3 -10  -5  112.19   15.70
   3  10   5  116.29   18.00
   3 -10   5  118.19   16.20
   3  10  -5  118.99   15.60
  -3  10   5  115.09   18.50
  -3 -10  -5  112.19   19.00
   4 -10  -5   -1.40    8.80
   4  10   5   17.00   10.10
   4 -10  -5  -13.70   16.50
  -4 -10   5    6.70   10.20
   4 -10   5   15.20   10.40
   4  10  -5    6.60   10.00
  -4  10   5    0.40   10.10
   4 -10   5   37.60   13.50
   5 -10  -5   16.80   19.10
  -5 -10   5   18.30   12.30
   5  10  -5   -3.40   11.40
  -5  10   5    4.00   11.10
   6 -10  -5  -29.70   18.30
  -6 -10   5    6.20   11.40
  -6  10   5    2.30   12.50
   6  10  -5    9.00   15.60
  -7 -10   5   15.00   14.00
   7 -10  -5   15.90   21.00
   7  10  -5    7.30   23.10
  -7  10   5   22.20   17.60
  -8 -10   5   29.80   16.70
  -8  10   5   19.40   16.60
   8  10  -5  -17.30   28.20
   0 -10   6  848.42   46.00
   0  10  -6  837.42   50.09
   0  10   6  870.71   48.70
  -1 -10   6    7.50    9.80
  -1  10  -6   -3.40   13.00
   1  10   6    1.70    9.90
   1 -10   6   11.00    9.70
  -1  10   6    3.70   10.00
   2  10   6  489.75   35.40
  -2 -10   6  498.25   34.60
  -2  10  -6  443.56   42.40
  -2  10   6  501.85   35.30
   2 -10   6  517.85   33.70
  -3 -10   6    3.50    9.40
   3  10   6   -4.00    9.90
   3 -10   6    1.30    9.20
  -3  10   6  -10.30    9.60
   3  10  -6   -8.40    6.90
  -4 -10   6  248.88   26.20
   4  10   6  253.37   25.20
   4 -10  -6  270.57   24.50
  -4  10   6  252.77   26.40
   4  10  -6  277.67   25.60
   4 -10   6  282.47   24.60
   4 -10   6  269.87   31.70
  -5 -10   6   30.30   14.20
   5 -10  -6   28.90   19.70
   5 -10   6    7.10   11.40
   5  10  -6    4.20   14.00
  -5  10   6    1.80   11.80
   5 -10   6    3.40   15.10
   6 -10  -6   93.49   29.60
  -6 -10   6   51.59   18.40
   6  10  -6   56.49   21.00
  -6  10   6   59.59   21.00
  -7 -10   6   -5.70   13.60
   7 -10  -6   18.90   40.90
   7  10  -6   21.60   23.90
  -7  10   6   42.60   16.80
   0  10  -7    4.10   21.50
   0 -10   7    2.60    9.40
   0  10   7    7.90   13.40
   1  10   7    8.10   12.90
  -1 -10   7   -8.70   10.20
   1 -10   7   10.50   11.50
  -1  10   7   -8.20   12.40
   2  10   7   39.60   15.80
  -2 -10   7   39.80   16.60
  -2  10   7   40.50   15.90
   2 -10   7   94.49   18.80
  -3 -10   7    9.90   14.10
   3  10   7   32.00   15.40
   3 -10   7   31.90   13.90
   3  10  -7   20.70   10.10
  -3  10   7    7.80   14.00
  -4 -10   7   25.70   15.80
   4  10   7   53.29   16.50
   4 -10  -7   30.30   22.40
   4  10  -7   56.09   16.50
  -4  10   7   32.50   17.20
   4 -10   7   29.30   14.80
   5  10   7   10.00   14.90
   5 -10  -7   43.40   24.30
  -5 -10   7   35.90   16.30
  -5  10   7    3.30   14.40
   5 -10   7   44.10   20.00
   5  10  -7   53.89   18.60
   5 -10   7   49.90   15.30
  -6 -10   7   26.80   17.50
   6 -10  -7    2.60   24.20
  -6  10   7   25.10   17.10
   6  10  -7   33.50   20.90
   7 -10  -7   -3.50   26.60
  -7 -10   7   20.00   25.80
   7  10  -7   57.39   26.70
  -7  10   7    9.40   18.80
   0  10  -8   77.39   31.60
   0  10   8  109.79   23.00
   0 -10   8  143.89   26.00
   1  10   8   -8.50   13.60
  -1 -10   8   -2.40   13.80
  -1  10   8    2.90   14.20
   1 -10   8   23.70   14.70
   2  10   8   91.89   23.00
  -2 -10   8   71.89   20.40
  -2  10   8   59.09   20.30
   2 -10   8   81.69   20.50
   3  10   8  -17.00   12.70
  -3 -10   8   -4.80   14.20
   3  10  -8   -6.60   10.50
   3 -10   8   -4.50   14.00
  -4 -10   8   13.80   16.80
   4  10   8    8.10   13.00
   4 -10  -8  -29.50   17.00
  -4  10   8    2.80   16.50
   4  10  -8   10.20   14.50
   4 -10   8   17.40   12.80
  -5 -10   8   -2.60   15.30
   5  10   8   -4.40   15.40
   5 -10  -8   -0.40   21.70
  -5  10   8    7.60   18.10
   5 -10   8   24.80   15.70
   5  10  -8    7.60   19.80
  -6 -10   8   20.70   17.80
   6 -10  -8  -11.30   22.80
  -6  10   8  -23.10   14.10
   6  10  -8  -34.40   28.00
   0 -10   9   -4.10   14.70
   0  10   9   -6.80   14.40
   1  10   9   20.30   15.50
  -1 -10   9   -2.50   13.70
   1 -10   9   13.00   15.50
  -1  10   9   34.30   16.60
  -2 -10   9    1.30   14.90
   2  10   9   37.10   18.40
   2 -10   9  -16.50   14.40
  -2  10   9  -22.70   13.50
  -3 -10   9    3.80   15.80
   3 -10   9   28.10   17.80
   3  10  -9   -7.10   13.50
  -3  10   9   12.60   13.50
   4  10   9   53.09   21.70
  -4 -10   9  -15.90   14.80
   4 -10  -9  -11.40   21.00
  -4  10   9   22.20   21.90
   4 -10   9  -12.40   15.40
   0  10  10   13.00   17.50
   0 -10  10   -4.80   15.40
   1  10  10  -11.00   17.80
  -1 -10  10    7.20   15.10
   1 -10  10    0.80   14.80
  -1  10  10   25.40   17.20
  -2 -10  10    5.10   14.60
   2  10  10  -15.20   17.40
   2 -10  10   -2.60   17.00
  -2  10  10  -20.10   15.80
   0 -11   0   11.20    7.80
   0  11   0   11.80    8.60
   1  11   0   -5.50    3.70
   1 -11   0   -9.30    4.30
  -1 -11   0    1.10    4.80
  -1  11   0   -1.80    3.90
   1 -11   0   -0.30    4.40
  -2  11   0   -3.20    5.90
  -2  11   0    6.00    6.20
   2 -11   0    6.60    5.80
   2 -11   0    6.90    7.50
  -2 -11   0   12.00    5.70
  -3  11   0   -2.00    5.20
   3 -11   0    2.40    3.70
  -3  11   0   -1.60    6.50
  -3 -11   0  -10.40    5.90
   3 -11   0   -7.60    5.60
   4 -11   0   30.40   14.40
  -4  11   0   34.90    9.20
  -4  11   0   32.50   12.90
  -4 -11   0   58.39   16.60
  -5 -11   0   29.10   13.70
   5 -11   0   -8.20   11.00
  -5  11   0    7.40    6.90
  -5  11   0  -13.70    9.40
   6 -11   0   -3.00   14.20
  -6  11   0   -0.10    8.90
  -6 -11   0  -24.90   14.00
   7 -11   0    5.60   16.70
   8 -11   0   -0.10   22.90
   9 -11   0   -5.30   22.00
   0 -11  -1  400.66   23.80
   0 -11   1  411.56   24.00
   0 -11   1  391.06   20.10
   0  11  -1  406.86   18.70
   0  11   1  395.46   22.30
  -1  11  -1 5035.50  138.19
   1 -11  -1 4985.00  136.59
   1  11   1 4654.13  139.79
  -1  11  -1 4818.22  148.09
  -1 -11  -1 5094.59  141.49
  -1  11   1 4973.80  135.89
   1 -11   1 4919.91  144.49
   1 -11   1 5105.69  144.49
   2  11   1 1230.18   48.70
   2 -11  -1 1289.97   63.89
  -2  11  -1 1317.27   58.39
  -2  11  -1 1354.36   55.09
  -2 -11   1 1334.17   44.20
   2 -11   1 1098.79   66.39
  -2  11   1 1349.86   46.70
   2 -11   1 1379.76   60.79
  -2 -11  -1 1394.16   52.89
  -3  11  -1 2509.35   93.09
   3 -11  -1 2581.54   71.69
  -3 -11   1 2532.45   83.59
  -3  11  -1 2428.26   91.49
   3 -11  -1 2581.94  104.29
  -3  11   1 2631.54   95.69
  -3  11   1 2533.95   77.49
   3 -11   1 2561.64   75.99
   3 -11   1 2487.25   69.99
  -3 -11  -1 2664.93   98.09
   3 -11   1 2574.14  101.89
   4 -11  -1   61.19   19.50
  -4  11  -1   63.39   15.90
  -4  11  -1   67.29   15.40
  -4 -11   1   72.59   16.20
  -4 -11  -1   78.49   19.10
  -4  11   1   83.99   11.30
   4  11  -1   96.09   16.10
  -4  11   1   64.09   16.50
   4 -11   1   89.69   22.40
  -5  11  -1  722.73   60.99
  -5 -11   1  752.02   48.90
  -5  11  -1  714.13   43.70
   5 -11  -1  801.72   60.59
  -5  11   1  832.32   35.10
  -5 -11  -1  671.43   59.69
   5  11  -1  789.12   47.60
  -5  11   1  833.32   52.59
   5 -11   1  776.62   59.79
  -6  11  -1  230.88   27.10
   6 -11  -1  281.87   38.30
  -6 -11   1  293.37   35.50
   6  11  -1  268.27   33.30
   6 -11   1  260.37   39.40
  -6  11   1  257.77   20.10
  -7  11  -1   89.69   18.00
   7 -11  -1   81.29   28.20
   7 -11   1  109.89   31.90
   7  11  -1   97.29   28.40
  -7  11   1  116.49   16.10
   8 -11  -1    1.40   31.70
   8 -11   1  -30.00   16.00
   9 -11  -1   35.30   25.30
   9 -11   1   12.10   25.70
   0 -11   2    1.40    4.90
   0 -11  -2    5.70    5.40
   0  11  -2    1.00    3.60
   0  11   2    3.50    4.60
   1  11   2   14.20    6.50
   1 -11  -2   27.20    7.40
  -1  11  -2   13.30    7.00
   1 -11   2   16.00    7.20
  -1 -11  -2   20.40    7.50
   1 -11   2   18.70    5.90
  -1  11   2   10.10    6.60
   2  11   2    8.90    6.30
   2 -11  -2   24.30    7.10
  -2  11  -2   15.10    8.80
   2 -11  -2   27.90   13.20
   2 -11   2   23.40    7.00
   2 -11   2   15.20    9.60
   2 -11   2   32.90   10.40
  -2 -11  -2   18.80    8.00
  -2  11   2   14.40    7.20
  -3 -11   2   90.29   13.90
   3 -11  -2   84.39   20.90
  -3  11  -2   92.79   16.80
   3 -11  -2  127.99   11.40
   3  11  -2   99.39   11.60
  -3  11   2  133.49   14.10
   3 -11   2  125.69   23.40
   3 -11   2  104.39    9.80
  -3 -11  -2   99.99   13.50
   3 -11   2   86.89   16.90
   4 -11  -2   57.19   20.50
  -4 -11   2   31.00   13.60
  -4  11  -2   62.09   17.20
  -4  11   2   72.49   12.00
   4 -11   2   66.09   22.50
  -4 -11  -2   74.09   12.50
  -4 -11  -2   38.70   17.70
   4  11  -2   79.29   13.70
  -5 -11   2  470.95   37.60
   5 -11  -2  553.24   51.29
   5 -11   2  444.46   46.80
  -5 -11  -2  512.15   45.80
   5  11  -2  487.65   35.10
  -5  11   2  444.36   27.00
  -6 -11   2   38.50   16.70
   6 -11  -2   10.90   17.50
  -6  11   2   15.60    9.60
   6  11  -2   34.70   17.80
   6 -11   2   14.60   18.40
  -7 -11   2   54.89   23.50
   7 -11  -2   99.99   29.80
  -7  11   2   75.99   15.80
   7  11  -2  151.78   31.00
   7 -11   2   26.20   25.30
   8 -11  -2   27.70   34.10
  -8  11   2   30.60   12.70
   8  11  -2   78.79   28.10
   8 -11   2   65.19   28.80
   9 -11  -2   55.09   30.00
   9 -11   2   21.80   22.50
   0  11  -3 1706.13   56.99
   0 -11  -3 1618.54   60.29
   0 -11   3 1768.92   59.79
   0  11   3 1743.23   60.99
   1 -11  -3  200.18   17.10
  -1  11  -3  192.58   19.40
  -1 -11   3  172.28   15.70
   1  11   3  177.48   16.90
   1 -11   3  188.58   15.70
  -1  11   3  186.88   17.30
  -1 -11  -3  184.28   17.10
  -2  11  -3 1021.80   50.09
   2 -11  -3 1013.50   40.90
   2  11   3  988.90   41.40
  -2 -11  -3  983.90   42.50
   2 -11   3  953.30   39.10
  -2  11   3 1029.70   43.00
   2 -11   3  988.10   54.09
   3 -11  -3   14.30   13.40
  -3  11  -3   14.10   11.20
   3  11   3   18.30    7.80
   3 -11  -3   19.30    7.40
   3  11  -3   20.30    6.60
  -3  11   3   24.60    9.40
   3 -11   3    5.40   10.80
   3 -11   3   14.70   10.50
   3 -11   3   17.00    6.70
  -3 -11  -3    5.10    6.20
  -4  11  -3  780.82   53.69
   4 -11  -3  865.21   69.59
   4 -11  -3  848.22   33.10
   4  11  -3  910.01   40.60
  -4 -11  -3  850.11   60.99
   4 -11   3  764.82   57.89
   4 -11   3  829.32   31.20
  -4 -11  -3  874.41   38.70
  -4  11   3  858.41   39.70
  -5 -11   3  -13.10    6.70
   5 -11  -3  -11.40   13.80
  -5 -11  -3   18.80    7.80
   5 -11   3   17.50   16.30
  -5  11   3   -1.20    9.50
   5  11  -3   -7.10   10.00
   6 -11  -3  164.78   32.50
  -6 -11   3  205.78   29.00
  -6 -11   3  188.68   18.40
   6  11  -3  180.18   26.40
  -6  11   3  174.58   20.10
   6 -11   3  118.59   31.40
  -6 -11  -3  119.89   16.10
  -7 -11   3  -13.20   16.80
   7 -11  -3  -31.30   15.60
  -7 -11   3    0.80    9.50
   7 -11   3  -11.70   17.10
  -7  11   3    4.60   11.20
   8 -11  -3   37.20   27.20
   8 -11   3   34.80   28.10
   8  11  -3   37.00   28.10
   9 -11  -3   57.79   32.60
  -9  11   3  -18.50   14.90
   9 -11   3    1.50   26.00
   9  11  -3   -4.50   27.70
   0  11   4    2.60    7.40
   0 -11  -4   -2.60    6.30
   0  11  -4   -7.60    7.30
   0 -11   4    6.70    6.70
  -1 -11   4    1.10    6.90
   1 -11  -4    7.10    7.70
   1  11   4  -12.00    5.50
  -1  11  -4   -0.20    7.80
  -1 -11  -4    3.80    6.10
   1 -11   4    2.50    6.10
  -1  11   4   -2.90    7.30
   2 -11  -4   95.39   15.40
  -2  11  -4   91.89   18.20
  -2 -11   4   91.79   14.70
   2  11   4   89.29   15.20
  -2  11   4  107.89   16.40
  -2 -11  -4  115.49   14.60
   2 -11   4  108.19   15.70
  -3 -11   4  195.08   18.90
   3  11   4  193.78   18.50
  -3  11  -4  235.38   29.80
   3 -11  -4  135.99   31.20
   3 -11  -4  207.68   17.70
  -3 -11  -4  179.08   18.80
  -3  11   4  200.18   20.50
   3 -11   4  181.88   16.90
   3 -11   4  177.18   21.90
   3  11  -4  214.78   15.60
  -4 -11   4  467.85   29.30
   4 -11  -4  437.26   49.80
   4 -11  -4  445.86   25.60
   4 -11   4  422.16   33.20
   4 -11   4  485.45   47.40
  -4  11   4  557.14   34.50
  -4 -11  -4  516.95   43.40
   4  11  -4  518.25   29.60
   4 -11   4  466.35   25.70
  -5 -11   4   56.99   13.20
   5 -11  -4   49.10   23.40
  -5 -11  -4   84.99   14.60
   5  11  -4   74.19   16.00
   5 -11   4   68.69   25.70
  -5  11   4   55.59   16.00
   6 -11  -4  332.77   46.00
  -6 -11   4  416.46   29.60
   6 -11   4  268.17   47.20
  -6 -11  -4  329.17   26.40
  -6  11   4  365.06   30.00
   6  11  -4  415.06   36.60
  -7 -11   4  160.78   25.90
   7 -11  -4  160.78   38.50
  -7 -11  -4  155.48   22.00
   7 -11   4   82.49   33.20
  -7  11   4  176.28   22.00
   7  11  -4  142.79   29.90
  -8 -11   4  194.48   26.90
   8 -11  -4  110.09   34.50
  -8  11   4  168.28   27.60
   8  11  -4  140.69   36.50
   0  11   5   -2.90   10.10
   0 -11  -5   23.90    9.00
   0  11  -5   -9.20   10.20
   1 -11  -5  287.87   24.50
  -1  11  -5  256.47   27.50
  -1 -11   5  248.18   23.60
   1  11   5  336.17   28.00
  -1 -11  -5  280.17   24.40
  -1  11   5  302.57   26.10
   1 -11   5  265.77   40.70
  -2  11  -5   -1.70   13.00
  -2 -11   5   16.50   10.20
   2  11   5   12.90   10.90
   2 -11  -5    6.50    7.40
  -2  11   5   22.30   13.00
   2 -11   5   13.30   10.10
  -2 -11  -5   12.90    9.10
   3  11   5  130.29   18.20
   3 -11  -5  134.19   18.80
  -3 -11   5  158.48   22.50
  -3  11  -5  120.19   24.50
   3  11  -5  131.19   15.20
  -3 -11  -5  131.59   26.30
   3 -11   5  149.39   18.50
  -3  11   5  154.98   20.00
   4  11   5   10.30    9.50
  -4 -11   5    8.40    9.80
   4 -11  -5    0.40    8.90
   4 -11  -5   11.10   17.40
   4 -11   5   -6.00    7.80
   4 -11   5   11.40   12.20
  -4  11   5    0.70    9.80
   5 -11  -5  131.79   32.60
  -5 -11   5  134.59   20.60
   5 -11  -5  138.69   16.80
  -5  11   5  124.89   21.30
   5  11  -5   90.59   19.00
   6 -11  -5   -0.20   19.30
  -6 -11   5   12.70   12.30
  -6  11   5    5.00   11.70
   6  11  -5    9.00   16.10
  -7 -11   5   62.29   18.40
   7 -11  -5   68.99   29.80
  -7  11   5   74.59   21.10
   8 -11  -5  -17.40   21.90
  -8 -11   5   21.80   17.90
  -8  11   5   -3.50   15.60
   8  11  -5   13.60   27.90
   0  11  -6    9.30   11.30
   0  11   6    4.10   11.00
   0 -11   6   -7.80    9.30
  -1 -11   6  -10.20    8.70
   1  11   6   -3.20    9.00
  -1  11  -6   41.60   14.90
   1 -11   6   15.50   10.70
  -1  11   6    0.40   12.30
   2  11   6  155.78   21.80
  -2 -11   6  134.09   22.70
  -2  11  -6  113.79   26.00
  -2  11   6  118.19   21.90
   2 -11   6  130.09   20.20
  -3 -11   6   10.80   11.20
   3  11   6    7.30   10.80
   3 -11   6   25.30   12.30
  -3  11   6   -4.90   10.50
   3  11  -6   18.40    8.90
   4  11   6  179.18   21.40
   4 -11  -6  110.89   30.80
   4 -11  -6  209.78   21.60
  -4 -11   6  193.68   24.80
   4 -11   6  195.78   21.10
   4 -11   6  167.58   26.20
  -4  11   6  150.58   24.20
   4  11  -6  189.38   21.50
   5 -11  -6    1.10   19.70
   5 -11  -6   25.60   17.00
  -5 -11   6    7.90   12.60
   5  11  -6    9.40   13.80
  -5  11   6   10.80   13.80
   5 -11   6    1.50   10.20
   5 -11   6    3.10   16.80
   6 -11  -6  330.77   48.10
  -6 -11   6  282.27   29.70
   6  11  -6  271.17   36.40
  -6  11   6  296.67   32.30
  -7 -11   6   -4.00   13.30
  -7  11   6  -14.80   14.60
   0  11  -7  853.71   57.69
   0  11   7  709.63   47.90
   0 -11   7  703.53   44.80
   1  11   7    4.10   13.00
  -1  11  -7  -24.30   14.80
  -1 -11   7   16.70   13.30
  -1  11   7    2.00   11.30
   1 -11   7   16.10   11.70
  -2 -11   7  315.17   30.80
   2  11   7  326.57   30.00
   2 -11   7  291.17   28.20
  -2  11   7  272.97   30.10
   3  11   7    5.60   14.30
  -3 -11   7    0.60   11.20
   3  11  -7   -1.40    8.20
   3 -11   7    9.10   11.40
  -3  11   7   18.00   14.30
   4  11   7  266.37   28.10
  -4 -11   7  227.38   28.10
   4 -11  -7  142.39   32.80
   4 -11   7  253.77   27.60
  -4  11   7  172.78   27.20
   4  11  -7  220.28   27.20
   5 -11  -7  -31.00   17.90
  -5 -11   7    5.30   14.50
   5 -11   7   31.10   20.80
   5 -11   7   11.50   13.60
  -5  11   7   14.70   15.80
   5  11  -7   -4.90   16.60
   6 -11  -7   59.69   34.40
  -6 -11   7   25.70   17.50
  -6  11   7   35.90   18.20
   6  11  -7   44.80   22.20
   7 -11  -7  -33.20   22.80
  -7 -11   7   33.10   21.40
  -7  11   7  -11.30   14.80
   0 -11   8    2.80   10.20
   0  11  -8    1.10   22.10
   0  11   8   17.50   15.70
   1  11   8    6.80   14.20
  -1 -11   8   -0.60   10.80
  -1  11   8    5.30   13.30
   1  11  -8   11.40   20.50
   1 -11   8    1.20   11.90
  -2 -11   8  -16.80    9.90
   2  11   8   26.80   16.30
  -2  11   8   21.80   15.80
   2 -11   8    0.20   12.00
   3  11   8   -0.20   14.90
  -3 -11   8   -8.80   12.70
   3  11  -8   -7.70    9.40
   3 -11   8   14.20   14.10
   4 -11  -8   10.50   17.40
   4  11   8   53.99   17.10
  -4 -11   8   19.50   17.20
  -4  11   8   16.20   18.30
   4  11  -8   21.90   16.30
   4 -11   8   24.80   16.70
   5  11   8   12.50   17.20
  -5 -11   8   11.90   15.40
  -5  11   8    1.90   21.40
   5 -11   8  -28.90   14.10
   5  11  -8    3.40   20.40
   6 -11  -8   13.90   25.60
  -6 -11   8   28.70   21.30
   6  11  -8  -27.20   24.00
  -6  11   8   15.80   16.30
   0 -11   9  108.59   23.90
   0  11   9   90.19   25.10
   1  11   9  123.69   27.50
  -1 -11   9  109.49   23.70
  -1  11   9   75.49   25.30
   1 -11   9  153.98   29.40
   2  11   9  108.09   26.60
  -2 -11   9  109.79   24.40
  -2  11   9  101.19   26.80
   2 -11   9  121.69   25.80
  -3 -11   9   47.60   21.20
   3 -11   9   98.09   24.70
  -3  11   9   49.40   21.20
   4  11   9   49.20   19.70
   4 -11  -9   29.40   22.30
  -4 -11   9    1.10   17.20
  -4  11   9   44.60   18.80
   4 -11   9   25.70   21.30
   4  11  -9   18.00   19.40
   0 -11  10    0.60   14.70
   0  11  10    2.80   18.20
  -1 -11  10   -3.20   13.50
   1  11  10  -15.90   16.80
  -1  11  10    9.10   18.30
   1 -11  10  -26.60   13.50
  -2 -11  10   -7.00   15.80
   2  11  10   21.10   20.80
   2 -11  10    6.90   16.10
  -2  11  10   -7.20   15.40
   0 -12   0 2923.11   95.49
   0  12   0 2968.20   99.19
  -1  12   0   -3.10    4.20
   1 -12   0   -9.80    4.40
  -1 -12   0    4.80    5.70
   1  12   0   -3.10    4.50
   1 -12   0   -7.80    4.10
   2 -12   0 1580.84   72.99
  -2  12   0 1770.72   66.79
   2 -12   0 1715.73   73.49
  -2 -12   0 1925.91   79.99
  -2  12   0 1717.53   62.79
   3 -12   0   -2.80    4.20
  -3  12   0   10.20    8.20
  -3 -12   0    8.30    8.00
  -3  12   0   -2.30    5.70
   3 -12   0   17.10   11.00
  -3 -12   0   13.80    8.70
   4 -12   0 1375.76   75.69
  -4  12   0 1398.46   52.79
  -4  12   0 1352.36   65.69
  -4 -12   0 1397.26   65.99
  -5  12   0    6.50    7.80
  -5  12   0  -11.00    9.50
  -5 -12   0  -11.90   11.90
   5 -12   0   -9.60   12.80
  -6  12   0  373.06   27.80
  -6 -12   0  394.46   40.60
   6 -12   0  363.56   45.10
  -7  12   0   -2.60   10.50
   7 -12   0   -2.20   15.80
   8 -12   0   -3.80   21.20
   9 -12   0   -3.40   24.00
   0 -12  -1    4.10    5.80
   0 -12   1    3.90    4.70
   0  12   1   -4.40    3.40
   0 -12   1   -3.90    3.70
  -1  12  -1  186.88   15.10
  -1  12  -1  199.18   20.50
   1  12   1  183.78   16.90
   1 -12  -1  158.28   15.10
  -1 -12  -1  163.28   17.00
   1 -12   1  159.38   16.90
   1 -12   1  168.48   18.20
  -1  12   1  177.88   14.70
  -2  12  -1  270.47   25.80
   2  12   1  266.97   20.80
  -2  12  -1  308.17   23.30
   2 -12  -1  304.87   30.20
   2 -12  -1  307.47   18.40
  -2 -12   1  288.17   16.80
   2 -12   1  219.48   23.30
  -2 -12  -1  263.77   21.20
  -2  12   1  271.17   18.50
   2 -12   1  325.17   27.50
  -3  12  -1  420.16   31.90
  -3  12  -1  403.56   32.00
   3 -12  -1  415.96   38.00
   3 -12  -1  414.96   19.80
  -3 -12   1  452.95   27.10
   3 -12   1  427.26   37.10
  -3  12   1  444.76   33.60
  -3 -12  -1  379.96   32.80
   3 -12   1  419.16   23.20
  -3  12   1  401.76   23.30
  -3 -12  -1  415.76   27.60
   3 -12   1  411.16   18.50
   4 -12  -1   10.60   12.90
  -4  12  -1    0.20    9.80
  -4 -12   1    9.80    9.90
  -4 -12  -1    8.10   10.40
   4 -12   1   18.30   11.80
  -4 -12  -1    4.70    7.20
  -4  12   1    5.60    6.20
  -4  12   1    8.80   10.50
  -5 -12   1  165.88   23.50
  -5  12  -1  122.89   20.80
   5 -12  -1  154.08   30.60
  -5  12   1  140.09   25.90
  -5  12   1  151.38   15.90
   5  12  -1  172.18   25.10
  -5 -12  -1  173.68   32.00
   5 -12   1  160.48   33.30
  -6 -12   1   18.40   17.10
  -6  12  -1    3.20   11.60
   6 -12  -1   -0.80   15.30
   6 -12   1  -17.40   14.80
   6  12  -1   23.30   15.00
  -6  12   1   15.50    9.00
   7 -12  -1   67.59   26.70
  -7  12  -1   12.20   13.40
   7 -12   1   57.59   26.20
  -7  12   1   25.20   11.70
   8 -12  -1   -3.20   21.50
   8 -12   1   17.50   22.30
  -8  12   1    2.30   10.30
   9 -12  -1   43.10   29.90
   9 -12   1  -22.30   24.40
   0  12  -2 1126.59   37.40
   0  12   2 1079.89   42.90
   0 -12  -2 1062.39   43.80
   1 -12  -2  543.35   28.00
   1  12   2  574.84   28.50
   1 -12   2  539.85   31.50
   1 -12   2  534.95   31.40
  -1  12   2  567.24   28.20
  -1 -12  -2  546.05   29.30
   2  12   2 1461.65   54.39
   2 -12  -2 1425.66   50.09
  -2  12  -2 1385.16   58.99
   2 -12  -2 1252.97   72.79
   2 -12   2 1404.36   47.90
  -2 -12  -2 1444.66   54.09
  -2  12   2 1498.05   52.49
   2 -12   2 1376.66   63.69
   2 -12   2 1422.26   59.29
  -3 -12   2   88.49   13.30
   3 -12  -2   90.49   10.40
   3 -12  -2   89.99   22.10
  -3  12  -2   87.89   16.90
   3 -12   2   80.19    9.40
   3 -12   2   78.49   14.50
  -3  12   2   94.99   13.80
   3  12  -2   82.29   11.10
  -3 -12  -2  101.09   14.40
   3 -12   2   78.09   20.00
  -4 -12   2  554.84   35.70
  -4  12  -2  565.14   43.20
   4 -12  -2  584.64   51.79
   4  12  -2  622.14   33.10
  -4  12   2  597.04   30.50
  -4 -12  -2  559.84   30.70
  -4 -12  -2  599.84   47.60
   5 -12  -2   32.50   16.80
  -5 -12   2   36.20   14.60
  -5  12   2   13.60    9.00
   5  12  -2   16.50   12.80
  -5 -12  -2   12.70    9.70
  -5 -12  -2   14.80   16.30
   5 -12   2   31.80   16.80
  -6 -12   2   54.29   19.30
   6 -12  -2   68.19   25.70
  -6  12   2   58.49   13.10
   6  12  -2   55.19   18.50
   6 -12   2   39.00   21.50
  -7 -12   2  -25.50   18.40
   7 -12  -2  -17.20   17.90
  -7  12   2    4.20   10.60
   7 -12   2   21.60   20.00
   7  12  -2  -15.90   17.50
   8 -12  -2   -4.80   21.20
   8 -12   2   27.80   27.20
  -8  12   2   24.90   11.00
   8  12  -2   11.50   22.00
   9 -12  -2    7.80   25.70
   9 -12   2   34.90   30.00
  -9  12   2    5.70   13.20
   0  12   3   10.80    7.00
   0  12  -3    8.00    5.40
   0 -12  -3   15.40    7.10
   0 -12   3    9.80    6.20
   1  12   3  125.89   14.60
   1 -12  -3   82.69   11.70
  -1  12  -3   88.09   14.20
  -1 -12  -3   86.19   14.00
   1 -12   3   87.39   16.10
  -1  12   3   93.99   15.30
   1 -12   3   85.29   11.70
   2  12   3  104.79   14.10
  -2  12  -3  127.79   19.00
   2 -12  -3  131.19   16.90
   2 -12   3  102.79   12.90
  -2 -12  -3  103.39   15.40
  -2  12   3  109.19   14.70
   2 -12   3  126.69   21.30
   2 -12   3   92.69   15.30
   3 -12  -3   68.49   22.00
   3 -12  -3  118.89   13.90
   3  12   3  130.29   15.10
  -3  12  -3  126.79   20.70
   3 -12   3  137.09   25.80
   3 -12   3  106.49   12.10
  -3 -12  -3  100.99   13.60
   3 -12   3  101.49   18.60
  -3  12   3  105.99   14.60
  -4  12  -3  136.69   25.00
   4 -12  -3  134.79   13.50
   4 -12  -3   81.39   25.20
   4 -12   3  106.29   25.80
  -4 -12  -3  117.09   27.80
   4  12  -3  145.99   16.90
   4 -12   3  101.09   16.70
  -4 -12  -3  126.39   17.40
  -4  12   3  128.79   16.20
   4 -12   3  130.39   12.20
   5 -12  -3  202.18   37.20
   5 -12   3  230.68   39.80
  -5  12   3  261.47   22.60
  -5 -12  -3  298.37   21.80
   5  12  -3  236.08   25.20
  -6 -12   3    1.00    9.00
  -6 -12   3   16.10   16.30
   6 -12  -3   31.70   20.60
  -6 -12  -3   14.20    9.50
   6 -12   3    7.40   16.10
   6  12  -3   21.30   15.70
  -6  12   3   20.80   11.00
   7 -12  -3  109.09   33.50
  -7 -12   3  141.79   18.00
  -7 -12   3   68.89   24.10
   7 -12   3   89.79   30.30
  -7 -12  -3  105.19   15.20
  -7  12   3  104.89   18.50
   7  12  -3  131.39   28.20
   8 -12  -3   51.19   27.50
  -8  12   3    3.60   13.10
   8 -12   3  -28.60   22.30
   8  12  -3    4.40   21.50
   9 -12  -3   83.89   32.60
   9 -12   3   13.80   24.80
  -9  12   3   40.60   16.80
   0 -12   4  540.25   30.80
   0  12   4  546.25   32.50
   0  12  -4  566.54   30.60
   0 -12  -4  553.24   31.60
  -1 -12   4  168.68   17.50
  -1  12  -4  185.68   20.70
   1  12   4  167.18   18.50
   1 -12  -4  138.79   16.30
  -1  12   4  181.88   18.80
   1 -12   4  160.08   16.90
   1  12  -4  160.68   14.60
  -1 -12  -4  167.28   17.60
  -2  12  -4  252.37   25.80
   2  12   4  205.18   19.70
  -2 -12   4  179.78   18.40
   2 -12  -4  238.08   19.90
  -2  12   4  231.08   21.00
  -2 -12  -4  236.48   21.80
   2 -12   4  213.08   18.80
  -3  12  -4    5.90   11.80
   3 -12  -4   23.00    8.50
  -3 -12   4   19.40    8.90
   3 -12  -4   -4.50   15.10
   3  12   4   16.50    8.30
  -3  12   4    1.40    8.70
   3 -12   4   20.10   11.40
   3 -12   4   20.20    9.40
   4 -12  -4    0.60    6.30
   4 -12  -4   16.70   18.30
  -4 -12   4    1.00    8.30
  -4  12   4    3.20    9.20
   4 -12   4   21.30    8.80
   4 -12   4   -6.90   11.90
   4 -12   4   19.50   16.00
  -4 -12  -4   16.90    9.60
   4  12  -4   12.90    9.00
   5 -12  -4    2.40   19.30
  -5 -12   4   -9.20    7.30
  -5 -12  -4    2.40    9.40
   5 -12   4    9.10   17.70
   5  12  -4   -4.90    9.90
  -6 -12   4   11.30    9.90
   6 -12  -4   -3.10   18.20
   6 -12   4    9.70   21.10
   6  12  -4   -1.50   13.80
  -6  12   4   -0.90   10.80
  -6 -12  -4   24.00    9.90
   7 -12  -4   51.19   25.70
   7 -12   4   10.00   23.40
  -7  12   4   32.90   15.90
  -7 -12  -4   28.80   16.40
   8 -12  -4   32.10   25.40
  -8 -12   4    8.90   14.80
   8  12  -4   24.30   26.00
  -8  12   4   -2.60   12.80
   0 -12  -5   -3.70    7.00
   0  12  -5   10.90   10.00
   0 -12   5   -3.00    7.10
   0  12   5   -5.40    7.40
  -1 -12   5   -2.50    8.60
   1  12   5   50.09   21.90
  -1  12  -5   14.00   11.50
   1 -12  -5   15.80   10.30
   1 -12   5   15.50    9.70
  -1 -12  -5   17.10    9.70
  -1  12   5   16.10   12.00
   1  12  -5   35.10   11.60
  -2 -12   5   -5.50    8.20
   2  12   5   -7.30    8.10
   2 -12  -5    4.30    9.00
  -2  12  -5   10.20   11.70
  -2 -12  -5   12.50    9.30
  -2  12   5   -9.70    8.90
   3 -12  -5  124.09   18.40
  -3 -12   5   99.69   18.10
   3  12   5  140.09   19.10
  -3  12  -5  107.09   22.60
   3 -12   5   99.09   16.80
   3  12  -5   89.49   13.10
  -3  12   5   84.69   17.60
  -4 -12   5   27.40   12.40
   4 -12  -5   -0.90   16.30
   4 -12  -5   17.00   10.30
   4  12   5    6.90   10.00
  -4  12   5   27.50   12.20
   4 -12   5    9.60   10.10
   4  12  -5   17.30    9.90
   4 -12   5   11.70   13.50
  -5 -12   5  147.79   21.90
   5 -12  -5  145.89   34.00
   5 -12  -5  121.59   16.60
   5  12  -5  136.39   20.70
  -5  12   5  112.79   20.30
   6 -12  -5   23.30   20.60
  -6 -12   5   11.10   12.10
   6  12  -5    2.20   15.90
  -6  12   5   19.10   13.50
   7 -12  -5  105.39   37.10
  -7 -12   5  136.69   25.30
   7  12  -5  167.88   33.80
  -7  12   5  193.28   26.40
   8 -12  -5   41.00   25.10
  -8 -12   5   22.40   16.80
  -8  12   5    2.30   17.40
   8  12  -5   -1.90   24.80
   0  12   6  172.88   22.80
   0 -12   6  144.79   20.20
   0  12  -6  192.28   25.90
   1  12   6   63.49   16.50
  -1 -12   6   73.49   16.80
  -1  12  -6   47.80   18.70
   1 -12   6   77.89   16.50
   1  12  -6   57.39   16.50
  -1  12   6   52.69   16.30
  -2  12  -6   25.80   18.10
   2  12   6   19.50   13.10
  -2 -12   6   41.40   14.90
  -2  12   6   55.09   17.20
   2 -12   6   34.60   13.10
   3  12   6   28.20   13.60
  -3 -12   6   11.40   12.70
   3  12  -6    9.10    7.70
   3 -12   6    1.40   10.20
  -3  12   6    8.80   12.30
  -4 -12   6   31.20   12.70
   4 -12  -6   14.40   18.90
   4 -12  -6   14.60   14.30
   4  12   6   12.70   10.60
   4  12  -6   17.80   10.10
   4 -12   6   -9.90   14.40
   4 -12   6   -0.60    9.90
  -5 -12   6  -12.60   10.00
   5 -12  -6   22.10   18.50
   5 -12  -6  -11.30   12.30
   5 -12   6   -5.30   10.10
   5 -12   6   -6.90   16.10
  -5  12   6   27.90   15.30
   5  12  -6  -11.10   12.00
   6 -12  -6   26.30   24.20
  -6 -12   6    9.70   13.30
   6  12  -6   13.10   18.70
  -6  12   6   -5.90   14.30
   7 -12  -6  -18.20   19.30
  -7 -12   6   -5.90   13.10
   7  12  -6    4.70   22.00
  -7  12   6   -5.20   14.00
   0  12   7   14.00   13.70
   0  12  -7    1.30   16.50
   0 -12   7   -3.30    9.80
  -1  12  -7    8.40   15.70
  -1 -12   7   -3.80   10.80
   1  12   7   11.20   13.30
   1 -12   7   10.60   12.10
  -1  12   7   22.40   15.70
   1  12  -7   29.80   16.30
  -2 -12   7   11.10   12.00
   2  12   7   13.40   13.30
   2 -12   7   -2.50   10.30
  -2  12   7    7.80   12.50
   3  12   7   23.60   14.90
  -3 -12   7   35.90   17.30
  -3  12   7   55.89   17.90
   3  12  -7   32.10   11.50
   3 -12   7   40.90   14.80
   4  12   7   16.20   14.00
  -4 -12   7  -18.20   12.50
   4 -12  -7  -24.50   16.20
   4  12  -7    0.40   11.30
  -4  12   7    1.60   14.70
   4 -12   7  -13.50   11.90
   5 -12  -7   64.09   28.40
   5  12   7   81.29   20.60
  -5 -12   7   61.99   20.00
  -5  12   7   44.60   20.80
   5 -12   7   79.19   23.40
   5 -12   7   77.79   18.50
   5  12  -7   59.69   20.60
   6 -12  -7  -46.50   23.80
  -6 -12   7   14.80   17.60
   6  12  -7   36.10   21.60
  -7 -12   7   -2.70   16.80
   7 -12  -7   37.40   29.00
   7  12  -7   16.60   29.20
  -7  12   7   22.00   16.50
   0 -12   8   46.30   16.60
   0  12  -8   55.79   23.80
   0  12   8   47.40   18.00
   1  12   8   71.09   22.90
  -1 -12   8   33.90   16.30
   1  12  -8   99.89   29.40
  -1  12   8   51.49   19.10
   1 -12   8   68.59   20.10
  -2 -12   8   19.30   15.10
   2  12   8   59.89   19.10
   2 -12   8   71.69   19.80
  -2  12   8   40.60   18.90
   3  12   8   14.80   17.50
  -3 -12   8   -5.40   22.70
   3  12  -8   41.70   13.30
   3 -12   8   56.59   16.70
   4 -12  -8   16.90   19.70
   4  12   8   26.10   15.00
  -4 -12   8   17.30   16.20
   4 -12   8    4.80   14.60
  -4  12   8   -3.20   13.20
   4  12  -8    9.30   15.10
  -5 -12   8    8.30   15.40
   5  12   8  -26.40   15.50
   5 -12  -8    0.40   20.20
   5 -12   8   -1.50   12.90
  -5  12   8    7.80   16.40
   5  12  -8  -35.20   18.40
   6 -12  -8  -39.60   21.00
  -6 -12   8    9.40   19.20
  -6  12   8  -12.00   24.20
   0 -12   9  -10.00   12.60
   0  12   9  -13.30   15.20
   1  12   9  -10.10   14.90
  -1 -12   9   -8.20   13.90
  -1  12   9   24.50   20.50
   1 -12   9   -8.40   14.40
  -2 -12   9  -18.40   12.00
   2  12   9    6.30   16.00
   2 -12   9   -6.40   13.50
  -2  12   9    2.60   18.30
   2  12  -9   16.80   26.80
  -3 -12   9   37.80   19.50
  -3  12   9  -30.10   14.60
   3 -12   9  -20.70   15.40
   3  12  -9   27.20   14.00
   4  12   9   -1.80   18.70
   4 -12  -9   16.60   23.90
  -4 -12   9  -11.00   15.90
   4  12  -9   17.40   20.30
  -4  12   9   -4.50   15.60
   0  12  10   35.40   20.90
   0 -12  10   -7.20   15.80
  -1 -12  10   19.20   18.30
   1  12  10  -34.80   15.60
   1 -12  10  -18.30   14.70
  -1  12  10   15.90   18.90
  -2 -12  10   -7.50   15.20
   2  12  10   17.40   20.20
   2 -12  10    9.90   15.60
   0  13   0  214.78   22.00
  -1 -13   0   -1.80    5.20
   1  13   0   -1.30    6.00
   1 -13   0    1.00    6.20
  -1  13   0    2.50    5.00
  -2  13   0  609.44   34.50
   2 -13   0  562.34   30.50
   2 -13   0  648.54   41.70
  -2 -13   0  628.84   31.00
  -2  13   0  638.54   34.00
  -3 -13   0   -9.00    4.20
  -3 -13   0    0.80    7.70
  -3  13   0   -6.20    6.50
  -3  13   0   -1.40    6.00
   3 -13   0   -4.30    9.30
   3 -13   0   -2.40    4.90
  -4 -13   0 1711.53   75.99
   4 -13   0 1648.64   86.09
  -4 -13   0 1750.52   56.89
  -4  13   0 1658.23   62.29
  -5 -13   0   -0.70   12.60
   5 -13   0    9.30   13.50
  -5  13   0    1.40    7.50
  -6  13   0  900.11   45.40
  -6 -13   0  957.40   64.09
   6 -13   0  871.81   68.89
  -7  13   0  -16.30   10.00
   7 -13   0   -4.30   18.30
   8 -13   0  404.46   55.79
   9 -13   0   47.20   28.40
   0 -13  -1  462.25   27.50
   0 -13   1  436.56   26.80
   0  13   1  421.36   25.10
   0 -13   1  439.76   23.90
   1  13   1  317.57   23.60
  -1  13  -1  343.47   22.20
  -1  13  -1  301.57   26.60
   1 -13  -1  334.87   22.10
  -1  13   1  305.77   20.40
   1 -13   1  310.37   24.60
   1 -13   1  340.17   25.10
  -1 -13  -1  337.77   24.50
   2  13   1 1360.16   54.59
  -2  13  -1 1346.47   62.49
  -2 -13   1 1355.86   45.90
   2 -13  -1 1287.97   67.29
   2 -13  -1 1297.17   48.30
  -2  13  -1 1355.46   56.29
  -2 -13  -1 1452.15   55.99
   2 -13   1 1358.66   57.09
  -2  13   1 1336.57   49.80
   2 -13   1 1423.76   64.59
  -3  13  -1  122.29   21.30
   3 -13  -1   79.89   20.00
  -3 -13   1  141.09   16.10
  -3  13  -1  137.39   18.50
   3 -13   1   91.09   12.30
   3 -13   1  162.28   26.50
  -3  13   1  108.69   13.50
  -3 -13  -1  115.19   21.30
  -3  13   1  148.39   20.70
  -3 -13  -1  141.59   17.60
   3 -13   1  140.69   17.20
  -4 -13   1  337.27   30.00
  -4  13  -1  326.27   30.80
   4 -13  -1  317.07   37.20
  -4  13  -1  356.46   34.10
   4 -13   1  337.77   36.90
  -4  13   1  368.56   22.90
  -4 -13  -1  411.06   36.20
  -4  13   1  353.86   41.40
  -4 -13  -1  315.17   24.30
   5 -13  -1  232.78   38.60
  -5 -13   1  189.78   26.50
  -5  13  -1  221.28   26.70
   5 -13   1  174.28   33.30
  -5 -13  -1  199.48   33.90
  -5  13   1  222.68   19.10
  -6  13  -1  120.59   22.70
   6 -13  -1  121.69   31.90
  -6  13   1  153.28   17.70
   6 -13   1  206.08   39.80
  -7  13  -1   22.00   16.00
   7 -13  -1   70.59   26.50
   7 -13   1   22.90   23.30
  -7  13   1   63.39   13.90
   8 -13  -1    4.80   21.00
  -8  13   1   19.20   11.00
   8 -13   1   11.40   21.80
   9 -13  -1  -35.90   25.40
   9 -13   1    5.00   26.60
   0  13   2   10.60    5.80
   0  13  -2    7.80    4.40
   0 -13   2    6.10    5.20
   0 -13  -2    6.70    5.90
   1 -13  -2  248.18   19.20
  -1  13  -2  269.47   24.50
   1  13   2  271.87   19.50
  -1 -13  -2  240.98   20.00
   1 -13   2  268.27   22.50
  -1  13   2  272.27   19.40
   1 -13   2  240.58   21.50
   2 -13  -2  393.76   38.40
  -2  13  -2  340.17   27.00
   2 -13  -2  361.46   21.90
   2  13   2  381.76   25.10
  -2  13   2  351.96   22.70
  -2 -13  -2  332.47   23.80
   2 -13   2  368.76   31.40
   2 -13   2  389.26   28.90
   2 -13   2  317.27   19.60
   3 -13  -2   29.00    7.70
  -3 -13   2   30.40    8.70
  -3  13  -2   10.00    9.80
   3 -13  -2   44.40   17.50
  -3  13   2   43.60   10.80
   3 -13   2   25.40   10.20
   3 -13   2   24.90    6.70
   3 -13   2   28.80   13.00
  -3 -13  -2   33.90   10.00
   4 -13  -2  415.06   19.90
  -4 -13   2  398.06   30.20
  -4  13  -2  410.66   36.40
  -4  13   2  429.56   26.20
  -4 -13  -2  407.96   40.60
   4 -13   2  475.15   51.09
  -4 -13  -2  399.36   26.80
   4  13  -2  416.26   27.10
  -5 -13   2  185.18   26.70
   5 -13  -2  165.28   34.10
  -5 -13  -2  176.58   33.20
  -5 -13  -2  219.48   19.90
   5 -13   2  169.58   33.10
   5  13  -2  192.28   24.00
  -5  13   2  198.28   18.80
   6 -13  -2  386.56   50.09
  -6 -13   2  439.96   39.60
  -6  13   2  372.26   26.80
   6  13  -2  362.36   35.60
  -6 -13  -2  381.46   25.50
   6 -13   2  406.46   49.00
   7 -13  -2   91.69   28.40
  -7 -13   2  116.39   26.40
   7  13  -2  106.99   25.80
   7 -13   2   98.29   30.10
  -7  13   2  108.29   17.40
   8 -13  -2  186.68   42.70
   8 -13   2  170.88   40.20
  -8  13   2  172.88   21.80
   9 -13  -2   61.49   33.50
   9 -13   2   96.19   37.60
  -9  13   2   22.10   23.70
   0  13   3 3418.66  104.29
   0 -13   3 3365.86  102.29
   0 -13  -3 3300.07  104.49
   0  13  -3 3434.46   97.69
   1 -13  -3 1767.12   63.39
   1  13   3 1743.23   62.99
  -1  13  -3 1750.12   64.99
  -1  13   3 1799.32   64.09
  -1 -13  -3 1727.93   64.29
   1 -13   3 1716.03   60.89
   1 -13   3 1813.42   70.99
  -2  13  -3 1630.64   67.79
   2 -13  -3 1593.24   58.49
   2  13   3 1628.04   59.69
  -2 -13  -3 1538.05   60.29
   2 -13   3 1601.54   56.69
  -2  13   3 1688.93   61.29
   2 -13   3 1651.73   74.19
   2 -13   3 1640.84   66.39
  -3  13  -3  441.36   36.80
   3  13   3  503.85   29.40
   3 -13  -3  450.45   25.80
   3 -13  -3  476.45   47.30
   3 -13   3  464.75   24.40
   3 -13   3  467.95   34.00
  -3 -13  -3  467.65   28.60
  -3  13   3  467.55   28.70
   3 -13   3  486.35   42.30
  -4  13  -3 1031.70   60.89
   4 -13  -3 1047.60   40.00
   4 -13  -3 1034.80   72.59
   4 -13   3 1078.89   38.50
   4 -13   3 1114.39   70.69
  -4  13   3 1112.69   47.50
   4 -13   3  970.90   47.30
  -4 -13  -3 1062.79   45.80
  -4 -13  -3 1064.79   68.59
   4  13  -3 1095.49   43.90
   5 -13  -3  286.67   42.00
  -5  13   3  267.27   23.60
   5 -13   3  278.97   40.90
   5  13  -3  303.77   27.20
  -5 -13  -3  282.27   23.20
  -6 -13   3  347.57   25.40
   6 -13  -3  344.47   47.90
  -6 -13   3  324.57   35.50
   6  13  -3  343.87   34.00
   6 -13   3  316.37   44.90
  -6  13   3  298.47   27.50
  -6 -13  -3  308.47   23.20
   7 -13  -3    4.40   19.20
  -7 -13   3   -0.30    9.60
  -7 -13   3   15.10   18.80
   7  13  -3  -23.80   17.60
  -7  13   3    6.90   11.60
   7 -13   3   30.50   24.70
  -7 -13  -3    1.50    9.00
  -8 -13   3   80.49   19.80
   8 -13  -3   31.10   24.40
  -8  13   3   43.30   16.70
   8  13  -3   36.10   24.80
   8 -13   3   32.40   29.20
   9 -13  -3   56.09   31.10
  -9  13   3  -28.00   13.90
   9 -13   3  -29.00   23.50
   0 -13   4   -8.20    5.40
   0  13  -4    0.90    8.90
   0 -13  -4    4.30    6.20
   0  13   4    0.50    8.00
   1 -13  -4  117.69   15.10
  -1 -13   4  111.99   14.70
  -1  13  -4  137.79   18.40
   1  13   4  116.79   16.10
  -1  13   4  122.79   18.00
   1  13  -4   98.59   11.90
   1 -13   4  102.99   14.20
  -1 -13  -4  145.09   22.00
   2 -13  -4    8.00    8.30
  -2 -13   4   11.60    8.50
  -2  13  -4    6.30   10.50
   2  13   4    3.50    7.40
  -2  13   4   14.30   10.10
   2 -13   4   11.00    7.90
   3 -13  -4  105.99   27.60
  -3 -13   4  144.29   17.40
  -3  13  -4  102.99   21.70
   3  13   4  126.19   16.40
   3 -13  -4  136.29   16.40
   3 -13   4  161.88   22.70
  -3  13   4  122.09   18.30
   3 -13   4  118.29   26.80
  -3 -13  -4  135.29   17.90
   3 -13   4  136.39   15.40
   4 -13  -4   11.30   15.20
  -4 -13   4   25.40   10.70
   4 -13  -4   16.00    8.80
  -4 -13  -4   13.20   10.40
   4 -13   4   21.90    9.10
   4 -13   4   36.40   14.40
   4  13  -4   11.20    9.10
  -4  13   4   20.00   11.90
   4 -13   4   36.40   17.50
  -5 -13   4   25.20   11.10
   5 -13  -4   54.49   26.20
   5  13  -4   16.50   11.00
   5 -13   4   47.30   20.60
  -5  13   4    3.10    9.70
  -5 -13  -4   -7.80    8.20
   6 -13  -4   24.60   21.90
  -6 -13   4   -2.00    7.90
   6  13  -4   22.90   15.70
  -6  13   4   13.00   11.90
  -6 -13  -4    1.70    9.90
   6 -13   4   -0.50   19.10
   7 -13  -4   29.00   20.90
  -7 -13   4   38.60   16.80
   7 -13   4   53.19   28.90
  -7  13   4   23.10   14.90
   7  13  -4   23.00   22.10
  -8 -13   4   20.10   15.30
   8 -13  -4    3.30   25.70
   8 -13   4   18.40   27.10
   8  13  -4    3.00   24.50
  -8  13   4  -12.50   14.20
   0  13  -5  131.69   19.10
   0 -13   5  133.29   17.70
   0  13   5  143.49   21.40
   0 -13  -5  159.18   18.50
   1  13   5 2427.86  100.49
  -1 -13   5 2727.53   91.69
   1 -13  -5 2567.74   90.29
  -1  13  -5 2551.74   94.49
   1 -13   5 2583.14   88.99
  -1  13   5 2653.53   92.99
   1  13  -5 2493.45   95.39
  -1 -13  -5 2564.84   93.79
   2  13   5  146.79   20.80
  -2  13  -5  135.59   24.80
   2 -13  -5  122.39   18.60
  -2 -13   5  144.79   20.90
  -2  13   5  133.89   20.20
   2 -13   5  135.19   18.40
  -3  13  -5 1721.73   85.19
   3 -13  -5 1833.02   69.69
   3  13   5 1843.42   69.99
  -3 -13   5 1929.21   73.29
  -3  13   5 1880.51   74.49
   3 -13   5 1804.92   71.39
   4  13   5   38.70   13.00
  -4 -13   5   24.90   12.40
   4 -13  -5   71.39   24.20
  -4  13   5   68.29   16.80
   4 -13   5   51.19   13.00
   4  13  -5   17.80    9.90
   4 -13   5   46.00   17.30
   5 -13  -5  389.46   50.29
   5 -13  -5  427.96   26.00
  -5 -13   5  446.36   31.90
  -5  13   5  373.16   33.20
   5 -13   5  462.65   26.90
   5 -13   5  339.17   30.60
   6 -13  -5  -16.30   20.60
  -6 -13   5   11.20   12.00
   6  13  -5   -1.00   15.20
  -6  13   5   10.80   12.80
  -7 -13   5   89.29   20.40
   7  13  -5  103.79   27.80
  -7  13   5   82.49   20.30
   8 -13  -5  -31.70   22.40
  -8 -13   5   -4.20   13.70
   8  13  -5   16.30   24.50
  -8  13   5    4.30   14.90
   0  13   6  -11.50    9.70
   0  13  -6    5.20   11.70
   0 -13   6    1.60    9.70
  -1  13  -6   16.70   13.50
  -1 -13   6    4.80   10.50
   1  13   6    4.10   12.00
  -1  13   6   35.60   13.60
   1  13  -6   12.90   11.50
   1 -13   6    5.90    9.90
  -2  13  -6   17.00   12.80
  -2 -13   6    9.60   10.00
   2  13   6   -8.40    9.80
   2 -13   6   17.30   11.20
  -2  13   6  -11.40   10.80
  -3 -13   6   42.90   15.10
   3  13   6   44.70   15.60
  -3  13   6   47.70   16.80
   3  13  -6   49.40   10.30
   3 -13   6   67.39   16.80
   4 -13  -6   -4.10   14.50
  -4 -13   6    8.70   10.60
   4  13   6  -12.70    9.60
   4 -13   6    0.50   10.00
  -4  13   6    3.80   11.60
   4 -13   6  -31.60   14.30
   4  13  -6   -5.20    9.50
   5 -13  -6   51.89   14.60
  -5 -13   6   24.30   13.80
   5 -13  -6   15.00   20.30
   5 -13   6   10.20   11.30
   5  13  -6    3.00   11.70
  -5  13   6    0.00   11.90
   5 -13   6   15.40   17.50
   6 -13  -6   -5.50   21.30
  -6 -13   6   17.40   13.80
   6  13  -6  -12.00   16.40
  -6  13   6   10.50   14.00
  -7 -13   6   32.10   17.60
   7 -13  -6   70.49   31.70
   7  13  -6   45.90   23.70
  -7  13   6   29.60   17.10
   0  13   7  164.48   26.80
   0  13  -7  178.68   28.00
   0 -13   7  144.99   24.30
   1  13   7  585.14   42.60
  -1 -13   7  450.05   37.00
  -1  13  -7  547.15   46.70
   1  13  -7  609.84   42.50
  -1  13   7  436.76   36.40
   1 -13   7  547.95   37.80
  -2 -13   7  117.99   22.20
   2  13   7   84.49   22.40
   2 -13   7   96.59   19.80
  -2  13   7  124.59   24.60
  -3 -13   7  238.68   28.50
   3  13   7  232.98   28.30
  -3  13   7  223.68   27.70
   3  13  -7  261.57   22.70
   3 -13   7  276.67   28.20
  -4 -13   7   96.19   22.50
   4 -13  -7   46.80   23.00
   4  13   7   88.89   21.80
  -4  13   7   78.19   19.40
   4 -13   7  125.69   23.50
   5 -13  -7   57.09   27.90
  -5 -13   7  123.19   23.80
   5  13   7   57.09   20.10
  -5  13   7   98.69   24.70
   5 -13   7  132.49   23.00
   5 -13   7  109.19   27.90
   5  13  -7   61.19   19.00
  -6 -13   7   36.30   19.20
   6 -13  -7   21.00   22.80
  -6  13   7   27.40   21.30
   7 -13  -7   -2.10   28.70
  -7 -13   7    7.40   16.50
   7  13  -7   15.70   24.20
  -7  13   7    1.60   15.70
   0  13  -8   -7.60   20.20
   0 -13   8   22.10   15.00
   0  13   8   10.40   14.60
   1  13   8   11.30   15.40
  -1 -13   8    5.10   12.90
   1 -13   8   27.60   13.90
  -1  13   8  -11.50   13.90
   1  13  -8   34.50   27.60
   2  13   8   32.60   16.90
  -2 -13   8   17.90   15.10
  -2  13   8   -4.70   15.00
   2  13  -8   18.90   20.20
   2 -13   8   28.70   14.20
   3  13   8   25.40   17.50
  -3  13   8   -3.80   13.20
   3 -13   8   15.90   13.10
   3  13  -8   32.50   12.70
  -4 -13   8   12.00   16.30
   4  13   8    9.30   16.00
  -4  13   8   17.50   20.50
   4 -13   8   40.30   15.60
   4  13  -8   13.10   15.20
  -5 -13   8    3.70   18.00
   5 -13  -8   14.60   22.50
   5  13   8   20.70   17.70
  -5  13   8   19.90   19.10
   5 -13   8   52.89   18.10
  -6 -13   8   19.10   18.70
   6 -13  -8   32.70   28.40
  -6  13   8    9.70   18.70
   0 -13   9   -3.30   14.10
   0  13   9    7.60   16.50
   1  13   9  -13.70   14.30
  -1 -13   9   22.80   15.40
   1  13  -9  -24.50   27.20
   1 -13   9    1.30   15.90
  -1  13   9   22.70   17.30
  -2 -13   9   38.80   19.30
   2  13   9   15.50   17.90
  -2  13   9   20.30   17.60
   2  13  -9   40.10   26.90
   2 -13   9   24.60   18.10
   3  13   9  -13.00   20.70
  -3 -13   9    0.80   15.80
  -3  13   9  -21.20   14.70
   3  13  -9    6.80   13.40
   3 -13   9   19.10   17.10
   4 -13  -9   -3.00   20.80
   4  13   9   25.30   19.80
  -4 -13   9   24.30   19.50
   4 -13   9   32.80   23.00
  -4  13   9    5.30   15.40
   4  13  -9   16.30   22.70
   0 -13  10   -2.90   14.80
   0  13  10   26.10   20.10
  -1 -13  10    9.50   16.30
   1  13  10   -4.00   17.80
  -1  13  10   22.70   18.80
   1 -13  10  -24.50   13.70
  -2 -13  10    7.90   18.40
   2  13  10   -7.40   19.50
   2 -13  10   14.30   15.80
  -2  13  10  -14.80   17.60
   0  14   0 3353.66  113.29
   0 -14   0 3349.66  108.69
   1  14   0   -2.20    6.20
  -1 -14   0    0.30    5.50
  -1  14   0  -11.20    4.50
   1 -14   0    7.30    6.10
   1 -14   0    3.90    6.70
  -2 -14   0  437.46   26.50
   2 -14   0  360.26   32.40
   2 -14   0  441.96   27.00
  -2  14   0  452.15   28.90
  -2  14   0  420.26   28.70
  -3 -14   0    5.60    5.70
  -3  14   0   -7.50    5.50
  -3  14   0   -7.20    5.70
  -3 -14   0   13.70    9.20
   3 -14   0   -4.30    8.30
  -4 -14   0  147.39   15.00
  -4 -14   0  182.48   25.20
   4 -14   0  194.68   29.30
  -4  14   0  157.28   21.80
  -4  14   0  170.18   18.70
   5 -14   0  -11.30   11.60
  -5  14   0    8.60    8.70
  -5 -14   0  -20.30   10.60
   6 -14   0   21.00   17.40
  -6 -14   0   36.20   17.60
  -6  14   0   -1.50    9.80
   7 -14   0   17.50   18.90
  -7  14   0   -3.00   10.50
  -8  14   0   19.80   14.60
   8 -14   0   31.50   22.20
   9 -14   0  -42.40   22.00
   0  14   1    6.80    5.60
   0 -14  -1   -0.60    5.60
   0 -14   1    5.10    6.40
  -1 -14   1   32.10    8.30
   1  14   1   32.50    9.40
  -1  14  -1   28.50    8.90
   1 -14  -1   49.00    9.90
  -1  14   1   48.60    9.20
  -1 -14  -1   48.00   11.70
   1 -14   1   38.60   10.50
   2 -14  -1   14.00    6.80
  -2 -14   1   -8.80    4.20
  -2  14  -1    4.60    7.30
   2 -14  -1  -13.50    6.50
  -2  14  -1   12.60    9.80
   2 -14   1   -2.70    7.50
  -2  14   1   -2.70    4.90
   2 -14   1   13.90    9.00
  -2 -14  -1   -1.30    7.20
  -3  14  -1   48.40   15.10
   3 -14  -1   63.09   10.40
  -3  14  -1   45.60   13.80
   3 -14  -1   80.49   21.00
  -3 -14   1   72.29   13.10
   3 -14   1   62.69    9.40
  -3 -14  -1   57.39   15.70
   3 -14   1   72.79   19.20
  -3  14   1   56.79   11.50
  -3 -14  -1   66.79   14.00
   3 -14   1   57.69   12.10
  -4  14  -1   53.69   16.70
   4 -14  -1   37.30   18.70
  -4  14  -1   71.79   17.00
  -4 -14   1   74.99   16.50
   4 -14   1   68.89   23.80
  -4  14   1   69.79   12.40
  -4 -14  -1   66.69   17.90
  -4 -14  -1   64.89   13.50
  -4  14   1   41.00   15.10
  -5  14  -1  202.18   27.70
  -5 -14   1  176.98   25.80
   5 -14  -1  184.08   35.10
  -5  14   1  189.38   19.30
   5 -14   1  235.58   39.20
  -5 -14  -1  243.18   34.30
  -5 -14  -1  175.58   21.40
   6 -14  -1   -7.00   14.50
  -6  14  -1    4.70   12.70
  -6 -14   1    1.40   16.60
   6 -14   1  -28.40   16.20
  -6  14   1   16.50    9.80
  -7  14  -1   92.89   21.80
   7 -14  -1  116.99   31.60
  -7  14   1  142.69   19.60
   7 -14   1  143.69   35.00
  -8  14  -1    9.30   14.80
   8 -14  -1   13.20   24.50
   8 -14   1   33.60   22.70
  -8  14   1    5.50   10.90
   9 -14  -1   23.70   26.30
  -9  14   1   36.70   18.50
   9 -14   1  -17.60   23.20
   0 -14   2  549.74   26.30
   0  14   2  535.75   28.90
   0  14  -2  546.05   23.10
   0 -14  -2  519.95   29.80
   1  14   2   94.09   13.10
   1 -14  -2   95.89   13.30
  -1  14  -2  101.99   13.70
   1 -14   2  107.89   16.80
   1 -14   2  110.19   15.50
  -1 -14  -2   99.59   15.40
  -1  14   2   98.69   14.40
  -2  14  -2  993.50   47.90
   2  14   2  983.70   44.40
   2 -14  -2 1012.10   41.30
   2 -14  -2  882.71   60.59
  -2 -14  -2  969.90   44.70
   2 -14   2 1043.10   50.29
   2 -14   2  999.60   53.79
  -2  14   2  951.90   41.40
   2 -14   2  956.70   38.30
  -3 -14   2   -1.80    5.80
   3 -14  -2    3.70    5.00
   3 -14  -2   14.50   12.40
  -3  14  -2    6.50    8.70
   3 -14   2   -7.50    8.80
  -3 -14  -2    0.80    7.70
   3 -14   2    4.90    4.90
   3 -14   2    8.90    8.90
  -3  14   2   14.60    7.90
   4 -14  -2  133.49   31.80
   4 -14  -2  155.58   15.80
  -4  14  -2  189.48   25.60
  -4 -14   2  142.49   20.50
  -4  14   2  197.08   18.50
  -4 -14  -2  124.89   17.90
  -4 -14  -2  180.48   32.40
   4 -14   2  202.68   33.90
  -5 -14   2    3.90   14.30
   5 -14  -2   18.60   15.50
  -5 -14  -2   -5.40   16.10
  -5 -14  -2   20.90   10.50
   5 -14   2   12.40   16.80
  -5  14   2   -4.30    8.30
  -6 -14   2    3.00   15.30
   6 -14  -2   17.10   20.30
  -6  14   2   32.80   12.50
   6 -14   2   33.20   21.50
   7 -14  -2  -19.20   16.60
  -7 -14   2   15.10   21.50
  -7  14   2   17.40   11.60
   7 -14   2   19.80   21.80
   8 -14  -2  -27.50   18.10
   8 -14   2   34.50   28.60
  -8  14   2   -6.50   11.30
   9 -14  -2  -15.60   23.10
  -9  14   2    2.90   13.70
   9 -14   2   32.20   29.50
   0 -14   3    6.90    6.20
   0 -14  -3   -6.50    6.50
   0  14   3   -3.80    6.20
   0  14  -3    0.10    5.60
   1 -14  -3   45.70   10.80
   1  14   3   56.49   11.30
  -1  14  -3   43.90   11.10
  -1  14   3   27.60   10.50
  -1 -14  -3   31.30    9.90
   1 -14   3   32.60   11.10
   1 -14   3   34.20   10.80
  -2  14  -3   92.39   16.90
   2 -14  -3  105.29   15.30
   2  14   3  107.69   14.80
   2 -14   3   98.39   14.10
  -2 -14  -3   50.99   12.40
  -2  14   3   75.39   14.50
   2 -14   3   87.89   16.10
   2 -14   3   84.69   19.40
  -3  14  -3  152.88   23.90
   3 -14  -3  172.28   16.50
   3  14   3  214.58   19.30
   3 -14  -3  144.39   29.80
  -3 -14  -3  192.48   18.90
  -3  14   3  168.58   18.60
   3 -14   3  180.58   29.80
   3 -14   3  185.88   16.00
   3 -14   3  190.08   23.30
   4 -14  -3   -6.40   14.30
   4 -14  -3   13.10    7.90
  -4  14  -3   -8.70   13.50
   4 -14   3   -2.20    6.40
  -4 -14  -3   14.40   14.70
   4 -14   3   -2.50   14.40
   4 -14   3   -6.50    9.70
   4  14  -3   -1.60    7.70
  -4  14   3   -2.20    9.00
  -4 -14  -3  -13.70    7.40
   5 -14  -3  142.69   33.50
  -5  14   3  142.29   19.90
   5 -14   3  195.48   36.60
   5  14  -3  184.38   21.80
  -5 -14  -3  161.28   19.10
  -6 -14   3    1.90   14.80
   6 -14  -3   -0.40   17.30
  -6 -14  -3  -16.00    7.90
   6 -14   3    0.50   19.50
   6  14  -3   -0.60   13.80
  -6  14   3    8.20   10.20
  -7 -14   3   90.69   16.80
   7 -14  -3  102.79   31.50
  -7 -14   3   74.79   22.30
  -7 -14  -3   90.99   19.80
   7 -14   3   41.80   37.30
  -7  14   3   85.69   26.00
   8 -14  -3  -28.10   16.40
  -8 -14   3   13.00   12.80
  -8  14   3   -7.00   12.20
   8 -14   3    5.10   22.30
   9 -14   3    8.20   26.20
  -9  14   3   20.60   17.30
   0  14   4  393.36   27.90
   0  14  -4  342.07   35.10
   0 -14   4  380.36   26.30
  -1 -14   4   24.60    9.70
   1 -14  -4   32.30   10.70
  -1  14  -4   -5.10    8.30
   1  14   4   19.40    9.70
   1 -14   4   13.50    8.40
  -1 -14  -4   10.50    9.40
   1  14  -4   16.80    6.70
  -1  14   4   27.10   10.90
  -2  14  -4  310.17   29.30
  -2 -14   4  366.96   25.70
   2 -14  -4  299.37   23.80
   2  14   4  313.97   24.40
  -2  14   4  325.57   25.60
  -2 -14  -4  341.37   25.50
   2 -14   4  328.67   23.70
  -3  14  -4   44.00   16.10
   3 -14  -4    7.00   17.10
   3 -14  -4   18.20    8.70
   3  14   4   14.40    8.80
  -3 -14   4   12.20    9.30
   3 -14   4   -5.50   10.80
   3 -14   4   10.50    7.90
   3 -14   4   36.90   18.90
  -3 -14  -4   25.10   11.30
  -3  14   4   -5.80    7.60
  -4 -14   4  241.98   22.30
   4 -14  -4  240.18   41.70
   4 -14  -4  236.08   19.30
   4 -14   4  224.88   25.50
  -4 -14  -4  227.38   22.10
   4 -14   4  237.58   19.60
   4 -14   4  220.38   38.00
  -5 -14   4   -0.70    9.00
   5 -14  -4    8.10    8.20
   5 -14  -4   41.00   22.40
  -5 -14  -4  -11.90    8.80
   5 -14   4  -11.20   13.70
  -5  14   4    4.30   10.50
   5  14  -4   -8.90    8.90
   6 -14  -4   70.19   26.20
  -6 -14   4   22.70   15.60
   6 -14   4   58.19   27.30
  -6  14   4   39.10   15.10
   6  14  -4   34.00   17.00
  -6 -14  -4   55.49   14.80
   7 -14  -4  -12.70   21.60
  -7 -14   4   -0.50   11.30
   7 -14   4   -1.10   22.30
  -7  14   4    2.20   12.50
   7  14  -4   -3.60   19.20
   8 -14  -4   -1.80   22.50
  -8 -14   4    4.50   14.90
   8  14  -4   24.40   21.60
   8 -14   4    9.70   26.80
  -8  14   4  -16.90   13.80
   0  14   5   -4.80    8.40
   0 -14  -5   -5.90    6.00
   0  14  -5    6.80    9.00
   0 -14   5   -9.50    7.10
   1 -14  -5   77.19   16.10
  -1  14  -5   86.79   17.30
  -1 -14   5   97.89   18.40
   1  14   5  103.69   19.20
   1 -14   5  125.99   19.40
   1  14  -5   66.69   17.40
  -1  14   5   71.69   16.30
   2 -14  -5   19.40    9.00
   2  14   5    6.00    9.90
  -2 -14   5    7.30    8.50
  -2  14  -5   -0.80   12.50
  -2  14   5    2.80    9.50
   2 -14   5   12.50    9.80
   3 -14  -5  159.08   22.30
  -3  14  -5  145.49   26.80
  -3 -14   5  169.18   21.00
   3  14   5  136.89   21.00
   3 -14   5  159.08   32.30
   3 -14   5   97.99   20.30
  -3  14   5  171.18   22.20
   4  14   5    3.80    9.70
   4 -14  -5   23.30   18.00
  -4 -14   5   18.20   11.00
   4 -14  -5   27.80   13.50
   4 -14   5   31.40   11.20
  -4  14   5   22.20   12.70
   4 -14   5   36.40   15.50
  -5 -14   5   93.99   18.50
   5 -14  -5   63.09   26.40
   5 -14  -5   45.00   12.20
   5  14  -5   74.69   15.30
   5 -14   5   71.49   13.50
  -5  14   5   68.29   16.40
   5 -14   5   73.79   18.00
  -6 -14   5   -4.00   10.90
   6 -14  -5    8.50   20.20
  -6  14   5   -8.00   12.20
   6  14  -5  -14.40   13.90
  -7 -14   5   50.29   16.10
   7 -14  -5   37.40   32.00
  -7  14   5   37.50   18.70
   7  14  -5   14.80   20.90
   8 -14  -5   24.30   26.30
  -8 -14   5  -12.70   15.20
   8  14  -5  -36.90   26.60
  -8  14   5  -10.80   14.10
   0  14  -6  167.18   23.30
   0  14   6  269.87   27.40
   0 -14   6  243.78   24.80
   1  14   6   -5.80    9.90
  -1 -14   6   11.80   11.10
  -1  14  -6   -0.80   11.00
   1 -14   6   -3.00    8.70
  -1  14   6    3.90   11.10
   1  14  -6  -17.10    9.80
   2  14   6  152.68   23.50
  -2 -14   6  122.29   21.20
  -2  14  -6   98.79   22.70
  -2  14   6  121.39   23.40
   2 -14   6  135.69   21.50
  -3 -14   6   -5.10    9.80
   3  14   6   -3.50    9.90
  -3  14   6   -9.60   11.70
   3 -14   6   13.90   11.40
  -4 -14   6  141.09   22.20
   4 -14  -6   93.39   27.60
   4 -14   6  153.88   20.40
   4 -14   6  128.09   25.70
  -4  14   6  107.99   20.60
  -5 -14   6    1.20   11.20
   5 -14  -6  -11.10   12.10
   5 -14  -6   -5.80   19.80
   5 -14   6    6.20   12.40
   5 -14   6  -24.90   16.40
  -5  14   6   -9.00   12.50
   6 -14  -6   72.19   29.70
  -6 -14   6   22.10   14.90
   6  14  -6   21.70   16.80
  -6  14   6   14.20   14.80
   7 -14  -6   10.00   25.40
  -7 -14   6   -8.40   13.80
  -7  14   6   28.80   16.80
   7  14  -6   25.10   20.00
   0  14   7   -9.30   12.40
   0 -14   7   -3.00    9.70
   0  14  -7    1.50   14.50
  -1 -14   7   16.00   13.00
  -1  14  -7   -0.70   14.90
   1  14   7  -11.00   11.70
   1  14  -7   -1.80   13.30
   1 -14   7   27.10   12.80
  -1  14   7    6.70   11.90
   2  14   7   29.60   17.00
  -2 -14   7   35.40   15.70
   2 -14   7   29.20   13.50
  -2  14   7   33.70   16.80
   2  14  -7   48.30   17.70
   3  14   7   35.70   17.40
  -3 -14   7   50.69   16.70
   3  14  -7   20.60    9.80
   3 -14   7   74.09   18.00
  -3  14   7   33.20   16.40
   4 -14  -7   24.00   23.20
   4  14   7   -4.50   12.20
  -4 -14   7   -7.90   12.30
   4 -14   7   -6.80   10.70
  -4  14   7   15.80   15.20
   5  14   7   12.70   18.10
  -5 -14   7   25.60   17.20
   5 -14  -7   12.80   24.20
   5 -14   7   35.20   26.40
   5 -14   7   31.40   14.40
  -5  14   7   32.00   20.90
  -6 -14   7  -13.30   15.30
   6 -14  -7  -16.80   22.20
  -6  14   7   15.50   14.90
  -7 -14   7   -0.30   17.80
   7 -14  -7  -20.50   26.10
   0  14   8   55.49   19.30
   0  14  -8   52.49   23.40
   0 -14   8   34.50   15.90
  -1 -14   8   24.80   14.10
   1  14   8   -9.20   13.10
   1  14  -8  -20.40   17.30
  -1  14   8   -8.60   13.00
   1 -14   8   -2.80   10.50
  -2 -14   8   55.59   22.30
   2  14   8   84.79   22.40
   2  14  -8   99.59   22.50
  -2  14   8   53.29   27.80
   2 -14   8   92.89   19.90
   3  14   8    3.80   13.40
  -3 -14   8    9.70   15.60
  -3  14   8   -6.80   15.70
   3 -14   8    5.80   13.20
   3  14  -8    4.50   10.80
   4  14   8   10.70   16.30
  -4 -14   8  -12.50   13.90
   4 -14   8    7.80   15.20
  -4  14   8   36.10   18.20
   5  14   8   -1.60   16.30
   5 -14  -8  -30.70   18.40
  -5 -14   8    4.50   15.60
  -5  14   8   -1.50   15.70
   5 -14   8   17.00   15.90
  -6 -14   8   16.90   18.10
   6 -14  -8   36.90   27.40
   0  14   9    2.90   18.00
   0 -14   9  -10.50   12.00
   1  14   9  -15.50   15.80
  -1 -14   9  -17.10   13.10
   1  14  -9   -8.10   26.00
  -1  14   9   31.10   19.10
   1 -14   9   -2.40   13.40
  -2 -14   9   -4.90   15.50
   2  14   9  -13.80   16.10
  -2  14   9   -5.40   16.50
   2 -14   9   -3.30   14.20
  -3 -14   9  -12.60   14.00
   3  14   9  -29.50   17.40
   3  14  -9    6.50   13.10
   3 -14   9  -16.40   13.10
  -3  14   9   -8.60   17.10
   4  14   9  -11.10   16.40
  -4 -14   9   12.40   18.60
   4 -14  -9   31.60   21.40
  -4  14   9   -9.90   17.00
   4 -14   9   -4.00   17.50
   0  14  10   30.10   20.50
   0 -14  10    5.60   16.50
   1  14  10   -8.10   16.80
  -1 -14  10  -13.80   14.30
  -1  14  10   12.50   19.40
   1 -14  10    6.20   15.70
   2  14  10   31.00   21.20
  -2 -14  10   -9.60   13.60
  -2  14  10  -24.90   15.60
   2 -14  10   36.30   20.50
   0  15   0   27.10    9.50
   1 -15   0    2.40    5.90
  -1 -15   0    2.50    5.80
   1  15   0   11.10    8.10
  -2  15   0   -7.70    4.90
   2 -15   0   12.80    8.30
  -2  15   0   -6.30    6.10
  -2 -15   0    6.00    6.40
   2 -15   0    5.10    9.00
  -3  15   0   -2.00    5.70
  -3 -15   0   11.00    6.80
  -3  15   0    6.70    7.20
   3 -15   0   -9.80    6.70
  -3 -15   0    5.30    8.90
   3 -15   0    2.20    6.50
  -4  15   0   19.60   10.10
  -4  15   0    8.50    7.80
   4 -15   0    0.90   17.60
  -4 -15   0   25.20   12.40
  -4 -15   0    1.60    6.60
  -5 -15   0   22.60   12.70
   5 -15   0   -0.90   14.20
  -5  15   0    4.30    9.30
   6 -15   0   13.70   18.40
  -6  15   0   -6.00   10.60
  -6 -15   0    5.40   14.90
   7 -15   0  -17.80   16.20
  -7  15   0  -21.40   10.10
  -8  15   0   44.10   16.80
   8 -15   0   28.20   24.60
   9 -15   0  -10.20   22.60
  -9  15   0   -9.20   16.50
   0  15   1  428.16   27.20
   0 -15   1  349.87   22.80
   0 -15   1  412.06   27.40
   0 -15  -1  375.06   26.80
  -1  15  -1 7412.46  223.98
   1 -15  -1 7808.82  210.88
   1  15   1 7128.09  213.48
  -1  15  -1 7799.42  206.38
  -1 -15   1 7750.92  209.58
  -1 -15  -1 7924.01  215.78
  -1  15   1 7720.73  207.98
   1 -15   1 7463.05  215.88
   1 -15   1 7887.61  217.08
  -2 -15   1 1252.27   44.30
   2  15   1 1181.88   53.79
  -2  15  -1 1196.18   52.19
   2 -15  -1 1281.17   48.90
  -2  15  -1 1243.08   61.89
   2 -15  -1 1120.09   64.59
   2 -15   1 1169.88   54.89
  -2 -15  -1 1253.07   54.19
   2 -15   1 1263.77   62.49
  -2  15   1 1235.18   49.00
  -3  15  -1 4409.86  139.29
  -3 -15   1 4344.87  127.59
   3 -15  -1 4225.28  157.48
  -3  15  -1 4254.27  144.19
   3 -15  -1 4281.67  120.29
   3 -15   1 4356.76  153.28
   3 -15   1 4268.57  127.39
  -3 -15  -1 4030.60  130.49
  -3  15   1 4312.17  125.79
  -4 -15   1  188.68   23.80
  -4  15  -1  243.38   27.60
   4 -15  -1  210.08   41.70
  -4  15  -1  230.08   26.00
  -4  15   1  218.28   19.60
  -4  15   1  265.87   28.70
  -4 -15  -1  240.78   29.40
  -4 -15  -1  207.38   22.00
   5 -15  -1 1174.78   78.99
  -5 -15   1 1058.79   58.69
  -5  15  -1 1058.39   60.19
   5 -15   1 1055.09   74.69
  -5  15   1 1129.29   47.90
  -5 -15  -1 1105.69   69.49
  -5 -15  -1 1032.30   48.70
  -6  15  -1  263.47   30.10
  -6 -15   1  273.87   33.70
   6 -15  -1  266.77   40.80
   6 -15   1  186.38   37.20
  -6  15   1  250.37   23.00
   7 -15  -1  185.98   39.20
   7 -15   1  116.09   35.70
  -7  15   1  201.38   21.60
  -8  15  -1   -5.10   14.10
   8 -15  -1   30.50   24.10
  -8  15   1   27.70   12.90
   8 -15   1  -38.30   17.00
   9 -15  -1   34.50   27.60
  -9  15   1   47.20   17.90
   0 -15   2    0.10    5.40
   0 -15  -2    6.10    7.00
   0  15   2   -2.00    5.30
   0  15  -2   -4.30    3.80
   1 -15  -2   21.90    9.30
  -1  15  -2   11.40    6.70
   1  15   2   14.40    6.90
   1 -15   2   11.40    8.80
   1 -15   2   19.10    9.10
  -1  15   2   21.70    8.00
  -1 -15  -2   24.80    8.60
  -2  15  -2  138.49   18.10
   2 -15  -2   96.19   23.20
   2  15   2  122.19   16.30
   2 -15  -2  104.79   14.30
   2 -15   2  142.09   21.60
  -2  15   2  119.99   15.50
  -2 -15  -2  122.89   18.50
   2 -15   2   79.59   18.30
   3 -15  -2  104.39   13.90
   3  15   2   79.99   14.60
  -3  15  -2   77.29   16.10
   3 -15  -2   90.99   23.60
  -3 -15  -2   81.69   15.60
   3 -15   2   91.99   20.90
   3 -15   2   88.99   16.30
   3 -15   2   80.69   10.60
  -3  15   2  113.09   16.00
   4 -15  -2  109.99   12.20
  -4 -15   2  119.69   28.90
   4 -15  -2  129.19   30.30
  -4  15  -2  128.49   24.10
   4 -15   2  127.99   24.40
  -4 -15  -2  132.99   18.30
  -4  15   2  119.79   16.50
   4 -15   2  121.29   10.80
  -4 -15  -2  104.89   38.50
   4 -15   2  121.39   27.80
   5 -15  -2  309.17   42.80
  -5 -15   2  293.57   31.20
  -5 -15  -2  277.77   38.70
   5 -15   2  307.47   42.20
  -5 -15  -2  335.27   25.20
  -5  15   2  310.37   24.90
  -6 -15   2   29.10   17.70
   6 -15  -2   -0.30   19.90
   6 -15   2   42.70   22.50
  -6 -15  -2   43.50   13.00
  -6  15   2   43.10   12.70
   7 -15  -2   88.39   30.70
  -7 -15   2   83.99   28.20
  -7  15   2  133.19   18.50
   7 -15   2   71.49   30.70
   8 -15  -2    1.50   24.00
   8 -15   2   13.40   24.20
   9 -15  -2   62.59   32.20
  -9  15   2   15.50   16.70
   9 -15   2   43.90   32.90
   0  15   3 1895.31   68.89
   0 -15  -3 1863.61   70.09
   0  15  -3 1971.40   61.79
   1  15   3  514.65   29.90
   1 -15  -3  523.55   30.20
  -1  15  -3  493.75   30.20
  -1 -15  -3  518.55   31.30
   1 -15   3  525.05   28.70
   1 -15   3  482.75   33.60
  -1  15   3  484.35   30.10
   2 -15  -3 1399.06   54.59
  -2  15  -3 1362.26   61.29
   2  15   3 1474.15   56.49
   2 -15   3 1369.26   52.49
  -2 -15  -3 1403.56   58.09
   2 -15   3 1390.26   68.29
  -2  15   3 1394.16   56.19
   2 -15   3 1450.95   62.59
   3 -15  -3  105.29   29.90
   3 -15  -3  160.38   16.40
   3  15   3  146.29   17.80
  -3  15  -3  154.58   22.60
   3 -15   3  134.69   14.20
  -3 -15  -3  144.19   17.70
   3 -15   3  134.99   25.80
   3 -15   3  162.68   23.00
  -3  15   3  148.79   18.30
  -4  15  -3 1165.48   65.39
   4 -15  -3 1153.98   44.20
   4 -15  -3 1313.87   84.49
  -4 -15  -3 1142.69   50.69
  -4  15   3 1164.98   51.29
   4 -15   3 1156.68   42.70
   4 -15   3 1208.08   74.69
  -4 -15  -3 1132.39   71.09
   4 -15   3 1057.59   52.59
   5 -15  -3   38.30   21.70
   5 -15   3   47.20   22.70
  -5 -15  -3   57.29   13.90
  -5  15   3   33.60   12.80
   5  15  -3   61.09   13.90
  -6 -15   3  230.68   31.00
   6 -15  -3  237.38   45.80
   6  15  -3  237.68   29.30
   6 -15   3  215.38   41.90
  -6 -15  -3  244.88   21.10
  -6  15   3  257.17   23.80
  -7 -15   3  -37.10   17.40
   7 -15  -3   -0.10   22.90
  -7 -15   3  -13.60    9.80
  -7  15   3   -9.30   12.80
  -7 -15  -3   14.60   11.50
   8 -15  -3   62.09   31.10
  -8 -15   3  134.89   20.50
   8 -15   3   57.29   30.90
  -8  15   3   73.29   18.30
   9 -15  -3   22.80   28.60
   9 -15   3   17.70   30.50
  -9  15   3   11.70   19.00
   0 -15  -4    0.30    6.50
   0  15   4    1.50    7.80
   0 -15   4   -2.20    6.20
   1 -15  -4    5.30    8.10
  -1 -15   4   21.10    9.50
   1  15   4   11.50    8.80
  -1  15  -4    6.40    9.20
  -1  15   4   12.10    9.80
  -1 -15  -4    9.10    8.60
   1 -15   4    3.80    6.20
   2  15   4  262.57   23.70
  -2 -15   4  331.67   25.10
  -2  15  -4  318.57   29.60
   2 -15  -4  283.97   27.70
  -2 -15  -4  305.77   25.60
  -2  15   4  324.47   26.60
   2 -15   4  344.27   24.80
   3 -15  -4  101.79   27.40
  -3  15  -4  122.89   21.80
  -3 -15   4  136.39   17.80
   3  15   4  139.29   17.90
   3 -15  -4  136.49   18.90
   3 -15   4  155.18   23.40
  -3 -15  -4  141.09   18.50
   3 -15   4  143.99   42.60
  -3  15   4  140.79   21.70
   3 -15   4  162.08   16.90
   4  15   4  630.34   35.20
   4 -15  -4  518.65   55.89
   4 -15  -4  652.13   32.70
  -4 -15   4  634.34   36.10
  -4 -15  -4  546.05   35.40
   4 -15   4  621.04   31.40
  -4  15   4  650.83   38.50
   4 -15   4  663.13   41.50
   4 -15   4  634.74   55.79
   5 -15  -4   17.90   22.10
  -5 -15   4   61.49   14.00
  -5  15   4   21.20   12.60
   5 -15   4   37.50   22.30
  -5 -15  -4   48.60   12.80
   5  15  -4   50.79   12.80
   6 -15  -4  264.37   48.50
   6 -15   4  357.26   51.89
  -6 -15  -4  295.67   29.30
  -6  15   4  370.96   32.50
  -7 -15   4  144.89   22.40
   7 -15  -4   35.80   29.00
   7 -15   4   74.99   31.20
  -7  15   4   96.89   20.10
   7  15  -4  124.19   25.40
  -8 -15   4  222.08   30.10
   8 -15  -4  151.58   44.20
  -8  15   4  145.09   24.10
   8 -15   4  136.19   41.30
   0  15  -5  127.29   18.30
   0  15   5  134.99   21.10
   0 -15   5  125.79   19.80
   1 -15  -5  197.78   26.60
  -1  15  -5  225.58   24.90
   1  15   5  208.38   24.10
  -1 -15   5  195.58   22.00
   1 -15   5  244.18   23.70
  -1  15   5  225.48   25.60
   1  15  -5  198.78   18.00
   2 -15  -5   24.00   10.40
  -2 -15   5   13.90    9.00
  -2  15  -5  -23.50   10.80
   2 -15   5    9.50    9.50
  -2  15   5    7.80   11.30
  -3  15  -5  106.89   23.90
   3 -15  -5   83.79   16.80
  -3 -15   5  105.99   19.10
   3  15   5  105.29   18.50
   3 -15   5   92.29   17.40
  -3  15   5  108.09   20.10
   3 -15   5   82.29   19.90
   4  15   5   -2.30    9.80
   4 -15  -5   17.30   18.10
  -4 -15   5   10.90    9.10
   4 -15  -5   20.20   10.80
   4 -15   5    7.80   15.00
  -4  15   5   26.50   12.50
   4 -15   5   11.60   10.20
   5 -15  -5   65.09   26.60
  -5 -15   5   83.59   17.70
   5 -15  -5   79.89   14.80
   5 -15   5   54.79   16.30
   5 -15   5   72.99   14.20
  -5  15   5   87.69   19.20
   6 -15  -5  -16.60   16.90
  -6 -15   5   -9.60   11.80
  -6  15   5  -11.10   12.00
   6  15  -5   23.80   14.20
  -7 -15   5   73.69   18.10
   7 -15  -5   65.99   33.30
  -7  15   5   69.69   18.90
   7  15  -5   15.30   21.80
  -8 -15   5   11.10   15.70
   8 -15  -5   -5.30   25.20
  -8  15   5   10.10   15.30
   0 -15   6    8.90   10.10
   0  15   6   23.90   12.70
   1  15   6   -3.40   10.40
  -1 -15   6    7.00   10.70
  -1  15  -6   -8.50   11.80
  -1  15   6    2.70   11.30
   1  15  -6    6.70   10.00
   1 -15   6   -9.70    7.90
  -2 -15   6  182.58   25.80
   2  15   6  171.68   22.40
  -2  15  -6  172.98   26.70
   2 -15   6  188.58   22.10
  -2  15   6  185.78   24.20
  -3 -15   6    2.60   10.30
   3  15   6  -20.00    9.70
   3 -15   6   -4.10    9.90
  -3  15   6    4.10   12.30
   4 -15  -6  138.89   35.10
  -4 -15   6  239.28   26.80
   4 -15   6  235.38   32.70
   4 -15   6  228.28   23.30
  -4  15   6  189.28   25.80
  -5 -15   6   -7.50   12.00
   5 -15  -6   26.90   23.10
   5 -15  -6    1.30   13.50
   5 -15   6  -25.20   14.60
   5 -15   6  -42.40   22.40
  -5  15   6    7.80   12.30
  -6 -15   6  237.78   28.70
   6 -15  -6  141.89   44.80
  -6  15   6  258.17   31.80
  -7 -15   6   14.10   17.10
   7 -15  -6    1.30   24.70
  -7  15   6    3.90   15.90
   7  15  -6   16.50   21.60
   0  15  -7  467.05   38.00
   0  15   7  355.46   34.80
   0 -15   7  369.26   33.20
   1  15   7    0.30   13.60
  -1 -15   7    4.70   11.70
  -1  15  -7   -4.60   17.30
   1  15  -7    1.50   12.80
   1 -15   7   31.10   14.80
  -1  15   7   -9.30   10.80
   2  15   7  224.48   27.40
  -2 -15   7  168.88   24.00
   2 -15   7  188.88   24.70
  -2  15   7  161.88   26.20
   2  15  -7  235.18   26.00
   3  15   7   19.40   14.40
  -3 -15   7   10.40   12.10
   3 -15   7   -7.10   10.10
  -3  15   7  -26.10   11.20
   4  15   7  206.78   27.40
  -4 -15   7  234.78   28.70
   4 -15  -7  121.49   36.60
  -4  15   7  152.78   26.20
   4 -15   7  251.47   25.60
   5  15   7  -25.90   18.00
   5 -15  -7    0.50   24.60
  -5 -15   7   10.70   14.10
   5 -15   7   -0.30   12.30
  -5  15   7   -0.50   14.90
   6 -15  -7   24.10   25.70
  -6 -15   7   38.00   24.50
  -6  15   7   33.80   16.80
   0 -15   8  -11.70   11.20
   0  15  -8   15.80   19.30
   0  15   8    5.20   14.60
   1  15   8    6.90   13.70
  -1 -15   8    3.90   12.70
   1 -15   8    4.20   12.00
   1  15  -8   17.90   17.60
  -1  15   8   12.40   15.20
  -2 -15   8    0.20   24.70
   2  15   8  -21.10   10.80
   2  15  -8    8.60   15.20
   2 -15   8   -6.80   12.00
  -3 -15   8   -9.40   12.70
   3  15   8    3.40   13.60
   3  15  -8   -4.10   10.70
  -3  15   8  -22.70   13.40
   3 -15   8    3.80   13.50
   4  15   8   11.50   17.20
   4 -15  -8   51.89   28.00
  -4 -15   8  -16.40   14.30
   4 -15   8   35.80   17.00
  -4  15   8    3.10   16.10
  -5 -15   8   -5.90   16.60
   5 -15  -8  -34.50   22.10
   5  15   8   36.10   17.80
  -5  15   8   18.00   24.40
   5 -15   8   14.40   16.50
   0 -15   9   90.99   23.20
   0  15   9   82.69   24.30
  -1 -15   9  105.59   24.50
   1  15   9  162.78   31.30
  -1  15   9   79.59   25.20
   1  15  -9   95.69   28.90
   1 -15   9  127.09   27.40
  -2 -15   9   98.99   25.00
   2  15   9   71.99   25.00
   2 -15   9  126.99   25.30
   2  15  -9   85.89   27.50
  -2  15   9  104.59   29.00
   3  15   9   45.00   22.10
  -3 -15   9   30.70   22.00
   3  15  -9   56.19   17.80
  -3  15   9   13.00   19.10
   3 -15   9  110.89   25.40
  -4 -15   9   16.50   16.70
   4 -15  -9   30.90   23.10
   4  15   9   25.30   17.70
   4 -15   9   25.80   21.30
  -4  15   9    6.00   17.00
   0 -15  10    6.80   15.60
   0  15  10  -14.70   17.10
  -1 -15  10   -4.50   13.20
   1  15  10   17.50   19.50
   1 -15  10    0.70   16.30
  -1  15  10   -5.40   16.30
   0 -16   0 1169.18   53.69
   0  16   0 1182.38   58.39
   1  16   0    0.00    7.60
  -1  16   0    4.60    8.10
   1 -16   0   -9.70    5.40
   1 -16   0    3.40    7.80
  -1 -16   0    7.20    7.10
  -2 -16   0  638.94   34.80
   2 -16   0  586.84   43.10
  -2  16   0  550.64   35.00
  -2  16   0  560.04   35.40
   2 -16   0  574.94   34.10
  -3  16   0   -8.40    7.20
   3 -16   0   -0.80    6.90
  -3 -16   0    9.60    7.40
  -3 -16   0   -8.60    8.50
   3 -16   0    4.40    9.60
  -3  16   0    3.70    7.30
  -4 -16   0   68.89   18.20
  -4  16   0   59.39   16.80
  -4  16   0   67.69   15.30
   4 -16   0   57.19   25.20
  -4 -16   0   71.89   12.80
   5 -16   0    3.90   15.10
  -5 -16   0    4.40    7.90
  -5  16   0  -12.30    7.40
   6 -16   0   77.99   27.20
  -6  16   0  115.69   20.20
  -6 -16   0  160.48   28.90
   7 -16   0   -4.90   18.50
  -7  16   0    7.90   11.90
   8 -16   0    7.70   23.80
  -8  16   0   -4.00   15.10
  -9  16   0  -11.30   15.00
   9 -16   0   20.90   28.40
   0  16   1   -2.90    5.60
   0 -16  -1    2.70    6.70
   0 -16   1   -1.90    6.40
  -1 -16   1   14.70    7.50
  -1  16  -1   16.20    9.80
   1  16   1   -2.80    6.00
   1 -16  -1   15.50    8.70
  -1  16  -1    5.20    6.10
  -1  16   1    6.80    7.10
  -1 -16  -1    2.40    8.50
   1 -16   1   17.20    9.40
   1 -16   1    9.80    7.90
  -2  16  -1   19.50   11.50
   2  16   1    3.20    8.60
  -2  16  -1   14.90    8.90
   2 -16  -1    5.70    6.90
   2 -16  -1   19.80   11.70
   2 -16   1   12.50    9.60
   2 -16   1   12.00    9.80
  -2  16   1   17.60    8.00
  -2 -16  -1   14.70    9.70
   3 -16  -1  491.25   45.50
   3 -16  -1  498.65   26.90
  -3  16  -1  494.65   39.60
  -3  16  -1  505.25   35.00
  -3 -16   1  479.25   29.70
   3 -16   1  521.65   31.60
  -3 -16  -1  464.25   32.50
   3 -16   1  541.95   44.40
  -3  16   1  519.95   30.00
   4 -16  -1   -2.50   11.50
  -4  16  -1   14.50   13.10
  -4  16  -1   15.70   11.10
  -4 -16   1    4.00   10.20
  -4  16   1   12.70   10.80
  -4 -16  -1   -0.50    9.80
   4 -16   1    2.80    7.20
  -4  16   1   -5.10    7.80
  -4 -16  -1    6.50   12.00
   4 -16   1    9.90   12.80
  -5 -16   1  271.87   30.40
   5 -16  -1  279.27   41.30
  -5  16  -1  236.68   30.40
  -5 -16  -1  238.38   24.80
  -5 -16  -1  240.38   34.50
  -5  16   1  295.17   23.90
   5 -16   1  201.28   37.20
  -6 -16   1  -35.40   14.50
   6 -16  -1   14.80   16.60
  -6  16  -1  -22.10   11.70
  -6  16   1   11.20    9.70
   6 -16   1    9.70   19.80
   7 -16  -1  192.18   44.00
  -7  16  -1   96.79   23.30
  -7  16   1  166.08   21.50
   7 -16   1  182.18   39.60
  -8  16  -1   29.60   16.70
   8 -16  -1   -4.60   19.40
   8 -16   1   14.00   20.70
  -8  16   1   -5.00   11.60
   9 -16  -1  -27.70   23.00
   9 -16   1    8.10   25.20
  -9  16   1   55.79   24.80
   0  16   2  930.41   42.40
   0 -16   2  986.20   39.70
   0  16  -2  946.11   34.50
   0 -16  -2  906.21   44.10
  -1  16  -2   29.50    8.50
   1 -16  -2    8.80    7.60
   1  16   2    4.80    6.80
  -1 -16  -2   13.00    8.20
   1 -16   2   20.60    9.50
  -1  16   2    0.10    6.20
   1 -16   2    1.90    7.80
   2 -16  -2  723.93   36.10
   2  16   2  735.23   39.60
  -2  16  -2  769.62   41.30
   2 -16  -2  752.42   56.49
   2 -16   2  786.22   44.10
  -2  16   2  694.63   35.90
  -2 -16  -2  694.33   39.50
   2 -16   2  829.12   49.60
   3 -16  -2   39.10    9.50
   3 -16  -2   18.60   14.40
  -3  16  -2   50.89   14.20
   3  16   2   21.10   10.50
   3 -16   2   54.49   18.60
   3 -16   2   26.80   13.20
  -3 -16  -2   22.20   12.00
  -3  16   2   44.70   11.50
   3 -16   2   65.39   10.20
   4 -16  -2  328.27   42.70
   4 -16  -2  281.47   18.70
  -4 -16   2  337.67   37.60
  -4  16  -2  301.27   32.80
   4 -16   2  331.37   18.20
   4 -16   2  333.57   40.00
  -4  16   2  308.37   24.10
  -4 -16  -2  305.67   27.00
   4 -16   2  276.07   22.70
  -5 -16   2    2.70   13.30
   5 -16  -2    9.90   15.10
  -5  16   2   20.40   10.40
   5 -16   2    1.10   15.90
  -5 -16  -2   -3.00   17.00
  -5 -16  -2   -2.40    9.70
   6 -16  -2   30.50   19.70
  -6 -16   2   15.90   16.00
  -6 -16  -2   -8.50    9.50
  -6  16   2   -3.70    9.10
   6 -16   2    6.70   16.80
  -7 -16   2  -20.60   19.30
   7 -16  -2   16.20   19.60
  -7  16   2    4.40   10.40
   7 -16   2    8.00   22.50
   8 -16  -2  -29.40   24.10
   8 -16   2  -27.10   24.00
   9 -16  -2  -17.40   26.50
   9 -16   2   78.69   34.10
  -9  16   2   -4.00   13.30
   0 -16  -3    6.30    6.50
   0  16   3    3.40    7.50
   0  16  -3    5.40    5.50
   1 -16  -3   55.19   13.50
   1  16   3   43.70   12.30
  -1  16  -3   57.79   12.30
  -1 -16  -3   45.20   12.00
   1 -16   3   59.69   14.70
  -1  16   3   63.09   14.00
   1 -16   3   81.69   14.00
   2 -16  -3    5.70    6.50
  -2  16  -3   23.50    9.10
   2  16   3   -0.90    7.10
  -2 -16  -3   -2.50    6.90
   2 -16   3   11.40    9.90
   2 -16   3   -1.90    8.20
  -2  16   3    9.80    9.20
   2 -16   3    2.00    6.50
   3 -16  -3    9.00   17.50
   3  16   3   22.60   10.50
  -3  16  -3   21.30   12.10
   3 -16  -3   29.80    8.70
  -3  16   3   25.90   11.00
   3 -16   3   34.50   14.10
  -3 -16  -3   42.00   12.50
   3 -16   3   20.50   13.60
   3 -16   3   26.00    8.70
   4 -16  -3   20.60    8.70
   4 -16  -3    4.30   15.00
  -4  16  -3    5.80   14.50
  -4 -16  -3  -11.40   15.50
  -4 -16  -3   13.70    9.70
   4 -16   3   12.40   16.60
   4 -16   3    2.50    7.90
   4 -16   3   -4.80   12.00
  -4  16   3   -4.90    8.70
   5 -16  -3  338.87   47.10
  -5  16   3  266.67   24.50
  -5 -16  -3  238.58   23.00
   5 -16   3  269.37   41.20
  -6 -16   3  -18.20   14.50
   6 -16  -3   21.80   20.50
   6 -16   3   11.80   17.90
   7 -16  -3   79.19   32.70
  -7 -16   3   75.29   16.80
  -7 -16  -3   56.39   14.00
   7 -16   3   56.59   30.50
  -7  16   3  100.79   20.10
   8 -16  -3  -10.70   20.80
  -8 -16   3  -25.60   12.60
  -8 -16  -3  -25.10   10.40
   8 -16   3   35.90   28.10
  -8  16   3  -10.60   13.10
   9 -16  -3   70.79   37.60
  -9  16   3   39.90   19.50
   9 -16   3  -15.60   28.60
   0 -16   4  936.61   44.50
   0  16  -4  892.51   54.59
   0 -16  -4  932.61   45.80
   0  16   4  923.31   45.40
   1 -16  -4    7.90    7.80
   1  16   4   16.50    9.90
  -1 -16   4   35.30   11.00
  -1  16  -4   22.60    9.80
  -1  16   4   27.40   11.90
   1 -16   4   11.20    8.60
  -1 -16  -4   19.70   10.20
  -2 -16   4  673.13   37.90
   2 -16  -4  676.13   38.70
  -2  16  -4  701.43   42.80
   2  16   4  680.73   37.70
  -2 -16  -4  701.23   39.70
   2 -16   4  725.63   49.80
   2 -16   4  711.43   36.90
  -2  16   4  650.93   38.40
  -3 -16   4   -4.90    7.40
   3 -16  -4    7.70    9.40
  -3  16  -4   -1.30   12.20
   3  16   4    4.40    8.60
   3 -16  -4   -2.40   14.90
  -3  16   4   12.10   12.50
   3 -16   4   21.60   12.80
  -3 -16  -4    3.30    9.50
   3 -16   4    4.30    7.30
   4 -16  -4  155.58   17.30
   4  16   4  205.38   21.50
  -4 -16   4  200.28   21.50
   4 -16  -4  137.89   34.30
   4 -16   4  225.48   29.80
   4 -16   4  204.28   18.60
  -4 -16  -4  194.08   21.30
  -4  16   4  219.88   23.90
   4 -16   4  168.18   33.50
  -5 -16   4   -6.40   11.10
   5 -16  -4   11.40   20.50
   5 -16  -4   15.60    9.50
   5  16  -4    5.00    9.90
  -5  16   4   20.10   12.10
   5 -16   4   29.90   18.70
  -5 -16  -4   27.00   12.10
  -6 -16   4   44.90   15.00
   6 -16  -4   40.40   26.40
   6 -16   4  -19.30   19.40
  -6  16   4   28.60   14.00
   6  16  -4   32.50   15.30
  -7 -16   4   10.30   12.90
   7 -16   4  -11.20   21.40
  -7  16   4   11.50   13.20
   8 -16  -4   42.50   27.60
  -8 -16   4  -10.30   14.90
  -8  16   4   -1.10   16.60
   8 -16   4   17.90   27.60
   0  16  -5    0.30    8.50
   0  16   5   -1.70   10.90
   0 -16   5    4.60    9.60
  -1  16  -5  -11.10   10.70
   1  16   5   -5.70   10.90
  -1 -16   5    7.90    9.90
  -1  16   5    3.30   11.90
   1 -16   5    0.90   10.10
   1  16  -5   10.40    7.80
   2 -16  -5   -0.80    9.20
  -2  16  -5    9.10   12.00
   2  16   5   -7.30    9.20
  -2 -16   5    7.30    9.70
  -2  16   5   -8.80   10.40
   2 -16   5   -6.80    8.50
  -3  16  -5   23.90   19.20
   3 -16  -5   88.79   17.50
  -3 -16   5   76.09   17.30
   3  16   5   74.39   16.90
  -3  16   5   74.69   18.50
   3 -16   5   79.39   16.30
   3 -16   5   94.89   20.00
  -4 -16   5    6.90    9.40
   4 -16  -5  -19.00   14.90
   4 -16  -5    8.80    9.70
   4  16   5   12.10   11.30
   4 -16   5    1.00   19.70
   4 -16   5   -7.00    8.50
  -4  16   5    0.10   11.30
  -5 -16   5   11.50   10.50
   5 -16  -5   17.20   11.20
   5 -16  -5   -3.60   19.60
   5 -16   5   20.80   15.20
  -5  16   5   16.80   13.50
   5 -16   5   20.00   10.70
  -6 -16   5   14.20   12.90
   6 -16  -5   -7.40   21.30
  -6  16   5   15.80   14.40
   6  16  -5   -9.10   11.80
  -7 -16   5   64.19   16.90
   7 -16  -5   25.80   30.70
  -7  16   5   94.49   22.90
  -8 -16   5   21.60   15.50
   8 -16  -5   -9.10   26.70
  -8  16   5  -29.30   14.40
   0  16  -6  399.16   30.90
   0  16   6  372.76   32.40
   0 -16   6  328.37   29.40
  -1  16  -6   24.00   12.40
  -1 -16   6   24.10   11.60
   1  16   6   10.40   12.10
  -1  16   6   -7.60   12.00
   1  16  -6   -5.50    9.70
   1 -16   6   12.90   10.60
  -2 -16   6  255.37   27.50
  -2  16  -6  242.58   31.60
   2  16   6  268.87   27.60
   2 -16   6  222.68   24.50
  -2  16   6  301.07   31.40
   3  16   6   -5.70   10.00
  -3 -16   6    0.50    9.60
  -3  16   6   23.80   14.00
   3 -16   6   -1.40    9.60
   4 -16  -6   49.30   23.30
  -4 -16   6   83.49   19.70
   4 -16   6   67.99   16.50
  -4  16   6   58.49   17.60
   4 -16   6   95.19   31.30
   5 -16  -6    6.60   12.20
   5 -16  -6  -22.60   21.80
  -5 -16   6   19.30   12.90
   5 -16   6    5.70   16.00
  -5  16   6   -1.30   12.70
   6 -16  -6  -22.30   32.00
  -6 -16   6   35.30   15.60
  -6  16   6   13.10   16.20
   7 -16  -6  -40.80   22.20
  -7 -16   6   -1.20   15.20
  -7  16   6   14.50   16.50
   0  16  -7   34.70   16.30
   0  16   7    8.40   13.70
   0 -16   7   -0.30   10.50
  -1  16  -7   12.20   15.10
  -1 -16   7    0.70   11.00
   1  16   7   26.50   15.90
  -1  16   7    8.80   14.00
   1  16  -7    6.20   12.10
   1 -16   7   12.80   12.00
  -2 -16   7   -2.60   12.00
   2  16   7  -18.30   11.00
   2  16  -7   12.50   11.70
   2 -16   7   24.90   12.80
  -2  16   7   11.60   12.80
   3  16   7    8.90   13.90
  -3 -16   7   62.19   18.90
  -3  16   7   10.20   14.10
   3 -16   7   31.60   15.60
   4  16   7  -16.80   12.70
   4 -16  -7  -19.90   17.40
  -4 -16   7   14.80   13.80
   4 -16   7   17.10   13.90
  -4  16   7    1.70   12.90
  -5 -16   7   67.19   18.80
   5 -16   7   42.70   17.20
  -5  16   7   -6.50   19.20
  -6 -16   7   16.00   22.30
   6 -16  -7  -14.90   29.00
  -6  16   7    5.70   16.60
   0  16  -8   51.29   20.40
   0 -16   8   57.89   17.30
   0  16   8   27.00   18.50
  -1 -16   8   -2.40   13.40
   1  16   8   22.70   15.60
   1  16  -8   17.10   16.40
   1 -16   8    0.50   11.40
  -1  16   8   -9.80   13.20
   2  16   8   28.60   18.10
   2  16  -8   54.79   16.50
  -2  16   8   46.60   19.80
   2 -16   8   45.40   17.50
   3  16   8   -4.60   13.00
  -3 -16   8   -7.90   10.60
   3 -16   8    8.80   14.00
  -3  16   8   -4.40   14.20
   4 -16  -8   27.00   24.70
  -4 -16   8   20.40   18.50
   4  16   8   25.40   18.90
  -4  16   8   13.90   16.00
   4 -16   8   34.30   15.50
   5  16   8  -15.20   16.10
  -5 -16   8   -8.80   16.70
   5 -16  -8    4.10   23.50
  -5  16   8   -5.70   15.10
   5 -16   8   16.00   16.10
   0  16   9    9.80   15.20
   0 -16   9   10.00   15.60
   1  16   9   44.30   20.30
  -1 -16   9   -9.50   12.70
  -1  16   9  -19.60   16.00
   1  16  -9    7.40   24.40
   1 -16   9  -18.40   13.40
   2  16   9    0.20   16.60
  -2 -16   9    4.70   14.10
   2 -16   9   -0.90   14.60
  -2  16   9   -3.70   16.20
   2  16  -9  -27.30   20.40
   3  16   9   -8.00   15.90
  -3 -16   9   25.80   18.10
  -3  16   9   11.40   18.80
   3 -16   9   28.00   17.80
  -4 -16   9   12.60   16.10
   4  16   9  -20.70   16.60
   4 -16  -9  -29.60   18.50
  -4  16   9   -6.00   19.20
   4 -16   9   15.10   19.10
   0  16  10   17.00   19.50
   0 -16  10   -5.70   15.50
  -1 -16  10   28.90   18.80
   1  16  10  -10.80   15.70
  -1  16  10  -25.10   16.70
   1 -16  10   14.80   15.00
   0  17   0   38.30   13.00
   0 -17   0   12.20    8.80
   1 -17   0  -11.00    6.20
   1 -17   0    8.30    7.90
  -1 -17   0   -8.20    5.40
   1  17   0   -3.30    7.20
  -1  17   0    0.00    7.20
  -2  17   0  845.12   45.00
  -2 -17   0  816.32   41.90
   2 -17   0  830.22   53.19
   2 -17   0  804.92   42.50
  -2  17   0  858.11   45.90
  -3 -17   0   15.70    8.50
  -3  17   0  -12.70    5.80
  -3 -17   0    8.80    9.40
   3 -17   0   -8.00    9.40
  -3  17   0   -1.90    6.60
   3 -17   0    7.70    8.70
  -4  17   0 1218.18   63.39
  -4  17   0 1287.37   58.09
   4 -17   0 1021.40   54.79
  -4 -17   0 1290.17   64.29
  -4 -17   0 1231.78   50.89
   4 -17   0 1335.47   79.39
  -5 -17   0   13.90    8.80
  -5 -17   0  -10.60   13.50
   5 -17   0  -21.70   13.50
  -5  17   0   15.10   10.80
   6 -17   0  573.74   60.59
  -6 -17   0  683.73   54.59
  -6  17   0  653.73   42.40
   7 -17   0   -4.30   14.90
  -7  17   0   33.30   15.10
   8 -17   0  196.48   45.60
  -8  17   0  182.48   29.20
  -9  17   0  -29.10   21.50
   9 -17   0   -7.70   25.30
   0 -17   1  275.87   24.60
   0 -17   1  288.07   21.80
   0 -17  -1  288.47   25.10
   0  17   1  283.17   23.90
   1 -17  -1  809.22   41.30
   1  17   1  758.42   43.00
  -1  17  -1  719.73   35.30
  -1  17  -1  692.43   46.30
  -1 -17   1  761.02   38.90
   1 -17   1  755.22   43.30
   1 -17   1  704.13   41.50
  -1 -17  -1  720.73   41.40
  -1  17   1  712.73   37.70
   2 -17  -1  760.52   54.09
   2 -17  -1  873.11   41.30
   2  17   1  924.61   47.80
  -2  17  -1  860.51   43.70
  -2 -17   1  892.31   41.30
  -2  17  -1  850.41   52.49
  -2 -17  -1  840.62   45.00
  -2  17   1  853.61   40.90
   2 -17   1  819.02   46.00
   2 -17   1  919.61   54.19
   3 -17  -1   44.10   18.90
  -3  17  -1   73.19   18.70
  -3  17  -1   79.29   16.10
  -3 -17   1   82.99   14.60
   3 -17  -1   74.39   12.90
   3 -17   1   46.30   17.90
  -3  17   1   57.09   12.70
   3 -17   1   80.69   16.40
  -3 -17  -1   78.69   16.20
  -4 -17   1  424.76   31.80
   4 -17  -1  415.06   21.80
  -4  17  -1  435.46   35.40
  -4  17  -1  439.46   38.50
   4 -17  -1  403.76   44.80
  -4 -17  -1  365.16   30.30
  -4  17   1  434.96   28.70
   4 -17   1  390.16   43.00
  -4  17   1  392.46   35.70
  -4 -17  -1  361.36   38.20
   4 -17   1  363.56   30.70
   4 -17   1  401.26   19.90
  -5 -17   1   77.59   19.20
   5 -17  -1   52.29   22.30
  -5  17  -1   18.10   15.90
  -5  17   1   82.79   15.40
   5 -17   1   69.29   22.00
  -5 -17  -1   50.09   15.00
  -5 -17  -1  111.99   25.80
   6 -17  -1  176.68   38.80
  -6 -17   1  168.68   28.70
  -6  17  -1  147.99   26.70
  -6 -17  -1  171.28   21.70
   6 -17   1  123.29   33.20
  -6  17   1  149.69   21.30
  -7  17  -1   38.70   19.00
  -7 -17   1   64.09   29.90
   7 -17  -1   25.40   22.90
   7 -17   1   21.40   22.20
   8 -17  -1   14.60   22.30
  -8  17  -1   -2.70   14.70
   8 -17   1  -15.50   23.50
  -8  17   1   22.50   13.50
   9 -17  -1   27.30   29.80
   9 -17   1   46.90   32.60
  -9  17   1   30.60   18.40
   0 -17   2   -2.20    5.00
   0 -17  -2  -11.50    5.30
   0  17   2  -12.50    4.70
   0 -17   2    4.90    5.40
   0  17  -2   -2.20    3.80
   1  17   2   27.20    9.10
   1 -17  -2   26.20    9.90
  -1  17  -2   25.40    8.40
   1 -17   2   33.70   10.60
   1 -17   2   21.10   10.30
  -1 -17  -2   27.90   10.90
  -1  17   2   29.80    9.80
  -2  17  -2  364.66   27.90
   2 -17  -2  351.86   40.40
   2 -17  -2  383.16   25.80
   2  17   2  401.36   29.70
   2 -17   2  334.87   29.70
  -2  17   2  389.26   26.40
   2 -17   2  362.76   33.30
  -2 -17  -2  381.06   29.30
   3 -17  -2   -3.20    6.70
  -3  17  -2    9.60   10.70
   3  17   2    4.10    8.20
   3 -17  -2   15.50   15.00
   3 -17   2   -5.40   10.50
  -3  17   2   18.20    8.80
   3 -17   2   -3.40    4.80
  -3 -17  -2    7.20   10.00
   3 -17   2    3.80   11.80
   4 -17  -2  325.07   20.50
  -4 -17   2  284.47   25.40
   4 -17  -2  337.27   43.40
  -4  17  -2  341.37   33.70
  -4 -17  -2  360.66   28.10
   4 -17   2  348.97   41.10
  -4 -17  -2  324.07   38.90
   4 -17   2  314.57   18.90
  -4  17   2  333.17   25.50
   4 -17   2  295.67   24.00
  -5 -17   2  207.58   27.00
   5 -17  -2  163.58   36.00
  -5  17   2  202.08   20.80
  -5 -17  -2  188.38   35.00
  -5 -17  -2  168.78   22.10
   5 -17   2  128.29   30.00
   6 -17  -2  338.77   47.00
  -6 -17   2  232.38   31.70
   6 -17   2  322.17   47.40
  -6  17   2  302.17   26.30
  -6 -17  -2  267.97   24.50
  -7 -17   2  152.28   28.90
   7 -17  -2  154.68   37.00
   7 -17   2   73.09   29.70
  -7  17   2  138.29   21.00
   8 -17  -2  114.69   36.20
  -8  17   2  129.59   21.40
   8 -17   2  109.09   36.50
   9 -17  -2   60.09   34.80
  -9  17   2   28.80   17.70
   9 -17   2   11.40   30.00
   0 -17  -3 1630.54   66.09
   0 -17   3 1726.13   61.79
   0  17  -3 1715.73   55.49
   0  17   3 1668.63   64.69
   1  17   3 1346.07   55.49
   1 -17  -3 1372.36   56.89
  -1  17  -3 1368.96   54.69
  -1  17   3 1365.16   56.29
   1 -17   3 1301.67   52.79
   1 -17   3 1318.27   60.59
  -1 -17  -3 1344.27   58.19
   1 -17   3 1313.57   60.19
  -2  17  -3 1176.58   56.29
   2  17   3 1186.18   51.69
   2 -17  -3 1159.38   50.59
   2 -17   3 1170.88   63.19
   2 -17   3 1224.68   49.10
  -2  17   3 1220.88   52.59
   2 -17   3 1252.47   58.39
  -2 -17  -3 1190.48   54.59
   3 -17  -3  297.37   22.80
   3  17   3  371.56   27.80
  -3  17  -3  345.67   31.70
   3 -17  -3  220.28   39.40
  -3 -17  -3  240.68   24.50
  -3  17   3  339.57   26.00
   3 -17   3  324.47   22.00
   3 -17   3  316.37   35.80
   3 -17   3  277.77   29.50
  -4  17  -3 1016.20   62.69
   4 -17  -3  996.90   76.89
   4 -17  -3 1037.30   42.90
  -4 -17  -3  932.31   66.19
  -4 -17  -3 1017.60   49.60
  -4  17   3 1136.29   50.79
   4 -17   3 1077.99   41.30
   4 -17   3 1023.50   71.19
   4 -17   3 1034.10   52.69
   5 -17  -3  153.08   38.80
  -5 -17  -3  266.97   33.10
  -5  17   3  194.88   22.50
   5 -17   3  205.28   39.50
   6 -17  -3  332.37   51.39
  -6 -17   3  364.86   35.30
   6 -17   3  336.67   48.20
  -6 -17  -3  282.57   25.90
  -6  17   3  382.66   30.20
   7 -17  -3  -35.30   18.60
  -7 -17   3   26.40   24.80
  -7  17   3   12.50   12.90
  -7 -17  -3   31.80   11.70
   7 -17   3    6.90   21.90
  -8 -17   3   69.39   17.30
   8 -17  -3    1.40   23.70
   8 -17   3   35.50   33.10
  -8  17   3   14.30   14.70
   9 -17  -3  -20.80   31.00
   9 -17   3   19.10   34.80
  -9  17   3  -22.00   15.10
   0 -17   4   -2.50    6.70
   0 -17  -4   -7.80    5.90
   0  17  -4    6.80   11.00
   0  17   4   -7.80    7.20
  -1 -17   4   87.69   15.50
   1 -17  -4   80.19   15.20
   1  17   4   85.29   15.90
  -1  17  -4   74.59   15.90
  -1 -17  -4   91.89   17.70
   1 -17   4   79.89   15.30
  -1  17   4   80.19   15.90
  -2 -17   4   16.00    9.90
   2 -17  -4   22.90   10.50
  -2  17  -4   10.60   11.60
   2  17   4   29.10   11.70
   2 -17   4   30.40   12.80
   2 -17   4   30.60   14.90
   2 -17   4   31.70   10.90
  -2 -17  -4   24.60   11.60
   3  17   4   38.40   12.20
   3 -17  -4   54.39   23.40
  -3 -17   4   39.00   12.50
  -3  17  -4   32.90   15.50
   3 -17  -4   31.90   18.50
   3 -17   4   43.50   21.50
   3 -17   4   49.00   15.80
  -3 -17  -4   38.50   12.10
  -3  17   4   63.39   16.00
   3 -17   4   45.00   11.70
   4 -17  -4    8.70    8.90
  -4 -17   4   21.30   12.30
   4  17   4   15.10   11.10
   4 -17  -4   -5.20   14.80
   4 -17   4   14.80    9.30
   4 -17   4    7.40   13.60
   4 -17   4  -16.80   13.80
  -4  17   4   -2.40   11.00
  -4 -17  -4   -3.90   10.40
   5 -17  -4   24.70   24.60
   5 -17  -4   21.80   10.50
  -5 -17   4   30.00   15.40
  -5  17   4   33.40   13.30
  -5 -17  -4   24.30   13.60
   5 -17   4   29.30   21.60
  -6 -17   4   27.00   12.70
   6 -17  -4  -10.60   19.50
  -6  17   4   -6.20   10.30
   6 -17   4   27.30   21.90
   7 -17  -4   33.70   29.70
  -7 -17   4   39.50   16.00
   7 -17   4    9.30   25.30
  -7  17   4   23.00   17.00
  -8 -17   4   -0.70   15.40
   8 -17  -4   -2.20   26.10
   8 -17   4  -12.30   22.50
  -8  17   4  -16.00   14.30
   0  17   5   47.10   14.70
   0 -17   5   52.99   14.10
   0  17  -5   56.99   12.40
  -1  17  -5 2321.47   86.99
   1  17   5 2454.45   89.39
  -1 -17   5 2372.76   87.59
   1 -17   5 2317.47   85.99
   1  17  -5 2401.26   73.69
  -1  17   5 2337.07   89.29
   2  17   5  113.59   19.00
  -2  17  -5   80.29   20.30
  -2 -17   5  116.49   19.90
  -2  17   5   94.09   18.40
   2 -17   5  100.29   17.40
   3  17   5 1465.25   64.59
   3 -17  -5 1421.36   61.49
  -3  17  -5 1362.06   72.49
  -3 -17   5 1500.55   64.09
  -3  17   5 1335.37   62.59
   3 -17   5 1436.86   60.39
   3 -17   5 1488.65   72.29
   4  17   5   41.30   13.80
   4 -17  -5   10.90   20.00
   4 -17  -5   44.00   13.50
  -4 -17   5    9.70   11.70
  -4  17   5   24.00   12.40
   4 -17   5   16.80   17.00
  -5 -17   5  249.58   25.00
   5 -17  -5  201.58   42.00
   5 -17  -5  258.47   24.10
   5 -17   5  256.37   21.60
  -5  17   5  280.67   29.20
   5 -17   5  220.98   28.30
  -6 -17   5   -8.20   10.20
   6 -17  -5   22.70   23.50
  -6  17   5  -11.20   12.80
  -7 -17   5   91.59   21.40
   7 -17  -5   52.79   37.10
  -7  17   5  108.79   22.20
  -8 -17   5  -21.50   15.00
   8 -17  -5  -16.80   27.40
  -8  17   5  -34.80   15.90
   0  17   6    7.90   12.70
   0 -17   6   -8.60    9.60
   0  17  -6   19.80   11.70
  -1 -17   6   -7.30    9.40
  -1  17  -6    4.70   13.00
   1  17   6   18.10   13.50
  -1  17   6    9.20   12.30
   1 -17   6    8.90    9.60
   1  17  -6   25.40   11.10
  -2 -17   6    2.30   11.50
   2  17   6   27.80   13.20
  -2  17  -6   19.00   12.90
  -2  17   6   -8.60   11.90
   2 -17   6    8.00   11.30
   3  17   6   32.30   13.40
  -3 -17   6   19.60   12.70
  -3  17   6   19.10   14.00
   3 -17   6   38.20   13.10
   4  17   6    3.80   12.70
   4 -17  -6  -10.30   17.10
  -4 -17   6    8.60   11.90
   4 -17   6    0.40   10.50
  -4  17   6    6.60   13.50
  -5 -17   6   40.00   16.60
   5 -17  -6   11.90   26.00
   5 -17  -6  -13.40   13.30
   5 -17   6   35.10   13.70
   5 -17   6   -4.30   18.70
  -5  17   6   21.90   16.90
  -6 -17   6   32.40   14.80
   6 -17  -6   21.90   30.00
  -6  17   6    8.60   16.90
   7 -17  -6   27.30   29.30
  -7 -17   6    7.80   16.20
  -7  17   6   24.90   18.80
   0  17   7   72.19   20.60
   0  17  -7  112.69   22.10
   0 -17   7  100.79   21.80
   1  17   7  413.96   37.00
  -1  17  -7  495.55   40.00
  -1 -17   7  465.35   37.90
  -1  17   7  352.66   36.10
   1  17  -7  451.45   33.90
   1 -17   7  413.56   34.80
  -2 -17   7  104.49   21.30
   2  17   7  106.29   23.20
   2  17  -7   99.39   16.10
   2 -17   7   79.29   19.10
  -2  17   7  103.99   23.50
   3  17   7  234.08   28.90
  -3 -17   7  251.07   28.20
   3 -17   7  209.98   25.40
  -3  17   7  154.28   27.70
  -4 -17   7  126.59   23.50
   4  17   7  110.39   21.20
   4 -17   7   95.29   20.20
  -4  17   7   65.69   20.10
  -5 -17   7  105.89   23.80
   5 -17   7   98.29   19.70
  -6 -17   7   37.30   24.20
   6 -17  -7   17.70   26.60
  -6  17   7   29.40   18.80
   0 -17   8   -6.20    9.80
   0  17   8   -8.70   13.00
   0  17  -8   -4.30   17.20
   1  17   8  -20.40   12.60
   1 -17   8  -11.30    9.80
   1  17  -8    0.80   15.00
  -2 -17   8  -28.50   11.40
   2  17   8   -1.00   14.80
  -2  17   8  -23.20   15.10
   2  17  -8    3.70   13.50
   2 -17   8   10.90   13.50
  -3 -17   8   25.00   15.80
   3  17   8   11.10   15.30
  -3  17   8   40.70   20.60
   3 -17   8    2.90   13.90
   4  17   8   44.80   19.80
  -4 -17   8   18.40   16.80
   4 -17  -8   -2.30   21.50
   4 -17   8  -15.90   11.00
  -4  17   8   41.10   20.50
   5 -17  -8   36.20   26.40
   5  17   8   24.50   19.50
  -5 -17   8   -1.80   15.50
   5 -17   8   13.80   16.70
  -5  17   8  -13.90   16.80
   0  17   9    4.30   16.40
   0 -17   9   20.30   16.80
   1  17   9   -0.10   17.90
  -1 -17   9   19.60   15.90
   1 -17   9   -3.20   14.60
   1  17  -9   19.50   27.70
  -1  17   9   24.00   16.30
   2  17   9   35.60   18.50
  -2 -17   9   20.70   17.50
   2  17  -9  -21.40   22.50
  -2  17   9   24.20   20.30
   2 -17   9   10.00   17.20
   3  17   9   15.40   18.00
  -3 -17   9   13.00   17.60
   3 -17   9    6.10   14.30
  -3  17   9    7.60   20.90
  -4 -17   9    3.30   17.90
   4 -17  -9  -18.60   21.20
   4  17   9    7.10   16.80
  -4  17   9    8.50   21.50
   4 -17   9   -2.10   18.30
   0 -17  10    9.10   15.10
   0  17  10   -0.60   18.50
   1  17  10  -31.10   15.40
  -1 -17  10  -19.90   13.20
  -1  17  10  -20.10   16.80
   1 -17  10   -6.00   16.20
   0  18   0 6349.06  200.08
   0 -18   0 6843.52  195.68
   1 -18   0  -13.70    6.90
  -1  18   0    2.20    7.70
   1  18   0    2.30    8.00
  -1 -18   0    2.60    7.00
   1 -18   0   -4.20    7.00
   2 -18   0 1133.89   65.79
  -2 -18   0 1262.77   55.39
   2 -18   0 1279.37   56.79
  -2  18   0 1273.77   59.69
   3 -18   0    1.20    8.00
  -3  18   0    1.60    7.60
   3 -18   0    2.50    9.60
  -3 -18   0   12.20    9.90
  -3 -18   0    4.00    8.60
  -3  18   0   -5.30    7.60
   4 -18   0  912.61   37.90
  -4 -18   0  944.01   44.70
  -4 -18   0  970.90   55.59
  -4  18   0  903.71   53.39
   4 -18   0  888.81   66.79
  -4  18   0  950.30   50.69
   5 -18   0    1.90   16.80
  -5 -18   0   19.60   15.00
  -5 -18   0   10.70    8.80
  -5  18   0    4.50   10.10
  -6 -18   0   99.39   16.50
  -6  18   0   52.39   16.70
  -6 -18   0   73.49   26.30
   6 -18   0  117.19   32.30
  -7  18   0    2.10   12.70
   7 -18   0  -14.20   17.20
   8 -18   0   14.00   24.10
  -8  18   0    8.00   15.20
   9 -18   0  -29.10   24.50
  -9  18   0    8.10   18.40
   0 -18   1    9.10    7.80
   0 -18  -1    5.50    7.00
   0  18   1   -1.60    6.50
   0 -18   1   -8.90    4.80
  -1  18  -1   50.19   11.20
  -1 -18   1   50.09   12.20
  -1  18  -1   33.20   14.60
   1  18   1   80.39   17.10
   1 -18  -1   57.99   15.20
  -1  18   1   53.49   12.90
  -1 -18  -1   71.49   15.60
   1 -18   1   42.10   13.00
   1 -18   1   39.90   12.80
  -2 -18   1   51.99   12.00
   2 -18  -1   59.29   13.70
  -2  18  -1   46.70   11.40
   2  18   1   35.80   13.40
   2 -18  -1   37.00   15.60
  -2  18  -1   21.80   12.30
  -2 -18  -1   35.70   13.20
   2 -18   1   69.79   17.90
  -2  18   1   30.10    9.90
   2 -18   1   50.49   14.80
   3 -18  -1   72.79   13.20
  -3 -18   1   55.89   13.20
   3 -18  -1   43.20   18.20
  -3  18  -1   29.10   12.20
  -3  18  -1   45.20   17.30
   3 -18   1   74.59   15.70
  -3  18   1   89.59   15.10
   3 -18   1   34.90   15.50
  -3 -18  -1   68.79   15.70
  -4 -18   1   -5.40   10.80
  -4  18  -1   -6.40    9.90
   4 -18  -1    1.00   13.80
  -4  18  -1  -11.50   10.20
   4 -18  -1   15.50    8.10
  -4  18   1   20.40   10.30
  -4 -18  -1   11.30   11.90
  -4 -18  -1   -8.00   11.30
   4 -18   1   -0.40    8.40
   4 -18   1    1.30    6.00
   4 -18   1    7.90   14.90
  -5  18  -1  102.29   23.70
   5 -18  -1   98.09   30.30
  -5 -18   1   99.49   22.10
   5 -18   1  113.49   28.80
  -5  18   1  156.48   19.50
  -5 -18  -1   93.19   18.80
  -5 -18  -1  132.59   26.10
  -6 -18   1   47.00   19.10
  -6  18  -1   33.20   18.10
   6 -18  -1   54.39   25.50
   6 -18   1   65.79   28.60
  -6 -18  -1   33.70   13.00
  -6  18   1   39.90   13.40
   7 -18  -1   36.90   28.10
  -7 -18   1   37.60   24.30
  -7  18  -1   65.39   20.30
  -7  18   1   42.40   14.90
   7 -18   1   34.90   24.80
  -8  18  -1   41.40   23.20
   8 -18  -1   20.10   25.60
   8 -18   1    3.70   26.80
   9 -18  -1   36.00   36.30
  -9  18   1   13.60   17.00
   9 -18   1   13.00   28.70
   0 -18   2  964.90   41.70
   0 -18  -2  953.30   47.60
   0 -18   2  976.10   47.60
   0  18   2  940.01   44.40
   1  18   2  108.39   17.90
  -1  18  -2  119.29   14.40
   1 -18  -2  122.39   19.00
  -1 -18  -2  162.68   23.20
   1 -18   2  117.19   18.90
   1 -18   2  144.19   21.50
  -1  18   2  143.69   19.60
   2  18   2 1733.13   69.29
   2 -18  -2 1656.63   89.19
  -2  18  -2 1568.74   65.89
   2 -18  -2 1603.84   62.89
   2 -18   2 1648.83   76.79
  -2 -18  -2 1697.73   69.69
   2 -18   2 1621.94   70.49
  -2  18   2 1617.34   62.99
   3 -18  -2  151.18   30.60
   3  18   2  148.69   19.20
   3 -18  -2  153.88   16.50
  -3  18  -2  152.68   22.90
   3 -18   2  173.58   24.10
   3 -18   2   97.09   23.20
  -3 -18  -2  152.18   20.40
  -3  18   2  120.49   16.90
   3 -18   2  147.59   15.10
  -4 -18   2  194.98   21.40
   4 -18  -2  173.88   35.50
  -4  18  -2  232.78   28.90
   4 -18  -2  228.08   18.00
   4 -18   2  244.88   39.90
   4 -18   2  229.68   16.60
  -4  18   2  232.78   22.40
   4 -18   2  185.58   21.30
  -4 -18  -2  228.08   35.70
  -4 -18  -2  256.87   25.10
  -5 -18   2   54.99   17.00
   5 -18  -2   68.09   27.20
  -5  18   2   66.69   14.80
  -5 -18  -2   69.79   16.30
  -5 -18  -2   80.89   26.60
   5 -18   2   35.00   22.00
   6 -18  -2   74.39   29.30
  -6 -18   2   39.00   18.20
  -6  18   2   36.50   14.20
   6 -18   2   70.59   26.70
  -7 -18   2   14.70   19.50
   7 -18  -2  -40.70   20.70
   7 -18   2    0.90   21.90
  -7 -18  -2  -11.40   11.10
  -7  18   2   18.40   15.40
   8 -18  -2   43.90   27.00
   8 -18   2  -41.60   17.70
   9 -18  -2  -24.30   26.90
   9 -18   2  -21.30   23.90
  -9  18   2   -0.80   14.40
   0 -18  -3   -3.20    7.30
   0  18   3   11.30    8.60
   0  18  -3    3.00    5.50
   0 -18   3   12.00    7.90
   1 -18  -3    9.00    8.30
  -1  18  -3    0.80    7.30
   1  18   3    8.10    8.10
   1 -18   3   19.50    8.80
  -1 -18  -3    7.40    8.40
  -1  18   3   20.30    9.90
   1 -18   3   10.80    9.80
   2 -18  -3   24.50    8.20
   2  18   3   11.40    8.30
  -2  18  -3    0.00    8.50
   2 -18   3    0.30    9.10
   2 -18   3    7.10    7.10
   2 -18   3  -14.60   10.00
  -2  18   3    5.80    8.60
  -2 -18  -3    4.30    9.60
  -3  18  -3  255.67   33.20
   3  18   3  278.07   25.00
   3 -18  -3  241.98   21.00
   3 -18  -3  175.58   35.30
   3 -18   3  254.17   27.80
  -3 -18  -3  264.37   25.20
  -3  18   3  292.97   25.10
   3 -18   3  270.27   20.70
   3 -18   3  247.08   33.20
   4 -18  -3   90.49   27.90
   4 -18  -3   52.19   11.40
  -4  18   3   94.69   18.30
   4 -18   3   56.09   24.50
   4 -18   3   85.29   13.20
  -4 -18  -3   59.29   22.60
   4 -18   3   87.89   19.10
   5 -18  -3  105.99   32.70
   5 -18   3  165.68   35.00
  -5 -18  -3  185.88   23.30
   6 -18  -3   21.90   23.50
  -6 -18  -3    2.90   11.60
  -6  18   3    9.30   13.20
   6 -18   3  -17.30   15.40
  -7 -18   3   84.59   24.30
   7 -18  -3  178.08   46.80
  -7  18   3  139.39   22.90
   7 -18   3   92.29   32.10
  -7 -18  -3   96.79   18.40
   8 -18  -3   -8.30   23.50
  -8 -18   3   14.50   16.20
  -8 -18  -3  -24.30   17.80
   8 -18   3   41.20   31.40
  -8  18   3   15.90   15.40
   0  18   4  203.88   22.00
   0 -18  -4  189.48   21.00
   0 -18   4  170.08   19.70
   0  18  -4  159.28   22.10
  -1 -18   4   31.90   11.20
  -1  18  -4   56.69   13.00
   1  18   4   42.30   12.70
   1 -18  -4   38.40   11.70
  -1 -18  -4   59.19   13.80
   1 -18   4   40.90   11.40
  -2  18  -4  104.99   18.80
   2  18   4  113.49   18.40
   2 -18  -4  101.69   16.60
  -2 -18  -4   93.39   17.20
   2 -18   4  114.59   18.10
  -2  18   4   85.99   17.20
   2 -18   4  106.29   19.30
   2 -18   4   81.39   21.00
   3  18   4   10.60    9.90
   3 -18  -4   -3.50    9.30
   3 -18  -4   23.20   19.20
  -3  18  -4   10.20   14.00
  -3 -18  -4   16.80   10.50
   3 -18   4    1.10    8.50
   3 -18   4    4.30   13.90
   3 -18   4   49.99   22.00
  -3  18   4    8.30   11.00
   4  18   4   21.90   12.20
   4 -18  -4   24.10   21.20
   4 -18   4   53.99   12.90
  -4  18   4   91.29   18.90
  -4 -18  -4   35.40   13.50
   4 -18   4   32.20   20.00
   4 -18   4   11.00   14.40
   5 -18  -4    2.30    9.40
   5 -18  -4   29.80   26.50
  -5 -18   4   28.80   12.40
   5 -18   4   26.00    9.60
  -5  18   4   34.00   13.60
   5 -18   4   -1.20   20.00
   5 -18   4    0.10   12.60
   6 -18  -4  -39.10   18.70
  -6 -18   4    2.70   11.50
  -6  18   4   16.90   14.30
   6 -18   4   -7.30   18.90
   7 -18  -4    4.80   27.80
  -7 -18   4   18.00   13.00
  -7  18   4  -14.00   13.20
   7 -18   4   34.60   24.30
   8 -18  -4  -10.00   27.10
  -8 -18   4   12.80   16.40
  -8  18   4   10.30   19.70
   0  18   5   -5.90   10.70
   0  18  -5   11.80    9.10
   0 -18   5    9.50    9.20
   1  18   5  140.79   22.70
  -1 -18   5  135.79   21.40
  -1  18  -5  142.89   21.70
   1 -18   5  132.09   20.80
  -1  18   5  128.09   21.40
  -2  18  -5   -1.20   11.50
   2  18   5  -15.10    8.00
  -2 -18   5    6.50    9.50
  -2  18   5   20.80   12.60
   2 -18   5   -3.60    8.80
   3  18   5  155.48   23.90
  -3  18  -5  121.79   23.30
  -3 -18   5  161.88   21.40
  -3  18   5  137.39   23.40
   3 -18   5  139.59   20.20
   3 -18   5  141.49   24.50
   4 -18  -5   13.10   19.80
   4  18   5    7.40   11.20
  -4 -18   5   15.20   11.20
   4 -18  -5   12.90   12.10
   4 -18   5    8.40   10.60
  -4  18   5   11.20   13.40
   4 -18   5   -8.30   14.60
   5 -18  -5  171.58   41.20
  -5 -18   5  166.48   22.50
   5 -18  -5  182.08   25.20
   5 -18   5  181.78   19.90
  -5  18   5  159.98   25.10
   5 -18   5  185.18   26.50
  -6 -18   5    0.40   11.00
   6 -18  -5   11.60   22.00
  -6  18   5   16.60   14.20
  -7 -18   5  105.69   23.00
   7 -18  -5   68.69   32.60
  -7  18   5   83.19   22.40
   8 -18  -5   21.60   27.70
  -8 -18   5   -2.30   15.20
  -8  18   5   38.50   19.20
   0 -18   6   90.59   19.20
   0  18  -6   84.29   17.30
   0  18   6   82.69   19.70
   1  18   6   89.49   20.80
  -1 -18   6  101.49   20.20
  -1  18  -6   58.19   16.80
  -1  18   6   68.19   18.00
   1 -18   6   58.09   16.20
   1  18  -6   73.69   13.40
   2  18   6   -7.00   10.90
  -2  18  -6  -13.60   12.20
  -2 -18   6   -8.30    9.50
  -2  18   6   29.20   15.50
   2 -18   6    2.60   10.80
   3  18   6   19.20   13.10
  -3 -18   6  -14.30   10.70
   3 -18   6   13.20   11.20
  -3  18   6   25.80   15.80
  -4 -18   6   19.90   13.80
   4  18   6   24.10   14.30
   4 -18  -6   11.10   17.80
   4 -18   6   24.70   13.00
  -4  18   6   30.50   16.70
  -5 -18   6   -4.50   12.10
   5 -18  -6   24.10   22.80
   5 -18  -6   33.00   26.80
   5 -18   6    3.90   17.30
  -5  18   6  -11.80   12.60
   5 -18   6   14.80   12.90
   6 -18  -6    9.00   24.60
  -6 -18   6   14.50   13.30
  -6  18   6   24.00   17.20
  -7 -18   6  -10.90   14.10
   7 -18  -6    3.10   31.60
   0  18   7    2.90   13.50
   0 -18   7    5.70   12.00
   1  18   7   -4.20   12.90
  -1  18  -7   15.20   15.40
  -1 -18   7    5.90   12.80
   1  18  -7   17.60   12.50
  -1  18   7    7.50   12.90
   1 -18   7   -8.40   10.20
   2  18   7    5.70   14.20
  -2 -18   7    6.40   12.00
   2 -18   7   11.40   12.10
  -2  18   7   -5.30   12.90
  -3 -18   7   67.19   19.30
   3  18   7   78.09   21.00
  -3  18   7   59.89   20.20
   3 -18   7  101.89   20.50
   4 -18  -7    7.00   20.50
  -4 -18   7    9.40   13.50
   4  18   7    9.80   13.60
   4 -18   7  -25.00   10.00
  -4  18   7   17.60   17.80
  -5 -18   7   46.90   18.60
   5 -18  -7   61.79   26.00
  -5  18   7   42.60   18.90
   5 -18   7   71.69   19.20
  -6 -18   7   13.60   17.80
   6 -18  -7  -16.40   25.60
  -6  18   7   -5.00   14.10
   0  18  -8  -30.90   22.70
   0  18   8   51.89   18.50
   0 -18   8   28.50   24.40
  -1 -18   8   53.49   25.20
   1  18   8   47.30   20.40
  -1  18   8   15.20   16.50
   1 -18   8   51.49   16.80
   1  18  -8   59.59   17.70
  -2 -18   8   91.59   24.30
   2  18   8  119.59   25.80
   2 -18   8   77.09   20.40
   2  18  -8   70.39   16.00
  -2  18   8   54.69   20.40
  -3 -18   8   52.09   20.00
   3  18   8   52.19   20.00
  -3  18   8   53.29   22.90
   3 -18   8   83.79   20.20
   4 -18  -8   12.70   26.00
   4  18   8   29.00   17.10
  -4 -18   8   26.00   17.70
  -4  18   8   10.10   20.30
   4 -18   8  -17.90   11.60
   5 -18  -8   15.20   24.30
   5  18   8  -23.90   17.20
  -5 -18   8   -6.40   15.00
  -5  18   8  -21.90   15.60
   5 -18   8   22.60   17.20
   0  18   9   12.10   18.00
   0 -18   9    3.20   13.70
  -1 -18   9   -7.60   13.80
   1  18   9    2.70   17.30
  -1  18   9    8.20   16.90
   1 -18   9   -9.00   13.30
   2  18   9   36.60   18.80
  -2 -18   9    6.90   13.80
  -2  18   9    3.90   14.80
   2 -18   9  -16.20   12.70
  -3 -18   9   -5.80   14.40
   3  18   9  -20.20   15.20
  -3  18   9   -3.20   17.40
   3 -18   9   31.30   19.00
   4 -18  -9  -16.00   20.60
  -4 -18   9   18.60   17.70
   4  18   9  -47.20   18.50
   4 -18   9   11.00   18.60
  -4  18   9   21.30   18.30
   0 -18  10   33.20   20.90
   0  18  10   17.70   21.30
   0 -19   0   23.40   10.40
   0  19   0    7.20   10.30
   1 -19   0   -2.00    6.80
   1  19   0   10.10    9.80
   1 -19   0   -5.60    7.30
  -1 -19   0   10.40    7.40
  -1  19   0  -13.70    6.20
  -2  19   0   37.90   12.10
   2 -19   0   57.19   15.30
   2 -19   0   59.89   17.80
  -2 -19   0   40.10   12.90
  -3  19   0  -10.20    7.10
   3 -19   0   10.70    8.70
   3 -19   0   -6.80    9.00
  -3  19   0   11.70    9.70
  -3 -19   0    9.90    8.80
  -4  19   0   21.60   11.80
  -4  19   0  -10.00   10.10
  -4 -19   0   10.30   11.50
  -4 -19   0    7.90   10.10
   4 -19   0   15.70    8.80
   4 -19   0   -4.20   13.40
  -5  19   0  -11.30    8.70
  -5 -19   0   -7.50    8.60
   5 -19   0    8.90   15.90
  -5 -19   0   21.20   14.90
  -6  19   0    0.00   12.60
  -6 -19   0   -7.00    9.10
   6 -19   0  -23.70   13.40
  -6 -19   0   -0.40   18.40
  -7  19   0   21.20   13.00
   7 -19   0   12.10   23.10
   8 -19   0    8.40   26.50
  -8  19   0   29.40   26.20
   9 -19   0   16.60   28.90
  -9  19   0   10.50   18.60
   0 -19   1  369.66   26.60
   0 -19   1  389.96   30.10
   0  19   1  366.36   29.40
   0 -19  -1  419.76   31.50
  -1 -19   1 4291.57  131.39
  -1  19  -1 4337.37  148.89
   1  19   1 3983.60  136.69
   1 -19  -1 4377.46  135.19
  -1  19   1 4243.88  132.09
   1 -19   1 4170.58  136.29
   1 -19   1 3974.00  136.49
  -1 -19  -1 4026.30  135.09
  -2  19  -1  716.23   39.50
   2 -19  -1  688.53   39.20
  -2 -19   1  718.73   38.10
   2  19   1  716.33   44.00
  -2  19  -1  799.02   51.99
   2 -19  -1  576.74   48.20
  -2 -19  -1  682.13   41.00
  -2  19   1  709.13   38.60
   2 -19   1  746.43   50.09
   2 -19   1  698.83   43.10
  -3 -19   1 2367.06   80.79
  -3  19  -1 2272.17   88.99
  -3 -19   1 2265.07   79.59
   3 -19  -1 2268.57   78.19
   3 -19  -1 2146.69  106.49
  -3  19  -1 2441.36  100.79
   3 -19   1 2367.66  106.69
   3 -19   1 2223.38   84.69
  -3  19   1 2257.27   81.49
  -3 -19  -1 2130.49   84.69
   4 -19  -1  147.79   15.40
  -4 -19   1  149.39   22.90
   4 -19  -1  113.99   29.60
  -4  19  -1  177.08   29.00
  -4  19  -1  197.58   25.30
  -4 -19  -1   98.39   20.00
  -4  19   1  153.68   19.50
   4 -19   1  132.89   17.00
   4 -19   1  213.08   36.80
  -4 -19  -1  175.78   30.70
   4 -19   1  162.38   14.30
  -5  19  -1  534.15   45.30
   5 -19  -1  535.65   57.99
  -5 -19   1  493.45   39.60
   5 -19   1  562.44   56.29
  -5 -19  -1  473.65   34.60
  -5 -19  -1  525.55   47.80
  -5  19   1  540.95   34.40
  -6  19  -1  144.89   28.60
   6 -19  -1  155.58   38.70
   6 -19   1  157.68   35.80
  -6  19   1  174.38   22.70
  -6 -19  -1  162.98   21.60
  -7 -19   1  169.78   19.60
   7 -19  -1  111.29   35.10
  -7  19   1  137.29   22.20
   7 -19   1  127.39   34.40
   8 -19  -1   58.09   31.80
  -8  19  -1    2.00   17.20
   8 -19   1   16.10   26.20
  -8  19   1   30.00   15.30
   9 -19  -1    5.80   29.30
  -9  19   1   -2.10   16.10
   9 -19   1   24.90   26.20
   0 -19  -2    0.90    8.00
   0  19   2   -1.90    5.80
   0 -19   2   -0.50    5.90
   1 -19  -2  -10.00    5.90
   1  19   2   11.10    8.30
   1 -19   2    9.00    8.60
  -1 -19  -2   14.50    9.60
  -1  19   2    6.60    7.40
   1 -19   2   11.60    9.30
   2 -19  -2    6.30   12.00
   2 -19  -2   27.90    9.40
  -2  19  -2   22.50   10.70
   2  19   2    1.20    9.00
   2 -19   2    6.30   12.70
  -2  19   2   32.60   11.10
  -2 -19  -2   12.80   10.60
   2 -19   2   11.30   11.40
   3  19   2   41.60   13.60
   3 -19  -2   18.30   22.00
   3 -19  -2   56.39   12.10
  -3  19  -2   66.69   15.30
   3 -19   2   48.10   17.60
   3 -19   2   39.80   10.60
   3 -19   2   61.99   16.10
  -3  19   2   69.19   14.20
  -3 -19  -2   46.10   14.30
   4 -19  -2   68.89   12.40
   4 -19  -2   42.80   21.20
  -4  19  -2   61.99   17.00
  -4 -19   2   85.79   14.90
  -4 -19  -2   49.10   14.80
   4 -19   2   38.80   15.00
  -4 -19  -2   69.19   20.60
  -4  19   2   71.79   15.00
   4 -19   2   52.39   22.10
   4 -19   2   96.19   13.10
   5 -19  -2  206.58   42.40
  -5 -19   2  266.97   29.10
  -5 -19  -2  236.28   63.99
  -5  19   2  237.88   24.60
   5 -19   2  262.27   44.80
  -5 -19  -2  229.78   26.40
   6 -19  -2    7.90   19.60
  -6 -19   2   38.40   17.40
  -6 -19  -2   21.10   14.20
   6 -19   2   19.70   20.60
  -6  19   2   19.10   11.50
  -7 -19   2   76.29   25.90
   7 -19  -2  123.49   38.90
  -7 -19  -2  153.58   27.30
  -7  19   2   91.69   20.30
   8 -19  -2   10.50   25.90
  -8  19   2   15.40   14.60
   8 -19   2   54.59   27.30
   9 -19  -2   65.49   34.50
   9 -19   2   21.90   28.70
  -9  19   2   -4.60   15.90
   0  19  -3  920.71   35.80
   0 -19  -3 1025.90   48.90
   0  19   3  934.01   45.70
   0 -19   3  883.81   41.50
   1 -19  -3  203.28   21.30
  -1  19  -3  199.78   20.40
   1  19   3  177.48   20.20
   1 -19   3  160.28   21.10
   1 -19   3  223.98   24.10
  -1  19   3  207.08   21.80
  -1 -19  -3  170.08   20.80
   2  19   3  988.10   47.70
   2 -19  -3  867.11   44.40
  -2  19  -3  925.91   48.40
  -2  19   3  889.71   45.20
   2 -19   3  895.61   42.80
   2 -19   3  920.51   56.89
  -2 -19  -3 1030.70   62.79
   2 -19   3 1001.50   52.79
  -3  19  -3   42.50   26.40
   3  19   3   63.19   14.50
   3 -19  -3   31.00   18.40
   3 -19  -3   72.59   13.30
  -3  19   3   60.19   15.00
   3 -19   3   68.49   12.90
   3 -19   3   51.29   17.90
   3 -19   3   70.89   17.60
   4 -19  -3  576.44   61.09
   4 -19  -3  717.93   35.10
   4 -19   3  728.23   60.79
  -4  19   3  709.53   44.20
   4 -19   3  728.23   43.70
   4 -19   3  718.83   33.60
  -4 -19  -3  619.84   40.40
   5 -19  -3   54.09   11.20
   5 -19  -3   11.40   19.60
   5 -19   3   23.40   20.80
  -5  19   3   17.60   13.00
  -5 -19  -3   36.30   12.70
   6 -19  -3   70.59   31.30
  -6 -19  -3  152.98   20.70
   6 -19   3  146.09   36.70
  -6  19   3  214.48   24.80
  -7 -19   3    5.60   17.90
   7 -19  -3    9.00   30.40
   7 -19   3   21.00   24.20
  -7 -19  -3   15.60   13.10
  -7  19   3    4.30   12.60
  -8 -19   3   69.29   22.00
   8 -19  -3   31.30   31.20
   8 -19   3  -15.30   25.30
  -8  19   3   43.00   17.80
   0 -19   4   -9.60   11.30
   0 -19  -4   -0.80    8.10
   0  19  -4   14.00    9.70
   0  19   4   10.10   16.00
  -1 -19   4   25.50   17.70
   1 -19  -4   -1.10    9.50
   1  19   4   27.40   10.70
  -1  19  -4    9.30   10.80
  -1 -19  -4   11.50   10.60
  -1  19   4   20.00   12.70
  -2  19  -4  137.89   21.20
   2 -19  -4  155.68   18.80
   2  19   4  179.28   21.20
   2 -19   4  128.39   22.50
   2 -19   4  137.29   27.90
   2 -19   4  152.88   24.60
  -2 -19  -4  185.68   21.80
  -2  19   4  137.09   20.70
   3  19   4   48.10   14.80
  -3  19  -4   33.60   15.80
   3 -19  -4   41.90   14.00
   3 -19  -4   74.29   26.50
   3 -19   4   90.29   15.30
  -3 -19  -4   70.09   16.70
   3 -19   4   36.30   21.10
   3 -19   4  102.69   21.80
  -3  19   4   68.69   16.60
   4  19   4  378.26   30.40
   4 -19  -4  304.17   47.50
   4 -19  -4  437.36   29.60
  -4  19   4  445.76   33.20
   4 -19   4  450.75   50.89
   4 -19   4  385.46   35.40
   4 -19   4  415.36   28.10
   5 -19  -4   23.10   24.00
   5 -19  -4   59.79   12.70
   5 -19   4   36.30   10.60
  -5  19   4   43.20   14.60
   5 -19   4   59.29   25.70
   5 -19   4   20.30   13.20
  -6 -19   4  210.58   24.10
   6 -19  -4  168.18   42.60
   6 -19   4  169.28   40.50
  -6  19   4  226.88   26.30
   7 -19  -4  122.59   41.10
  -7 -19   4  105.49   21.00
   7 -19   4   58.39   29.60
  -7  19   4  104.89   23.10
  -8 -19   4   70.29   19.50
   8 -19  -4  145.09   41.60
   8 -19   4   65.39   35.30
  -8  19   4   82.89   24.70
   0  19  -5   31.20   12.10
   0  19   5   11.00   11.60
   0 -19   5   17.50   10.90
  -1  19  -5  200.98   23.90
  -1 -19   5  262.37   26.00
   1  19   5  198.28   25.00
   1 -19   5  228.08   24.00
  -1  19   5  212.98   25.10
   2  19   5   -8.50    9.20
  -2 -19   5    2.00    9.40
  -2  19  -5   10.40   11.60
  -2  19   5   -6.30   10.00
   2 -19   5  -11.80    8.20
  -3 -19   5   67.99   17.30
  -3  19   5   59.59   18.70
   3 -19   5   58.89   20.70
   3 -19   5   56.79   14.50
  -4 -19   5  -10.60    9.00
   4 -19  -5    2.60   16.60
   4  19   5   -3.10   10.60
   4 -19  -5   -2.60   10.40
   4 -19   5   -2.20   15.90
  -4  19   5   12.10   12.40
   4 -19   5   12.90   10.70
   5 -19  -5   30.30   24.90
  -5 -19   5   58.99   15.90
   5 -19   5   21.10   23.60
   5 -19   5   68.39   14.60
  -5  19   5   30.40   14.80
   5 -19   5   39.50   17.00
  -6 -19   5    8.90   11.70
   6 -19  -5   13.00   23.50
  -6  19   5   -6.60   13.00
   6 -19   5   12.80   24.10
   7 -19  -5   37.10   33.90
  -7 -19   5   41.50   16.70
  -7  19   5   64.59   20.20
   8 -19  -5    4.10   32.30
  -8 -19   5    5.60   16.80
  -8  19   5   -3.10   17.60
   0  19   6   10.20   12.20
   0 -19   6   -1.80   11.00
  -1 -19   6    5.80   10.40
   1  19   6   12.90   12.30
  -1  19  -6   14.70   12.70
  -1  19   6   -2.20   11.30
   1 -19   6   -3.50    9.30
  -2 -19   6  131.89   22.80
  -2  19  -6  121.99   23.40
   2  19   6  120.09   21.20
  -2  19   6   94.79   20.70
   2 -19   6  170.78   24.40
  -3 -19   6   -7.00    9.40
   3  19   6  -19.00    9.50
   3 -19   6   -5.90    9.70
  -3  19   6  -15.10   10.10
   4  19   6  160.18   23.40
  -4 -19   6  212.18   26.50
   4 -19  -6  102.99   32.20
  -4  19   6  100.99   22.30
   4 -19   6  162.78   23.40
   5 -19  -6   -8.20   21.50
  -5 -19   6    4.60   12.70
  -5  19   6   -0.90   11.10
   5 -19   6    6.40   18.40
   5 -19   6  -11.90   11.40
   6 -19  -6  147.69   24.70
   6 -19  -6  176.48   45.70
  -6 -19   6  173.48   27.80
  -6  19   6  142.99   26.50
  -7 -19   6   36.40   17.50
   7 -19  -6  -55.59   24.70
  -7  19   6  -26.00   16.70
   0  19  -7  332.27   31.70
   0 -19   7  281.97   30.10
   0  19   7  291.97   34.10
  -1  19  -7   22.10   15.10
  -1 -19   7   -3.40   10.80
   1  19   7    2.80   13.10
  -1  19   7   -1.30   11.80
   1  19  -7    8.00   11.70
   1 -19   7   -4.90   10.10
   2  19   7  233.08   28.50
  -2 -19   7  145.79   25.90
  -2  19   7  147.79   26.90
   2 -19   7  152.88   25.50
   3  19   7   -3.10   13.50
  -3 -19   7  -18.10   10.80
  -3  19   7   15.20   14.40
   3 -19   7   10.00   12.20
   4  19   7  149.29   25.30
  -4 -19   7  153.18   26.80
   4 -19   7  172.98   24.80
  -4  19   7  159.68   28.80
  -5 -19   7   -4.60   15.80
   5 -19  -7   -4.30   21.20
   5 -19   7    3.50   13.80
  -5  19   7   -3.00   14.10
   6 -19  -7   59.59   34.50
  -6 -19   7   29.60   18.90
  -6  19   7   13.10   18.10
   0 -19   8   -9.30   17.40
   1  19   8  -19.10   13.00
  -1 -19   8    1.60   11.60
  -1  19   8   27.40   15.40
   1  19  -8   18.40   13.90
   1 -19   8   -4.50   18.80
  -2 -19   8    7.30   14.20
   2  19   8  -16.20   12.30
  -2  19   8   -2.60   15.70
   2 -19   8    1.30   13.10
   3  19   8   14.10   14.90
  -3 -19   8   -1.80   13.90
  -3  19   8    6.10   14.20
   3 -19   8   13.70   14.50
   4  19   8   17.60   17.70
   4 -19  -8   23.40   24.90
  -4  19   8    5.10   15.20
   4 -19   8   20.30   14.80
  -5 -19   8    4.90   16.60
   5 -19  -8  -34.70   23.40
   5  19   8   -8.40   18.40
   5 -19   8   -5.10   15.80
   0  19  -9    6.80   27.10
   0  19   9   66.49   25.10
   0 -19   9   77.39   21.60
  -1 -19   9  100.19   25.50
   1  19   9   96.29   26.80
   1  19  -9   93.39   21.90
  -1  19   9  108.59   27.30
   1 -19   9   87.59   23.60
  -2 -19   9   68.39   24.00
   2  19   9   64.69   24.40
   2 -19   9   82.29   22.30
  -2  19   9   65.09   22.10
   3  19   9   46.10   25.40
  -3 -19   9   13.80   19.20
  -3  19   9   11.30   20.30
   3 -19   9   83.89   21.60
   4 -19  -9   22.80   24.50
  -4 -19   9   11.60   18.90
   4 -19   9   16.50   17.70
   0  20   0   87.29   20.50
   0 -20   0   72.49   18.30
  -1 -20   0    6.20    8.10
   1 -20   0   10.20    7.30
   1  20   0    4.80    9.10
  -1  20   0   -8.50    6.50
  -2 -20   0   49.00   13.00
   2 -20   0   20.30   13.70
  -2  20   0   31.80   12.60
   2 -20   0   33.90   13.90
  -3  20   0    5.00    8.30
  -3  20   0   -8.10    6.70
   3 -20   0   15.00   13.70
  -3 -20   0    2.10    8.30
   3 -20   0    0.40    8.40
   4 -20   0  237.08   20.50
  -4  20   0  214.58   26.60
   4 -20   0  179.78   35.50
  -4  20   0  230.48   27.90
  -4 -20   0  233.78   29.60
  -4 -20   0  232.48   23.20
  -5  20   0  -11.10    9.30
  -5 -20   0   -1.30    8.70
  -5 -20   0    1.90   15.30
   5 -20   0   20.00   17.50
   6 -20   0   19.70   20.20
  -6 -20   0   29.80   12.20
  -6 -20   0   19.00   20.10
  -6  20   0   -8.50   12.00
  -7  20   0   23.30   14.70
   7 -20   0  -29.70   18.20
  -7 -20   0   29.70   14.10
  -8  20   0   81.79   23.60
   8 -20   0   46.20   34.10
   9 -20   0    1.00   27.30
  -9  20   0   -4.50   18.40
   0 -20  -1   -1.10    6.10
   0 -20   1   -9.00    6.10
   0 -20   1   14.60    7.90
   0  20   1   10.70    8.70
  -1  20  -1   20.40   12.70
  -1 -20   1   22.90   10.10
   1  20   1    3.30   10.10
   1 -20  -1   17.90   10.80
  -1 -20  -1   26.50   11.50
  -1  20   1   13.00    9.50
   1 -20   1   10.50    8.80
   1 -20   1   -5.10    9.10
   2 -20  -1   -5.40    8.10
  -2  20  -1    7.20   10.50
  -2  20  -1    3.20    6.30
   2  20   1   -8.00    8.70
   2 -20  -1  -16.40    6.90
   2 -20   1    3.80    9.00
  -2  20   1   -4.30    6.20
   2 -20   1   -2.30    8.60
  -2 -20  -1  -11.50    8.10
  -3 -20   1  317.77   25.60
  -3  20  -1  317.97   28.90
   3 -20  -1  326.07   25.40
   3 -20  -1  337.57   40.20
  -3  20  -1  325.77   35.40
  -3 -20   1  336.67   25.20
  -3  20   1  292.97   26.00
   3 -20   1  350.16   39.10
  -3 -20  -1  308.37   28.70
   3 -20   1  312.67   28.90
  -4 -20   1   52.49   12.10
  -4  20  -1   51.89   15.00
   4 -20  -1   68.59   12.10
  -4  20  -1   45.70   17.60
  -4 -20   1   51.79   16.80
   4 -20  -1   63.69   25.00
  -4 -20  -1   52.99   15.60
   4 -20   1   37.40   19.80
   4 -20   1   71.69   13.80
   4 -20   1   54.59   10.80
  -4 -20  -1   33.90   18.00
  -4  20   1   59.89   14.90
  -5  20  -1  331.17   37.00
  -5 -20   1  260.37   31.10
  -5 -20   1  314.97   25.10
   5 -20  -1  243.78   45.30
   5 -20   1  322.47   46.20
  -5 -20  -1  339.97   40.00
  -5  20   1  360.66   29.20
  -5 -20  -1  308.27   28.90
   6 -20  -1   39.30   24.60
  -6 -20   1  -18.50   15.40
  -6 -20   1   26.10   11.00
  -6  20  -1   19.30   15.30
  -6 -20  -1   41.50   14.00
   6 -20   1   -6.60   16.30
  -6  20   1    4.10   12.70
   7 -20  -1  234.38   46.90
  -7 -20   1  158.68   32.50
  -7  20  -1  258.47   59.89
   7 -20   1  223.58   48.50
  -7 -20  -1  289.47   28.30
  -7  20   1  254.77   42.90
  -8  20  -1  -21.10   15.20
  -8  20   1  -20.70   14.50
   8 -20   1   45.20   29.70
   9 -20  -1  112.29   40.90
  -9  20   1   89.59   22.80
   0 -20  -2  109.49   19.60
   0 -20   2  100.99   16.10
   0  20   2   98.99   17.00
   0 -20   2  123.39   20.10
  -1  20  -2 1126.49   48.20
   1  20   2 1186.78   55.59
   1 -20  -2 1184.18   55.29
  -1 -20   2 1173.08   54.69
   1 -20   2 1273.27   59.19
  -1 -20  -2 1223.28   58.49
  -1  20   2 1115.29   51.79
   1 -20   2 1185.28   58.49
  -2  20  -2   44.70   11.30
   2 -20  -2   45.20   12.00
   2  20   2   26.30   12.10
   2 -20  -2   51.79   19.70
  -2 -20  -2   16.60   11.80
  -2  20   2   26.60   10.40
   2 -20   2   30.40   12.90
   2 -20   2   27.40   12.90
   3 -20  -2  458.45   49.50
   3  20   2  445.16   34.30
   3 -20  -2  513.15   31.50
  -3  20  -2  494.35   36.70
   3 -20   2  539.35   29.70
   3 -20   2  602.34   39.80
   3 -20   2  485.05   45.30
  -3 -20  -2  548.65   37.60
  -3  20   2  534.95   33.80
   4 -20  -2   29.90   21.40
   4 -20  -2   36.30   10.50
  -4  20  -2   11.80   15.50
  -4 -20   2   41.80   13.20
  -4 -20  -2   38.90   15.80
   4 -20   2   59.89   11.10
  -4  20   2   47.70   13.70
   4 -20   2   51.09   22.30
  -4 -20  -2   22.30   19.40
   4 -20   2   43.90   13.80
   5 -20  -2   72.39   28.30
  -5 -20   2   81.39   18.80
  -5 -20  -2   35.40   16.10
   5 -20   2   97.79   29.50
  -5  20   2   83.39   16.60
   6 -20  -2   25.60   21.80
  -6 -20   2   17.60   17.00
   6 -20   2   22.20   21.40
  -6  20   2   23.60   13.90
  -6 -20  -2   58.19   17.30
   7 -20  -2   15.10   40.50
  -7 -20   2   24.80   22.60
   7 -20   2   49.40   34.00
  -7 -20  -2   98.19   17.10
  -7  20   2   48.10   15.20
   8 -20  -2   20.00   26.70
   8 -20   2   11.50   28.30
  -8  20   2   13.60   14.10
   9 -20  -2  -20.90   32.30
   9 -20   2  -21.60   21.70
  -9  20   2    4.20   15.40
   0 -20  -3  -17.10    9.10
   0 -20   3   -7.40    7.10
   0  20  -3  -10.20    4.60
   0  20   3   -6.50    5.80
   1  20   3  137.89   18.40
  -1  20  -3  155.88   18.50
  -1 -20  -3  158.08   25.60
   1 -20   3  196.68   25.40
   1 -20   3  144.59   21.00
  -1  20   3  173.78   20.40
   2 -20  -3   50.49   12.10
  -2  20  -3   29.80   13.40
   2  20   3   44.40   13.10
   2 -20   3   32.70   15.10
   2 -20   3   47.50   12.40
  -2 -20  -3   49.60   14.70
   2 -20   3   68.49   18.70
  -2  20   3   49.70   13.30
   3 -20  -3   -5.20   12.70
   3 -20  -3   28.00    9.50
   3  20   3    7.50   10.60
  -3  20  -3   16.00   12.90
   3 -20   3   22.30   14.30
  -3 -20  -3   18.80   11.30
   3 -20   3   25.90   10.40
   3 -20   3   36.30   16.00
  -3  20   3   44.20   13.90
   4 -20  -3   37.90   11.20
   4 -20  -3   50.29   22.60
  -4 -20  -3   20.40   11.50
   4 -20   3   23.90    9.90
   4 -20   3   24.50   18.10
   4 -20   3   15.70   13.10
  -4  20   3   25.10   13.10
   5 -20  -3  141.09   16.40
   5 -20  -3  142.39   39.00
  -5  20   3  183.78   22.70
   5 -20   3  159.68   35.70
  -5 -20  -3  157.48   21.90
   6 -20  -3   16.30   22.20
  -6  20   3   13.30   13.70
  -6 -20  -3   13.60   13.50
   6 -20   3    2.20   18.30
   7 -20  -3  -30.70   24.50
  -7 -20   3   24.00   18.60
  -7  20   3   34.30   14.60
   7 -20   3   42.70   28.20
   8 -20  -3   -7.10   24.30
  -8 -20   3   15.50   16.50
  -8  20   3   14.20   16.00
   8 -20   3    1.90   27.30
   0 -20   4  769.22   42.20
   0 -20  -4  706.63   43.00
   0  20   4  773.52   43.50
   0  20  -4  694.33   42.70
   1  20   4  491.25   37.80
   1 -20  -4  508.25   34.80
  -1  20  -4  563.44   34.20
  -1 -20  -4  459.75   34.70
  -1  20   4  486.95   34.60
   1 -20   4  465.65   32.10
  -2  20  -4  677.63   43.20
   2  20   4  679.13   39.70
   2 -20  -4  593.44   38.30
   2 -20   4  655.63   49.80
  -2 -20  -4  630.84   41.20
   2 -20   4  648.74   38.00
   2 -20   4  710.93   45.40
  -2  20   4  709.13   41.20
   3 -20  -4  245.48   44.50
   3 -20  -4  242.78   23.50
   3  20   4  259.57   26.30
  -3  20  -4  191.38   28.40
   3 -20   4  227.58   37.70
  -3  20   4  286.57   27.20
   3 -20   4  252.97   30.30
   3 -20   4  186.38   25.80
  -3 -20  -4  261.47   43.60
   4 -20  -4  321.87   36.10
   4  20   4  250.77   26.80
   4 -20  -4  208.78   42.40
   4 -20   4  271.97   40.60
   4 -20   4  236.08   29.50
  -4  20   4  305.67   28.60
   4 -20   4  256.97   22.50
   5 -20  -4  128.39   17.40
   5 -20  -4   57.99   33.00
   5 -20   4  123.29   15.30
   5 -20   4   65.69   17.40
  -5  20   4  110.09   20.60
   5 -20   4  119.09   33.40
  -6 -20   4   72.79   19.50
   6 -20  -4   64.99   32.10
   6 -20   4   58.89   27.60
  -6  20   4  105.79   22.90
   7 -20  -4  -37.60   20.90
  -7 -20   4   20.00   14.20
  -7  20   4   19.40   16.40
   7 -20   4  -37.90   21.30
  -8 -20   4   21.80   14.70
  -8  20   4  -30.20   16.90
   8 -20   4   12.40   30.60
   0  20   5   10.00   11.30
   0 -20   5   -6.70    8.50
   0  20  -5   -1.40    8.80
  -1 -20   5   18.80   12.20
  -1  20  -5   10.90   10.50
   1  20   5  -11.20    9.10
  -1  20   5   17.00   12.00
   1 -20   5    2.10   10.20
   2  20   5    6.50   10.70
  -2  20  -5   24.00   13.90
  -2 -20   5    5.80   10.30
  -2  20   5   20.80   13.00
   2 -20   5    1.10    8.80
   3  20   5   97.49   20.30
  -3  20  -5  118.89   29.00
  -3 -20   5   96.69   20.10
  -3  20   5   77.09   19.00
   3 -20   5  115.69   18.90
  -4 -20   5    9.60   11.20
   4 -20  -5   33.00   23.00
   4  20   5   10.40   12.50
   4 -20  -5   -1.40   11.10
  -4  20   5    0.50   11.70
   4 -20   5  -16.20    9.40
   4 -20   5  -26.40   15.30
   5 -20  -5   -6.80   20.40
  -5 -20   5  -17.70   10.10
   5 -20  -5    6.00   12.50
   5 -20   5  -40.50   17.80
   5 -20   5   -5.40   10.20
   5 -20   5  -24.20   14.60
  -5  20   5    8.30   12.90
  -6 -20   5  -24.90    9.30
   6 -20  -5  -14.90   27.00
  -6  20   5    2.30   15.30
   6 -20   5    2.40   22.40
  -7 -20   5   54.49   17.40
   7 -20  -5  -33.10   25.60
  -7  20   5   -5.20   14.90
   8 -20  -5   -1.60   33.60
   0  20   6  423.96   37.20
   0  20  -6  555.84   36.30
   0 -20   6  422.06   35.10
   1  20   6    7.50   12.80
  -1 -20   6   10.10   11.80
  -1  20  -6    5.20   13.30
  -1  20   6    8.60   13.20
   1  20  -6   14.00   11.10
   1 -20   6    9.80   11.10
  -2 -20   6  450.15   35.60
  -2  20  -6  518.65   42.70
   2  20   6  502.25   37.90
   2 -20   6  427.46   33.70
  -2  20   6  356.56   34.10
   3  20   6  -16.80   10.20
  -3 -20   6    9.80   11.70
  -3  20   6   -0.90   11.70
   3 -20   6  -17.60    9.60
   4 -20  -6   97.69   29.70
  -4 -20   6  193.38   26.30
   4  20   6  187.48   24.50
  -4  20   6  158.08   25.40
   4 -20   6  200.48   23.30
   5 -20  -6   -8.20   24.00
  -5 -20   6   17.40   12.90
   5 -20   6    2.50   12.60
   5 -20   6  -22.00   18.00
  -5  20   6   24.90   15.10
   6 -20  -6   74.19   35.60
  -6 -20   6   42.60   18.30
  -6  20   6   21.60   16.60
   7 -20  -6   35.00   33.90
  -7 -20   6  -29.20   12.40
  -7  20   6   -7.20   16.80
   0  20  -7    9.90   11.70
   0 -20   7   -5.50    9.40
   0  20   7  -12.90   11.20
  -1 -20   7   14.10   13.40
  -1  20  -7   16.30   15.70
   1  20   7  -11.40   11.80
   1  20  -7   25.40   11.40
  -1  20   7   -9.50   13.80
   1 -20   7  -16.70   10.80
   2  20   7   37.40   16.70
  -2 -20   7   20.50   13.90
  -2  20   7   39.30   16.80
   2 -20   7   15.30   13.20
   3  20   7   23.60   15.20
  -3 -20   7   -4.40   11.50
  -3  20   7   -2.90   13.40
   3 -20   7  -16.90   11.30
  -4 -20   7   26.30   16.00
   4  20   7   31.50   17.40
   4 -20   7   42.00   16.90
   5 -20  -7   39.00   26.10
  -5  20   7   36.70   21.70
   5 -20   7   47.40   18.10
  -6 -20   7    6.70   16.20
   6 -20  -7    5.30   25.80
  -6  20   7   27.90   21.10
   0  20   8   44.90   25.20
   0  20  -8   73.49   24.00
   0 -20   8   61.79   21.30
   1  20   8   36.30   17.10
  -1 -20   8  -12.00   13.10
  -1  20   8   25.50   18.20
   1 -20   8    6.40   21.10
   1  20  -8   -1.80   13.30
   2  20   8   50.49   20.90
  -2 -20   8    8.20   15.80
  -2  20   8   -3.40   16.20
   2 -20   8   34.90   25.60
   3  20   8   27.20   15.10
  -3 -20   8   12.20   13.80
   3 -20   8    1.60   14.10
  -3  20   8  -12.00   12.50
  -4 -20   8    5.10   17.00
   4  20   8   29.40   19.00
   4 -20  -8   31.40   24.20
  -4  20   8    5.60   16.10
   4 -20   8   10.40   15.60
   5  20   8    0.50   19.20
  -5 -20   8    5.30   16.30
   5 -20  -8   15.00   24.10
   5 -20   8  -19.20   14.60
  -5  20   8  -23.70   16.40
   0  20   9  -10.20   16.00
   0  20  -9   -1.90   25.20
   0 -20   9   16.80   15.70
   1  20   9    2.30   16.70
  -1 -20   9   -0.60   13.80
  -1  20   9   22.50   19.10
   1 -20   9  -16.00   14.60
  -2 -20   9    7.30   18.10
   2  20   9   -0.30   17.30
   2 -20   9    8.30   17.50
  -2  20   9   28.50   22.50
  -3 -20   9  -29.00   12.90
   3  20   9   -9.20   15.90
  -3  20   9   21.90   18.60
   3 -20   9   -7.70   14.50
   0  21   0   20.70   12.50
   0 -21   0   -0.70    8.90
   1 -21   0    9.40    9.30
   1 -21   0   -7.30    6.60
  -1 -21   0   -9.50    7.20
  -1  21   0   -7.30    8.80
  -2  21   0  403.46   35.60
   2 -21   0  382.66   38.40
   2 -21   0  433.06   33.00
  -2 -21   0  448.76   32.40
   3 -21   0    0.30   11.90
   3 -21   0   -3.50    8.70
  -3 -21   0    7.70    8.70
  -3  21   0   -1.60    8.20
   4 -21   0  682.33   36.00
  -4 -21   0  742.03   49.30
  -4  21   0  689.03   48.70
  -4 -21   0  678.73   39.70
   4 -21   0  701.73   61.99
  -4  21   0  689.23   46.00
  -5 -21   0   30.70   16.10
   5 -21   0    2.00   15.60
  -5 -21   0  -16.30    9.40
  -5  21   0   -2.50   10.40
   6 -21   0  483.15   57.79
  -6 -21   0  492.35   32.30
  -6 -21   0  407.46   46.10
  -6  21   0  381.46   36.70
   7 -21   0  -10.30   20.30
  -7  21   0   20.70   15.40
  -8  21   0   65.49   26.50
   8 -21   0  138.79   45.50
  -9  21   0   -2.00   18.90
   9 -21   0  -18.10   24.90
   0 -21  -1  283.77   27.00
   0 -21   1  254.07   23.70
   0 -21   1  254.27   25.60
   0  21   1  266.17   26.50
  -1 -21   1  144.89   18.40
   1  21   1  103.99   20.80
   1 -21  -1  172.18   25.30
  -1  21  -1  134.09   27.30
  -1 -21  -1  114.79   20.70
   1 -21   1  148.99   21.00
   1 -21   1  144.59   23.70
  -1  21   1  138.19   22.30
   2 -21  -1  368.36   39.00
   2 -21  -1  443.46   31.70
  -2  21  -1  510.75   42.50
  -2  21  -1  366.66   28.40
  -2 -21   1  347.37   27.90
   2  21   1  445.06   36.30
  -2 -21  -1  391.46   32.00
  -2  21   1  451.15   32.00
   2 -21   1  385.86   32.20
   2 -21   1  431.06   39.90
  -3 -21   1   80.29   15.80
  -3  21  -1   93.49   24.10
   3 -21  -1  116.59   18.30
   3 -21  -1   65.89   34.00
  -3  21  -1   76.39   16.30
  -3 -21   1   73.79   14.00
  -3  21   1   70.39   16.00
   3 -21   1   60.19   15.80
   3 -21   1   64.59   21.10
  -3 -21  -1   72.19   16.60
   4 -21  -1  285.57   22.40
   4 -21  -1  244.28   42.50
  -4 -21   1  285.97   23.90
  -4 -21   1  273.87   28.50
  -4  21  -1  278.87   33.90
  -4  21  -1  274.07   30.90
  -4 -21  -1  275.77   27.90
  -4 -21  -1  291.77   33.50
   4 -21   1  263.67   23.80
  -4  21   1  310.87   26.90
   4 -21   1  273.97   39.50
   5 -21  -1   81.19   27.90
  -5  21  -1   26.70   18.40
  -5 -21   1   45.80   12.70
  -5 -21   1   44.10   19.20
  -5  21   1   58.59   15.90
   5 -21   1   63.99   24.50
  -5 -21  -1   87.99   23.30
  -5 -21  -1   74.39   19.20
  -6  21  -1   56.19   21.80
  -6 -21   1   39.80   19.80
   6 -21  -1   58.69   27.40
  -6 -21   1   54.29   14.80
  -6 -21  -1   54.09   15.10
  -6  21   1   62.59   16.20
   6 -21   1   57.59   26.90
  -7 -21   1   61.69   26.00
   7 -21  -1   57.09   42.00
  -7  21  -1   30.10   20.50
  -7  21   1   11.30   14.20
  -7 -21  -1   29.00   16.20
   8 -21  -1  -22.20   23.20
  -8  21  -1  -19.50   16.60
   8 -21   1   46.40   28.70
  -8  21   1    2.20   15.20
   9 -21  -1  -20.40   31.00
  -9  21   1   -8.30   16.60
   9 -21   1   55.79   30.30
   0  21   2    3.00    6.80
   0 -21  -2   -5.90    7.00
   0 -21   2    4.30    7.60
   0 -21   2   -7.70    6.80
   1 -21  -2   72.29   16.00
  -1  21  -2   59.09   11.50
  -1 -21   2   62.09   15.20
   1  21   2   46.40   13.60
   1 -21   2   89.69   17.40
  -1  21   2   49.50   13.00
   1 -21   2   52.39   16.20
  -1 -21  -2  109.79   20.40
   2  21   2  195.18   24.20
   2 -21  -2  184.78   20.90
  -2  21  -2  202.58   21.90
   2 -21  -2  275.77   37.30
  -2 -21  -2  188.78   26.50
  -2  21   2  219.68   21.80
   2 -21   2  235.18   29.80
   2 -21   2  238.98   27.00
  -3  21  -2   20.20   12.60
   3  21   2    8.00    9.60
   3 -21  -2    5.20   16.10
   3 -21  -2  -17.90    7.70
  -3  21   2   -0.90    8.30
   3 -21   2   38.90   13.90
  -3 -21  -2   -7.50   11.30
   3 -21   2    4.00   12.00
   4 -21  -2  209.98   41.80
   4 -21  -2  263.47   21.10
  -4 -21   2  238.88   22.50
  -4  21  -2  209.28   45.20
   4 -21   2  219.98   38.70
  -4 -21  -2  206.58   29.30
   4 -21   2  237.78   19.20
  -4 -21  -2  261.37   35.00
   4 -21   2  201.38   23.90
  -4  21   2  261.17   25.00
  -5 -21   2   43.60   16.50
   5 -21  -2   31.70   23.60
   5 -21  -2   41.70   10.40
   5 -21   2    5.80   20.30
  -5  21   2    7.80   15.10
  -5 -21  -2   20.70   18.40
   6 -21  -2  137.79   36.10
  -6 -21   2  194.98   29.30
   6 -21   2  180.08   40.30
  -6 -21  -2  167.98   25.90
  -6  21   2  173.48   23.80
   7 -21  -2   73.19   38.30
  -7 -21   2   -5.30   25.70
  -7  21   2   56.69   17.20
  -7 -21  -2   74.19   18.00
   7 -21   2   68.09   32.80
   8 -21  -2   91.49   40.30
  -8  21   2   90.59   20.50
   8 -21   2    6.40   29.60
  -8 -21  -2   76.19   16.60
   9 -21  -2    7.20   34.60
   9 -21   2   16.00   29.10
   0  21   3  993.70   49.60
   0 -21   3  989.50   45.50
   0 -21   3 1089.99   54.39
   0  21  -3 1054.09   39.00
   0 -21  -3 1089.19   54.09
  -1  21  -3  790.82   39.00
   1  21   3  713.83   40.80
   1 -21  -3  755.62   43.10
   1 -21   3  729.83   44.30
   1 -21   3  733.93   44.90
  -1  21   3  802.62   43.20
  -1 -21  -3  746.23   44.90
  -2  21  -3  841.22   45.70
   2  21   3  872.31   47.20
   2 -21  -3  895.61   54.29
   2 -21   3  818.72   54.89
  -2  21   3  845.52   45.20
   2 -21   3  860.41   42.70
  -2 -21  -3  816.62   48.00
   3  21   3  179.68   25.30
   3 -21  -3  198.58   20.50
  -3  21  -3  182.48   25.80
   3 -21  -3  117.89   29.90
   3 -21   3  182.88   19.00
   3 -21   3  212.08   28.00
  -3 -21  -3  186.78   25.20
   3 -21   3  153.78   31.40
  -3  21   3  178.18   33.30
   4 -21  -3  517.55   59.29
   4 -21  -3  557.74   32.10
   4 -21   3  504.35   52.29
   4 -21   3  555.84   31.40
   4 -21   3  566.54   38.60
  -4  21   3  582.44   38.30
  -4 -21  -3  541.05   38.20
   5 -21  -3   67.19   29.20
   5 -21  -3   92.49   13.90
   5 -21   3   91.39   28.60
  -5  21   3  106.69   19.40
   5 -21   3   51.49   15.10
  -5 -21  -3  107.69   20.40
   5 -21   3  112.69   13.90
   6 -21  -3  173.58   43.70
   6 -21   3  185.78   41.70
  -6  21   3  251.37   28.90
  -6 -21  -3  241.18   26.40
   7 -21  -3    9.00   28.80
  -7  21   3   -5.10   12.40
   7 -21   3  -16.50   22.40
   8 -21  -3    4.60   26.20
   8 -21   3   14.00   27.60
  -8  21   3   12.20   17.20
   0 -21   4   -7.80    7.00
   0 -21  -4   -5.10    9.50
   0  21  -4   12.80   10.30
   0  21   4   -2.50    7.90
  -1  21  -4   25.70   11.50
   1  21   4   34.20   14.00
   1 -21  -4    4.60   10.40
  -1  21   4   23.20   11.90
   1 -21   4   18.10   11.70
   1 -21   4   17.20   11.10
  -1 -21  -4   -8.90   12.00
   1 -21   4   -1.30   12.00
   2  21   4  -10.90    8.20
   2 -21  -4   17.00   10.30
  -2  21  -4   -3.70   10.40
  -2  21   4    0.90   10.30
   2 -21   4    2.00   11.40
   2 -21   4   -8.60   12.90
   2 -21   4    6.60    9.40
   3 -21  -4   23.70   10.80
   3  21   4   11.80   11.70
   3 -21  -4   14.50   18.10
  -3  21  -4   -8.50   12.80
  -3  21   4   17.50   11.80
   3 -21   4    6.00    9.10
   3 -21   4   10.60   15.00
   3 -21   4   29.80   19.40
   4 -21  -4   20.70   12.60
   4 -21  -4   13.70   20.50
   4  21   4   19.40   14.20
   4 -21   4   24.70   20.50
   4 -21   4   30.60   21.70
  -4  21   4   42.80   14.90
   4 -21   4   19.00   11.20
   5 -21  -4  -20.60    9.70
   5 -21  -4    4.40   21.30
   5 -21   4   -0.10    8.60
  -5  21   4   -1.00   12.20
   5 -21   4    0.20   12.40
   5 -21   4    8.70   20.70
   6 -21  -4   39.20   29.20
  -6 -21   4   22.70   13.20
  -6  21   4   20.50   14.60
   6 -21   4   37.40   26.60
   7 -21  -4   31.30   28.50
  -7 -21   4    2.30   12.50
   7 -21   4  -15.50   22.00
  -7  21   4    9.90   17.20
   8 -21  -4  -47.10   23.90
  -8 -21   4    6.40   15.20
   8 -21   4  -25.00   27.10
  -8  21   4   24.80   18.90
   0  21   5   67.09   18.10
   0 -21   5   85.69   18.60
   0  21  -5   89.99   15.50
  -1 -21   5 1382.16   63.29
  -1  21  -5 1210.88   57.59
   1  21   5 1399.46   64.09
  -1  21   5 1206.28   60.99
   1 -21   5 1353.36   62.09
  -2 -21   5  105.29   20.10
   2  21   5  115.19   20.70
  -2  21  -5  141.99   23.40
  -2  21   5  130.49   23.70
   2 -21   5  120.99   21.80
   3  21   5  855.71   48.20
  -3 -21   5  875.91   49.40
  -3  21   5  843.02   50.99
   3 -21   5  835.32   44.60
   4 -21  -5   29.40   23.00
  -4 -21   5   17.30   12.20
   4  21   5   23.70   14.20
   4 -21   5    5.90   18.20
   4 -21   5   12.40   11.60
  -4  21   5   29.20   14.20
   4 -21   5  -12.90   15.30
  -5 -21   5  183.08   26.00
   5 -21  -5  161.38   22.30
   5 -21  -5   98.39   32.00
   5 -21   5  129.29   35.60
  -5  21   5  167.58   26.20
   5 -21   5  198.28   30.50
   5 -21   5  172.38   34.30
   6 -21  -5   17.20   26.60
  -6 -21   5  -18.10   11.10
   6 -21   5   -4.20   23.50
  -6  21   5    8.80   16.50
  -7 -21   5   34.90   15.20
  -7  21   5   40.00   19.40
   7 -21   5   56.69   30.00
   0 -21   6    0.70   11.50
   0  21   6   -2.30   12.00
   0  21  -6    7.10   11.60
  -1 -21   6   -2.90   10.20
   1  21   6   -3.00   11.70
   1 -21   6    5.90   11.10
  -1  21   6    2.50   11.60
   2  21   6    0.80   11.70
  -2  21  -6    8.60   15.80
  -2 -21   6    9.90   11.40
   2 -21   6   -3.00   10.30
  -2  21   6    9.30   13.70
   3  21   6   25.50   14.60
  -3 -21   6   14.10   14.00
   3 -21   6    0.10   11.40
  -3  21   6   21.40   15.30
   4  21   6   -4.30   12.20
  -4 -21   6   -5.30   11.90
   4 -21  -6   -6.20   15.90
  -4  21   6   -9.90   10.90
   4 -21   6   15.20   13.20
   5 -21  -6   27.80   36.00
  -5 -21   6   22.10   15.40
   5 -21   6   19.20   22.10
   5 -21   6   26.10   14.50
  -5  21   6   15.60   15.90
   6 -21  -6   -9.00   25.00
  -6 -21   6   22.60   16.00
  -6  21   6    7.80   18.40
  -7 -21   6   23.90   17.90
   7 -21  -6  -31.50   30.30
  -7  21   6   13.40   20.40
   0 -21   7   27.60   14.60
   0  21  -7    7.10   15.40
   0  21   7   -2.10   14.20
  -1 -21   7  286.07   31.80
  -1  21  -7  258.87   37.60
   1  21   7  284.37   31.10
   1  21  -7  313.97   26.20
   1 -21   7  258.47   29.40
  -1  21   7  268.27   32.90
  -2 -21   7   20.50   15.50
   2  21   7   30.80   16.80
   2 -21   7   74.09   19.20
  -2  21   7   16.60   15.60
   3  21   7  113.89   23.60
  -3 -21   7  114.49   24.00
  -3  21   7  135.09   26.40
   3 -21   7  127.39   23.90
   4 -21  -7   -9.50   20.80
   4  21   7    9.20   16.30
  -4 -21   7   40.50   18.20
  -4  21   7    9.80   17.50
   4 -21   7   49.60   17.40
  -5 -21   7   23.40   20.60
   5 -21  -7   46.10   30.60
   5  21   7   11.90   21.10
   5 -21   7   50.29   18.40
  -5  21   7   28.30   17.90
   6 -21  -7   64.99   31.10
  -6 -21   7   18.10   15.90
  -6  21   7  -10.20   18.20
   0  21   8    6.90   15.70
   0  21  -8  -35.70   15.40
   0 -21   8   -2.70   13.60
  -1 -21   8    7.40   13.80
  -1  21  -8   54.09   24.40
   1 -21   8    2.30   13.80
  -1  21   8   13.00   16.20
   1  21  -8  -17.40   12.80
   2  21   8   31.90   18.70
  -2 -21   8   25.00   15.70
  -2  21   8   -6.30   13.50
   2 -21   8   35.00   18.80
   3  21   8   17.70   18.40
  -3 -21   8   35.90   18.30
  -3  21   8  -16.10   16.80
   3 -21   8   34.00   20.40
   4 -21  -8  -38.60   17.20
  -4 -21   8   22.60   18.10
   4  21   8   12.10   15.70
  -4  21   8    4.90   18.90
   4 -21   8   20.30   16.90
  -5 -21   8   35.40   19.30
   5 -21  -8   35.00   29.30
   5  21   8   40.50   23.40
   5 -21   8   -2.20   16.10
  -5  21   8   -1.70   17.10
   0 -21   9    7.20   15.60
   0  21  -9   -8.80   28.40
   0  21   9   -8.80   16.60
  -1 -21   9   -7.90   13.40
   1  21   9   -5.60   16.10
  -1  21   9   18.30   17.80
   1 -21   9    0.50   15.40
   2  21   9    7.40   17.70
  -2 -21   9   20.60   17.40
  -2  21   9   -9.20   15.90
   2 -21   9   24.80   18.30
  -3 -21   9  -12.00   15.40
   3  21   9   -8.70   16.50
   3 -21   9   -0.30   16.50
  -3  21   9    7.40   20.80
   0  22   0 2621.94  107.89
   0 -22   0 2807.62  103.79
  -1 -22   0    6.20    7.00
   1  22   0   18.70   12.30
  -1  22   0   -3.80    9.50
   1 -22   0    0.30    8.40
   1 -22   0    4.60    7.70
   2 -22   0  923.31   50.89
  -2  22   0  936.61   55.29
   2 -22   0  940.41   61.09
  -2 -22   0  902.61   49.00
  -3  22   0   -0.20   10.10
   3 -22   0  -19.40    9.70
  -3 -22   0  -11.30    8.00
   3 -22   0   12.20   13.50
   4 -22   0 1220.68   51.99
   4 -22   0 1193.58   83.09
  -4 -22   0 1197.68   65.39
  -4 -22   0 1290.57   57.69
  -4  22   0 1130.69   62.09
  -5 -22   0   -9.80   14.50
   5 -22   0   -5.90   17.50
  -5  22   0  -16.70    9.20
  -5 -22   0    0.70   10.20
   6 -22   0  161.08   40.80
  -6 -22   0  137.19   30.40
  -6  22   0  197.88   34.30
  -6 -22   0  155.18   22.20
   7 -22   0  -10.00   35.80
  -7  22   0  -25.00   13.80
   8 -22   0   47.90   30.70
  -8  22   0  -25.50   15.00
  -9  22   0  -37.00   18.10
   9 -22   0  -36.70   24.40
   0  22   1    1.50    7.10
   0 -22  -1    5.60    8.60
   0 -22   1    0.00    6.70
   0 -22   1   -2.50    6.40
  -1  22  -1   46.10   17.90
   1  22   1    9.50   11.60
   1 -22  -1   26.30   14.80
  -1 -22   1   37.30   13.20
   1 -22   1   28.50   11.50
   1 -22   1   26.80   12.60
  -1  22   1   49.60   14.10
  -1 -22  -1   31.70   12.60
  -2  22  -1  235.98   30.80
  -2 -22   1  201.78   21.30
   2  22   1  205.58   26.60
   2 -22  -1  215.88   23.90
   2 -22  -1  195.28   32.70
  -2  22  -1  188.58   20.90
   2 -22   1  224.08   25.90
  -2 -22  -1  215.08   24.60
  -2  22   1  244.18   25.30
   2 -22   1  224.58   30.60
  -3 -22   1   39.80   14.10
  -3  22  -1   28.50   17.50
   3 -22  -1   30.10   18.20
  -3 -22   1   50.29   12.10
   3 -22  -1   38.30   12.80
  -3 -22  -1   44.20   13.60
   3 -22   1   29.50   16.70
   3 -22   1   49.00   14.10
  -3  22   1   30.20   12.90
   4 -22  -1    4.00   16.00
  -4 -22   1   24.60   13.00
   4 -22  -1    2.00    8.80
  -4 -22   1   21.10    9.70
  -4  22  -1   10.10   14.60
  -4 -22  -1   18.20   14.10
   4 -22   1   52.99   19.40
  -4 -22  -1    0.30   12.40
  -4  22   1    7.20    9.50
   4 -22   1   15.20   10.60
  -5  22  -1  -27.40   13.60
   5 -22  -1   20.40   18.70
  -5 -22   1   10.30   10.50
  -5 -22   1   20.90   14.20
   5 -22   1   25.20   20.70
  -5  22   1   15.20   11.80
  -5 -22  -1   19.10   13.90
  -5 -22  -1   19.20   21.00
  -6 -22   1   54.69   20.10
  -6  22  -1   79.89   36.80
   6 -22  -1    7.20   21.70
  -6  22   1   44.40   16.30
  -6 -22  -1  104.49   18.30
   6 -22   1   26.50   23.10
  -7  22  -1    8.50   17.50
  -7 -22   1    9.30   13.00
  -7 -22   1  -44.00   21.90
   7 -22  -1  -11.10   24.00
  -7  22   1   20.30   14.80
   7 -22   1   15.00   27.40
  -8  22  -1    8.40   18.70
   8 -22  -1   41.30   30.60
  -8  22   1    7.20   13.60
   8 -22   1    2.30   25.70
   9 -22  -1   11.70   31.60
  -9  22   1   25.60   18.00
   9 -22   1    2.60   29.80
   0 -22   2  239.08   22.90
   0 -22  -2  214.78   24.20
   0 -22   2  250.27   25.20
   0  22   2  229.88   23.00
   1 -22  -2  833.02   46.60
  -1  22  -2  782.22   38.30
  -1 -22   2  776.42   44.20
   1  22   2  803.12   46.40
   1 -22   2  753.52   47.00
   1 -22   2  781.52   48.60
  -1  22   2  761.72   42.40
  -1 -22  -2  849.32   49.10
   2  22   2 1018.10   54.79
  -2 -22   2  905.91   48.40
   2 -22  -2  998.20   68.99
  -2  22  -2  918.81   47.40
   2 -22  -2  866.51   47.60
   2 -22   2 1006.00   61.99
  -2 -22  -2  909.91   53.49
   2 -22   2 1043.20   55.29
  -2  22   2  992.60   48.80
   3  22   2  367.86   32.60
  -3  22  -2  392.36   40.50
   3 -22  -2  329.97   45.10
   3 -22  -2  355.56   27.90
  -3 -22  -2  383.36   34.20
   3 -22   2  384.96   41.80
   3 -22   2  446.86   36.20
  -3  22   2  388.36   30.10
   4 -22  -2  139.29   16.70
   4 -22  -2  144.69   34.50
   4 -22   2  150.18   16.60
   4 -22   2  133.19   32.50
  -4  22   2  182.08   22.50
   4 -22   2  115.49   20.80
  -5 -22   2   83.09   19.40
   5 -22  -2   50.99   27.80
   5 -22  -2   43.50   12.20
   5 -22   2   48.40   22.50
  -5  22   2   77.39   16.80
  -5 -22  -2   95.59   20.20
   6 -22  -2   66.79   29.90
  -6  22   2   46.00   15.30
  -6 -22  -2   -4.10   15.60
   6 -22   2   21.10   24.10
  -7 -22   2   76.59   34.90
  -7  22   2   29.70   14.30
   7 -22   2   39.10   31.60
  -7 -22  -2   22.50   15.70
   8 -22  -2   18.50   27.80
  -8  22   2   11.30   15.20
  -8 -22  -2  -54.69   21.30
   8 -22   2    5.50   26.60
   0  22  -3   -8.70    4.50
   0 -22  -3   -3.00    9.30
   0 -22   3   -0.50    7.80
   0 -22   3   11.70    7.70
   0  22   3   17.40    9.90
   1  22   3    8.00    9.90
  -1  22  -3    9.30    8.30
   1 -22  -3    5.00    9.00
   1 -22   3   18.20   11.30
  -1  22   3   11.80    9.00
  -1 -22  -3   21.70   10.60
   1 -22   3    0.90    9.80
   2  22   3  143.89   21.70
   2 -22  -3  140.39   22.00
  -2  22  -3  116.19   19.80
   2 -22   3  144.99   20.90
   2 -22   3  126.19   23.30
   2 -22   3  131.79   25.20
  -2 -22  -3  117.89   22.40
   3  22   3  151.18   23.20
   3 -22  -3  138.89   32.30
  -3  22  -3  131.19   22.00
   3 -22   3  129.89   24.50
   3 -22   3  134.49   17.70
  -3 -22  -3  147.19   23.80
  -3  22   3  140.09   21.20
   4 -22  -3  121.19   32.20
   4 -22  -3  253.77   21.90
  -4 -22  -3  193.48   26.50
  -4  22   3  220.58   25.70
   4 -22   3  257.17   39.10
   4 -22   3  221.98   20.80
   4 -22   3  239.98   27.30
   5 -22  -3   70.79   30.10
   5 -22  -3  106.99   15.80
   5 -22   3  121.39   14.60
   5 -22   3  138.19   34.00
   5 -22   3   67.19   15.70
  -5  22   3  115.79   21.00
  -5 -22  -3  106.79   22.30
   6 -22  -3   50.39   26.20
  -6  22   3   84.09   20.50
   6 -22   3   73.09   30.50
   7 -22  -3  142.09   38.90
   7 -22   3   72.29   31.80
  -7  22   3   82.19   20.20
   8 -22  -3    9.90   33.00
   8 -22   3  -35.00   25.90
  -8  22   3   26.90   17.60
   0  22   4   14.60   10.70
   0 -22   4    9.90    9.40
  -1  22  -4  140.49   19.20
   1  22   4  123.09   20.20
  -1  22   4  122.69   21.60
   1 -22   4  117.89   21.10
   1 -22   4  122.99   22.90
   1 -22   4  151.18   22.40
   2  22   4   -3.10   11.20
   2 -22  -4   13.60   11.00
  -2  22  -4   24.20   11.70
   2 -22   4   13.20   10.40
   2 -22   4    2.20   14.40
  -2  22   4    4.50    9.70
   2 -22   4    9.80   12.70
   3  22   4   45.50   15.70
  -3  22  -4   67.29   17.70
   3 -22  -4   28.00   13.60
   3 -22  -4   47.60   22.70
   3 -22   4   23.50   17.80
   3 -22   4   33.00   18.50
   3 -22   4   64.19   15.30
  -3  22   4   58.29   16.30
   4  22   4   19.40   14.50
   4 -22  -4   33.70   25.00
   4 -22  -4   47.20   12.90
   4 -22   4   21.30   16.40
   4 -22   4    8.60   18.40
  -4  22   4   34.60   15.50
   4 -22   4   30.10   19.30
   5 -22  -4  -15.40   20.60
   5 -22  -4   34.00   13.00
   5 -22   4   18.00   13.30
  -5  22   4    4.30   14.80
   5 -22   4   19.30   10.50
   5 -22   4   36.80   21.80
   6 -22  -4   23.60   27.20
   6 -22   4   51.69   28.50
  -6  22   4   16.10   16.60
  -7 -22   4   18.90   14.20
   7 -22  -4   38.30   30.80
   7 -22   4    7.00   26.60
  -7  22   4  -18.10   15.60
  -8 -22   4  -28.30   13.80
   8 -22  -4   45.70   35.50
   8 -22   4   24.70   28.50
  -8  22   4   12.10   22.50
   0  22  -5    5.20    8.50
   0  22   5  -16.00    9.20
   0 -22   5   -4.40    8.80
   1  22   5   41.20   15.20
  -1  22  -5   81.69   16.70
  -1 -22   5   71.19   18.70
  -1  22   5   81.69   19.50
   1 -22   5   79.99   18.80
  -2  22  -5   14.40   13.80
  -2 -22   5   17.50   12.80
   2  22   5    7.80   10.90
   2 -22   5   -5.70    9.50
  -2  22   5    2.90   11.80
  -3 -22   5   60.29   17.70
   3  22   5   35.00   14.10
   3 -22   5   65.99   16.10
  -3  22   5   54.19   17.20
   4  22   5   27.70   13.90
   4 -22  -5    9.10   18.80
  -4 -22   5    1.70   11.80
  -4  22   5   13.00   13.90
   4 -22   5   22.00   21.10
   4 -22   5   30.00   13.40
   4 -22   5   25.10   18.20
   5 -22  -5  156.98   41.00
   5 -22  -5  178.18   23.80
  -5 -22   5  234.18   28.80
   5 -22   5  227.28   36.30
   5 -22   5  172.38   29.20
   5 -22   5  172.18   40.20
  -5  22   5  242.68   29.70
   6 -22  -5  -29.30   23.60
  -6 -22   5    9.60   13.90
  -6  22   5    7.80   16.20
   6 -22   5   41.50   30.40
   7 -22  -5  138.19   45.20
  -7 -22   5  147.19   26.20
  -7  22   5  120.69   28.70
   7 -22   5   82.09   36.20
   0  22   6   16.70   13.00
   0  22  -6   10.30   10.80
   0 -22   6   30.30   15.00
   1  22   6  248.08   28.20
  -1 -22   6  278.67   28.90
  -1  22  -6  279.87   30.00
   1 -22   6  251.97   28.30
  -1  22   6  253.47   29.20
  -2  22  -6    9.00   16.00
  -2 -22   6   39.50   16.60
   2  22   6   26.70   15.10
  -2  22   6   14.30   15.60
   2 -22   6   53.39   16.60
   3  22   6   44.50   16.90
  -3 -22   6   33.00   17.20
   3 -22   6   37.60   15.20
  -3  22   6   54.99   18.50
  -4 -22   6   30.10   15.70
   4 -22  -6   24.90   22.70
   4  22   6   13.10   14.10
   4 -22   6   38.30   14.70
  -4  22   6   15.90   14.70
  -5 -22   6   11.70   13.60
   5 -22  -6   29.30   26.40
   5 -22   6   26.30   15.30
   5 -22   6    8.40   34.00
  -5  22   6   37.70   18.70
   6 -22  -6   21.60   32.40
  -6 -22   6   36.70   17.40
  -7 -22   6    0.30   18.00
   7 -22  -6  -70.39   29.70
  -7  22   6  -13.60   20.00
   0 -22   7  -10.90   10.50
   0  22   7    4.30   13.90
   0  22  -7  -19.60   12.70
  -1  22  -7   54.19   21.90
   1  22   7   -5.30   13.30
  -1 -22   7   -0.70   11.00
   1 -22   7   -8.90    9.80
  -1  22   7   19.50   15.50
   2  22   7    9.50   14.30
  -2 -22   7   -1.40   11.60
   2 -22   7   28.60   14.60
  -2  22   7    8.10   15.20
  -3 -22   7   90.29   22.70
   3  22   7   57.99   19.90
   3 -22   7   37.60   17.20
  -3  22   7   43.90   19.50
   4  22   7   15.20   16.90
   4 -22  -7   19.00   23.20
  -4 -22   7  -11.80   16.40
  -4  22   7   -4.90   15.30
   4 -22   7   10.60   13.80
   5  22   7   43.70   20.20
  -5 -22   7   74.59   22.20
   5 -22  -7  -14.70   26.80
   5 -22   7   23.70   16.30
  -5  22   7   16.80   18.50
  -6 -22   7    9.10   15.40
   6 -22  -7   12.20   28.30
  -6  22   7    8.40   18.70
   0  22  -8   13.00   16.60
   0 -22   8   20.50   17.10
   0  22   8   25.00   17.80
   1  22   8  116.19   33.00
  -1 -22   8  143.49   27.80
  -1  22  -8  121.69   34.80
   1 -22   8  205.58   28.80
  -1  22   8  108.69   28.30
   1  22  -8  207.18   26.80
   2  22   8   48.60   19.80
  -2 -22   8   73.29   21.70
  -2  22   8   24.50   19.70
   2 -22   8   58.49   19.50
   3  22   8   99.79   26.40
  -3 -22   8   93.49   26.20
  -3  22   8   73.99   23.10
   3 -22   8  115.39   29.90
   4  22   8    5.90   16.50
   4 -22  -8  -10.40   21.00
  -4 -22   8   15.40   19.00
   4 -22   8   -0.30   15.20
  -4  22   8   14.20   16.60
  -5 -22   8   33.50   20.30
   5 -22  -8  -12.80   23.70
   5  22   8   31.80   25.20
   5 -22   8    4.80   16.40
   0 -22   9    6.90   15.00
   0  22   9   22.60   18.10
   1  22   9   -1.10   17.30
  -1 -22   9   13.00   19.00
   1 -22   9  -13.30   14.30
  -1  22   9   37.00   18.60
   2  22   9  -16.30   16.30
  -2 -22   9  -15.00   13.30
  -2  22   9   30.30   22.10
   2 -22   9   12.10   16.20
   3  22   9  -21.70   17.90
  -3 -22   9   22.10   17.70
  -3  22   9   -1.00   13.10
   3 -22   9   10.10   17.10
   0  23   0   10.80   10.90
   0 -23   0   63.09   17.30
   1 -23   0   -7.20    7.30
  -1  23   0    9.80   11.50
   1 -23   0   -2.50    8.20
  -1 -23   0    2.20    7.50
   1  23   0    2.30   11.40
   2 -23   0   -1.40    9.30
   2 -23   0   -4.30    7.80
  -2  23   0  -13.70    6.30
  -2 -23   0   10.50    9.40
   3 -23   0  -20.40    8.80
  -3  23   0   -5.80   10.00
  -3 -23   0    2.20    8.60
   4 -23   0    3.40   10.60
  -4  23   0   21.80   12.10
  -4 -23   0   -1.20    9.80
  -4 -23   0    2.50   13.60
   4 -23   0   14.60   17.00
  -5  23   0  -19.90   10.30
  -5 -23   0    8.10   14.70
  -5 -23   0    0.80   10.90
   5 -23   0   23.80   21.60
   6 -23   0   26.00   24.10
  -6 -23   0    6.90   16.60
  -6  23   0   20.00   15.00
   7 -23   0   -1.90   21.80
  -7 -23   0   10.90   14.70
  -7  23   0   26.70   17.20
   8 -23   0  -25.70   23.80
  -8  23   0   11.80   19.70
  -9  23   0  -31.40   17.90
   9 -23   0    3.20   31.70
   0 -23   1  130.69   21.80
   0 -23  -1  162.58   26.50
   0  23   1  158.18   21.70
   0 -23   1  145.89   22.40
  -1  23  -1 1663.63   83.59
   1 -23  -1 1523.05   71.19
   1  23   1 1488.85   73.29
  -1 -23   1 1477.25   66.69
   1 -23   1 1610.74   71.59
  -1  23   1 1514.75   69.09
   1 -23   1 1362.86   70.69
  -1 -23  -1 1398.16   68.59
   2 -23  -1  104.69   20.30
   2 -23  -1  141.69   28.30
  -2  23  -1  107.59   18.40
  -2 -23   1   99.39   18.10
  -2  23  -1  128.19   26.70
   2  23   1  117.79   23.60
  -2 -23  -1   98.89   19.50
   2 -23   1  116.99   22.80
   2 -23   1   73.99   20.60
  -2  23   1   98.19   18.70
   3 -23  -1  816.22   45.20
   3 -23  -1  793.92   64.49
  -3 -23   1  747.03   60.69
  -3  23  -1  839.32   48.10
  -3  23  -1  864.11   59.59
  -3 -23   1  860.91   45.00
   3 -23   1  841.92   63.99
  -3  23   1  988.40   51.09
   3 -23   1  740.53   46.80
  -3 -23  -1  806.22   48.30
   4 -23  -1   58.59   23.70
   4 -23  -1   65.59   15.00
  -4  23  -1   40.10   18.70
  -4 -23   1   54.29   16.70
  -4 -23   1   46.10   13.10
  -4 -23  -1   65.49   18.70
  -4  23   1   56.29   15.30
  -4 -23  -1   70.39   19.80
   4 -23   1   67.89   16.30
   4 -23   1   21.30   18.50
   5 -23  -1  142.99   35.90
  -5 -23   1  158.88   27.00
  -5  23  -1  180.48   35.20
  -5 -23  -1  195.88   34.70
   5 -23   1  143.89   36.70
   5 -23   1  224.08   20.30
  -5 -23  -1  207.58   28.20
  -6 -23   1   12.00   12.10
  -6 -23   1    7.20   18.10
  -6  23  -1   61.89   22.50
   6 -23  -1   47.60   26.10
  -6  23   1   45.00   17.80
   6 -23   1   10.00   20.40
  -6 -23  -1   43.50   15.40
  -7  23  -1   19.70   19.70
  -7 -23   1   85.69   27.70
   7 -23  -1   11.70   24.10
  -7 -23   1   17.10   14.20
  -7 -23  -1   36.80   17.60
   7 -23   1   23.50   29.20
  -7  23   1   12.90   15.70
  -8  23  -1  -29.00   15.90
  -8 -23   1   26.50   17.30
   8 -23  -1  -23.70   22.80
   8 -23   1    5.70   25.00
  -8  23   1   28.40   14.80
   0  23   2   -0.10    7.50
   0 -23   2  -10.40    8.10
  -1  23  -2   -1.70    6.60
  -1 -23   2  -11.00    6.40
   1  23   2   26.90   11.90
  -1 -23   2  -21.20   10.00
   1 -23  -2   22.30   13.40
  -1  23   2   -4.00    7.10
   1 -23   2   10.30   11.30
   1 -23   2    0.00    9.00
  -2 -23   2   79.09   16.30
   2 -23  -2   94.19   18.10
   2  23   2   95.29   20.20
  -2  23  -2   61.39   14.10
  -2 -23  -2   60.19   31.70
  -2  23   2   51.09   14.10
   2 -23   2   61.29   16.80
   2 -23   2  115.99   24.60
  -3  23  -2   51.79   15.10
   3 -23  -2   35.40   22.10
   3  23   2   62.09   17.50
   3 -23  -2   44.70   14.20
   3 -23   2   30.30   19.40
   3 -23   2   78.89   20.30
  -3  23   2   56.99   15.30
  -3 -23  -2   76.89   20.00
   4 -23  -2   51.79   22.80
   4 -23  -2   53.19   12.10
  -4  23   2   35.90   15.60
   4 -23   2   58.79   12.80
   4 -23   2   60.89   22.90
  -4 -23  -2   35.30   17.20
   4 -23   2   17.80   14.70
  -5 -23   2   79.99   18.70
   5 -23  -2   51.89   26.90
   5 -23  -2   85.49   14.70
  -5 -23  -2   84.29   19.90
   5 -23   2   44.30   13.70
   5 -23   2   49.99   25.50
  -5  23   2   92.29   18.10
   5 -23   2   99.29   13.60
   6 -23  -2   20.60   23.60
  -6  23   2   36.80   15.50
  -6 -23  -2   29.90   16.90
   6 -23   2   52.89   29.20
   7 -23  -2   20.50   28.20
  -7 -23   2   36.30   33.10
  -7  23   2   73.39   18.80
   7 -23   2   12.00   28.00
  -7 -23  -2   66.49   19.40
   8 -23  -2   41.40   33.80
   8 -23   2   27.50   31.00
  -8  23   2   46.80   17.40
   0 -23   3  136.79   22.30
   0  23   3  143.89   20.10
   0 -23  -3  173.58   21.70
   0 -23   3  124.99   17.30
   1 -23  -3  130.59   21.70
  -1  23  -3  109.69   16.70
   1  23   3  147.49   21.90
   1 -23   3   84.59   20.30
   1 -23   3  149.19   23.50
  -1 -23  -3  122.19   21.20
   2  23   3  167.48   23.10
  -2  23  -3  179.88   22.00
   2 -23  -3  189.48   22.50
   2 -23   3  163.88   28.50
   2 -23   3  191.18   26.50
  -2 -23  -3  206.18   26.70
  -2  23   3  204.48   23.50
   3 -23  -3    5.20   14.00
  -3  23  -3   31.30   13.60
   3  23   3    6.20   12.00
   3 -23  -3   23.50   12.90
  -3 -23  -3    1.50   13.50
   3 -23   3    9.00   15.40
   3 -23   3    3.00    9.20
   3 -23   3   22.30   17.20
  -3  23   3   13.40   11.60
   4 -23  -3   82.39   30.00
   4 -23  -3  156.08   21.00
   4  23   3  125.89   20.90
  -4 -23  -3  191.28   26.80
   4 -23   3  141.89   18.20
  -4  23   3  158.28   23.60
   4 -23   3  177.88   27.10
   4 -23   3  123.49   30.80
   5 -23  -3   35.60   11.40
   5 -23  -3  -24.30   16.90
   5 -23   3   19.80    9.60
   5 -23   3   15.60   18.20
   5 -23   3   -1.70   12.00
  -5  23   3   25.60   13.70
   6 -23  -3    8.60   23.20
   6 -23   3   29.30   22.70
  -6  23   3   41.70   16.20
   7 -23  -3  -26.20   24.70
  -7  23   3  -10.20   13.30
   7 -23   3  -19.60   19.90
   8 -23  -3   92.49   38.80
   8 -23   3  -36.70   22.00
  -8  23   3   -0.10   14.70
   0  23   4    1.00    9.90
   1  23   4   10.30   12.40
  -1  23  -4   24.70   10.90
   1 -23   4   36.00   15.60
  -1  23   4   45.60   14.50
   1 -23   4   26.30   12.60
  -2  23  -4   85.89   18.50
   2  23   4   82.69   18.10
   2 -23   4   93.99   23.50
   2 -23   4   61.39   23.00
  -2  23   4  118.39   21.20
   2 -23   4  135.39   21.40
   3 -23  -4   36.40   21.90
  -3  23  -4   -4.80   13.80
   3 -23  -4   32.00   12.80
   3  23   4   30.10   14.90
  -3  23   4   30.20   13.10
   3 -23   4   57.49   23.60
   3 -23   4   26.50   12.10
   3 -23   4   37.70   16.70
   4  23   4  216.68   28.20
   4 -23  -4  176.18   42.00
   4 -23  -4  230.88   24.10
  -4  23   4  253.27   27.30
   4 -23   4  216.08   40.30
   4 -23   4  234.98   33.10
   4 -23   4  226.98   22.70
   5 -23  -4   62.09   29.70
   5 -23  -4   48.10   14.50
   5 -23   4   32.80   11.80
  -5  23   4   23.20   13.50
   5 -23   4   35.70   15.50
   5 -23   4   34.40   24.50
  -6  23   4  116.89   24.00
   6 -23   4   63.69   31.50
  -7 -23   4   62.69   19.10
   7 -23  -4   18.90   35.50
  -7  23   4   21.70   18.80
   7 -23   4   61.19   35.50
   8 -23  -4   20.20   34.40
  -8 -23   4   61.49   19.20
  -8  23   4   63.89   24.60
   8 -23   4   11.70   32.40
   0  23   5   14.20   10.50
   0 -23   5   17.00   12.60
   0  23  -5   22.10    9.60
  -1  23  -5   63.19   15.20
   1  23   5   28.10   15.30
  -1 -23   5   40.70   14.70
  -1  23   5   62.69   18.00
   1 -23   5   61.79   17.10
   2  23   5   19.70   13.50
  -2 -23   5   27.00   13.30
  -2  23  -5   51.99   22.20
   2 -23   5   31.30   13.20
  -2  23   5   33.00   15.50
  -3 -23   5    6.90   11.00
   3  23   5   11.30   12.20
  -3  23   5    5.20   12.30
   3 -23   5    8.10   11.10
   4  23   5   -4.40   11.20
  -4 -23   5   16.50   12.70
   4 -23   5  -20.80   19.80
   4 -23   5   -4.70   11.20
  -4  23   5  -11.40   11.70
   5 -23  -5   17.10   24.30
  -5 -23   5   38.80   17.20
   5 -23  -5   52.29   18.40
   5 -23   5  -18.60   25.00
   5 -23   5   28.40   13.10
   5 -23   5   61.29   23.10
  -5  23   5   42.60   17.90
   6 -23  -5    8.90   28.20
  -6 -23   5   -5.20   10.70
  -6  23   5   11.20   17.70
   6 -23   5   34.50   28.50
   7 -23  -5   30.20   32.90
  -7 -23   5   10.20   15.70
   7 -23   5   -5.90   27.60
  -7  23   5   -5.30   19.80
   0  23  -6    1.10   11.10
   0  23   6    7.70   13.50
   0 -23   6   11.90   12.10
  -1 -23   6    7.00   11.40
  -1  23  -6  -17.80   10.50
   1  23   6   11.30   12.30
   1 -23   6   -2.80   11.80
  -1  23   6   -6.30   11.80
  -2  23  -6   34.70   16.20
   2  23   6   87.49   20.50
  -2 -23   6  107.49   23.50
  -2  23   6   91.09   23.50
   2 -23   6   77.79   20.00
  -3 -23   6   13.90   13.30
   3  23   6   13.60   14.50
  -3  23   6  -10.20   12.00
   3 -23   6    0.20   12.00
  -4 -23   6   94.49   24.00
   4 -23  -6   62.59   32.50
   4  23   6   93.39   21.80
   4 -23   6  126.79   22.50
  -4  23   6   74.29   22.40
  -5 -23   6    1.00   14.40
   5 -23  -6   -5.60   25.60
   5 -23   6  -12.60   11.40
  -5  23   6   23.70   17.60
   6 -23  -6  104.29   41.70
  -6 -23   6  112.59   23.90
  -6  23   6   63.49   23.70
   7 -23  -6   84.09   41.70
  -7  23   6    6.60   23.30
   0  23  -7  176.08   25.70
   0 -23   7  162.58   26.80
   0  23   7  151.88   29.20
  -1 -23   7   22.80   14.20
  -1  23  -7    8.90   22.10
   1  23   7   32.80   16.60
   1 -23   7    0.80   12.30
  -1  23   7   25.70   16.60
  -2 -23   7  167.18   29.60
   2  23   7  118.89   24.60
  -2  23   7  138.69   27.60
   2 -23   7  154.08   26.70
  -3 -23   7   10.60   15.10
   3  23   7    5.50   13.30
   3 -23   7   18.10   14.90
   4  23   7   97.59   23.60
   4 -23  -7   83.29   31.60
  -4  23   7   92.99   24.00
   4 -23   7  125.39   23.30
  -5 -23   7  -15.50   13.90
   5 -23  -7   -5.90   25.60
   5 -23   7   -2.70   13.30
  -5  23   7   11.10   17.20
   6 -23  -7  -56.59   27.60
  -6 -23   7   24.30   18.00
  -6  23   7    8.20   18.50
   0  23   8    2.90   15.10
   0 -23   8    3.90   13.60
   0  23  -8    3.30   15.70
  -1  23  -8   -0.50   21.40
   1  23   8    8.20   17.90
  -1 -23   8   14.10   14.20
   1 -23   8    5.40   15.60
  -1  23   8    8.50   16.40
   2  23   8    6.70   19.30
  -2 -23   8   12.40   17.50
  -2  23   8   -5.70   15.00
   2 -23   8   -1.40   14.70
  -3 -23   8    1.70   14.10
   3  23   8   14.90   15.00
  -3  23   8   -1.80   15.40
   3 -23   8    5.50   15.70
  -4 -23   8    0.90   16.90
   4 -23  -8   94.89   30.90
   4  23   8   30.10   20.30
   4 -23   8   37.70   21.10
  -4  23   8   34.90   18.90
  -5 -23   8  -10.50   16.20
   5  23   8  -11.50   19.60
   5 -23  -8  -26.30   24.40
   5 -23   8   11.60   18.30
  -5  23   8  -24.80   13.40
   0  23   9   25.40   18.90
   0 -23   9   81.59   22.20
   1  23   9   26.80   18.10
  -1 -23   9   11.40   18.90
   1 -23   9   52.59   20.30
  -1  23   9   16.40   19.60
  -2 -23   9   13.00   18.70
   2  23   9   39.60   24.10
  -2  23   9   48.70   19.40
   2 -23   9   45.00   20.80
   3  23   9   69.19   24.30
  -3 -23   9   46.40   21.70
  -3  23   9   30.00   22.60
   3 -23   9   45.40   19.50
   0 -24   0  198.28   29.80
   0  24   0  171.08   30.10
  -1 -24   0   13.30   10.00
  -1  24   0    7.50   11.10
   1  24   0   20.80   14.40
   1 -24   0   -0.10    7.90
   1 -24   0   -9.80    9.70
   2 -24   0  206.48   30.90
  -2 -24   0  206.28   23.80
  -2  24   0  209.68   28.40
   2 -24   0  220.78   26.30
   3 -24   0   -3.80   11.60
  -3  24   0   12.80   11.70
   3 -24   0  -15.70    9.20
  -3 -24   0  -20.80    8.60
   4 -24   0  570.84   36.00
  -4 -24   0  580.44   39.40
   4 -24   0  549.54   58.79
  -4  24   0  560.94   45.30
  -4 -24   0  539.75   44.10
   5 -24   0   -6.70   16.60
  -5 -24   0   35.20   17.70
   5 -24   0    8.50    8.80
  -5  24   0   16.70   16.50
  -6  24   0   99.39   23.90
  -6 -24   0   31.60   20.90
  -6 -24   0   56.89   18.00
   6 -24   0   33.00   24.60
   7 -24   0  -27.60   18.70
  -7  24   0   23.80   17.40
   8 -24   0   67.09   32.70
  -8 -24   0   31.80   18.90
  -8  24   0  107.79   27.40
   0 -24   1   -2.50    7.10
   0 -24  -1  -18.00    7.80
   0  24   1   11.70   10.40
   0 -24   1    4.40    7.20
  -1 -24   1   14.50   11.20
   1  24   1    5.50   12.00
  -1  24  -1    1.50   12.80
   1 -24  -1   17.40   11.70
   1 -24   1    5.70   11.50
  -1 -24  -1   11.70   11.00
  -1  24   1    1.20    9.30
   1 -24   1    3.50    9.40
  -2  24  -1   51.39   19.80
   2 -24  -1   45.80   15.10
   2 -24  -1   34.60   15.90
   2  24   1   41.80   15.70
  -2 -24   1   24.20   12.40
   2 -24   1   21.70   14.20
  -2 -24  -1   34.00   16.00
  -2  24   1   19.20   11.50
   2 -24   1   72.29   18.40
   3 -24  -1  227.38   40.70
  -3  24  -1  201.18   25.20
  -3 -24   1  287.67   37.40
  -3  24  -1  285.17   36.60
   3 -24  -1  294.17   26.90
  -3 -24  -1  274.57   30.70
  -3  24   1  310.17   29.50
   3 -24   1  251.07   28.30
  -4  24  -1  108.39   25.90
   4 -24  -1   94.39   16.10
  -4 -24   1   54.29   17.20
   4 -24  -1   84.39   28.00
  -4 -24   1   38.40   15.00
   4 -24   1   45.00   22.10
  -4  24   1   81.79   19.30
   4 -24   1   91.09   18.20
  -4 -24  -1   85.59   23.20
  -5 -24   1  300.27   32.70
  -5 -24   1  299.87   27.20
   5 -24  -1  334.67   24.20
   5 -24  -1  227.88   45.30
  -5  24  -1  281.47   38.50
   5 -24   1  290.37   24.90
  -5  24   1  310.67   31.70
   5 -24   1  409.16   52.29
  -5 -24  -1  335.97   41.50
   5 -24   1  337.67   21.60
  -5 -24  -1  309.47   31.20
  -6 -24   1   24.00   13.80
  -6  24  -1   60.99   22.90
   6 -24  -1   24.60   23.70
  -6 -24   1   58.89   19.10
  -6  24   1   38.90   16.40
  -6 -24  -1   10.80   15.00
   6 -24   1    9.10   22.30
  -7  24  -1  326.17   39.80
  -7 -24   1  300.77   29.80
  -7 -24   1  173.98   35.50
   7 -24  -1  218.58   52.79
  -7  24   1  338.77   35.00
   7 -24   1  267.67   55.19
  -7 -24  -1  192.98   27.60
   8 -24  -1  -11.30   26.10
  -8  24  -1    7.20   19.70
  -8  24   1  -24.40   13.80
   8 -24   1    1.60   25.70
   0 -24  -2   79.99   18.30
   0  24   2   43.00   14.00
   0 -24   2   39.70   13.10
   0 -24   2   43.70   11.90
  -1 -24   2 1471.65   66.09
   1 -24  -2 1570.94   71.49
   1  24   2 1486.95   69.09
  -1 -24   2 1447.36   54.79
   1 -24   2 1462.25   73.19
   1 -24   2 1464.85   69.69
  -1  24   2 1434.46   64.59
  -1 -24  -2 1526.25   72.49
  -2 -24   2  -11.90    7.60
   2 -24  -2  -11.10   10.50
  -2  24  -2    1.30    7.10
   2 -24  -2    9.00   11.40
   2  24   2   16.20   12.50
  -2  24   2  -11.00    7.50
  -2 -24  -2    1.80   10.60
   2 -24   2    6.90   13.10
   3 -24  -2  779.62   44.50
   3  24   2  810.12   50.09
   3 -24  -2  642.04   62.89
  -3 -24   2  794.02   45.30
  -3  24  -2  800.82   48.40
   3 -24   2  885.21   51.69
  -3 -24  -2  843.22   51.69
   4 -24  -2  -11.00   13.60
   4 -24  -2  -20.70    9.30
  -4  24   2   11.10   11.00
   4 -24   2    9.60   15.90
   4 -24   2   15.50    9.50
  -4 -24  -2   -0.10   13.60
   4 -24   2   -6.40   11.00
  -5 -24   2  169.78   25.40
   5 -24  -2  172.38   18.60
   5 -24  -2  118.59   35.00
   5 -24   2  134.79   15.60
  -5 -24  -2  195.98   28.10
  -5  24   2  174.28   23.20
   5 -24   2  129.69   34.40
   6 -24  -2   45.10   26.40
  -6 -24   2   45.70   19.60
  -6  24   2    3.80   13.70
   6 -24   2   16.10   25.10
  -6 -24  -2   42.90   17.50
  -7 -24   2   89.49   29.00
   7 -24  -2   91.99   38.50
  -7  24   2   87.29   21.50
   7 -24   2   62.79   33.30
   8 -24  -2  -11.10   26.30
   8 -24   2  -43.60   23.90
  -8  24   2   11.10   16.90
   0 -24  -3    1.90   10.20
   0  24   3   -0.10   14.30
   0 -24   3   -3.90    8.10
   0 -24   3   24.20   10.30
  -1  24  -3   88.39   14.50
   1  24   3   64.49   16.50
   1 -24   3  106.69   20.10
  -1 -24  -3   82.59   19.20
  -1  24   3  106.49   19.50
   1 -24   3   76.79   18.10
  -2  24  -3  159.18   21.80
   2  24   3  133.59   22.90
   2 -24  -3  116.39   20.40
  -2 -24  -3  134.59   23.90
   2 -24   3  159.28   25.30
   2 -24   3  199.28   30.50
  -2  24   3  119.29   19.50
   3  24   3    9.60   13.60
  -3  24  -3   15.60   13.90
   3 -24  -3   10.70   10.70
   3 -24  -3    7.40   15.40
  -3  24   3    3.60   10.20
   3 -24   3   13.80   16.20
   3 -24   3   12.40   11.80
   3 -24   3   -2.20   14.20
  -3 -24  -3   17.40   14.60
   4 -24  -3   46.90   26.90
   4 -24   3   49.00   18.20
   4 -24   3  115.39   18.40
  -4  24   3   89.79   18.30
   4 -24   3   71.19   27.60
   5 -24  -3  137.59   19.10
   5 -24  -3   47.40   28.70
   5 -24   3  114.39   16.20
   5 -24   3   88.49   18.70
   5 -24   3  110.49   32.10
  -5  24   3  130.09   21.90
   6 -24   3   30.00   26.60
  -6  24   3   61.29   17.10
   7 -24  -3   14.90   23.30
  -7  24   3    2.60   15.00
   7 -24   3   17.90   28.10
   8 -24  -3   -4.20   30.80
   8 -24   3   25.90   29.60
  -8  24   3   19.70   19.50
   0  24   4  809.92   46.80
   1  24   4  683.13   42.10
  -1  24  -4  696.33   38.10
   1 -24   4  637.84   41.60
  -1  24   4  639.94   41.50
   1 -24   4  619.84   45.20
  -2  24  -4  824.92   46.80
   2  24   4  786.72   45.70
  -2  24   4  719.23   46.20
   2 -24   4  728.23   42.90
   2 -24   4  705.43   54.29
  -3  24  -4  254.47   32.10
   3 -24  -4  288.47   43.80
   3  24   4  292.87   31.00
  -3  24   4  299.17   29.30
   3 -24   4  268.67   33.90
   3 -24   4  328.37   27.40
   3 -24   4  343.77   44.00
   4  24   4  385.26   34.30
   4 -24  -4  404.06   32.70
   4 -24  -4  443.56   60.29
   4 -24   4  350.76   48.10
   4 -24   4  377.96   38.50
   4 -24   4  397.46   29.50
   5 -24  -4   45.40   32.10
   5 -24   4  125.49   23.50
  -5  24   4  121.79   22.30
   5 -24   4   77.89   31.10
   5 -24   4  136.39   18.00
   6 -24  -4  140.69   43.60
   6 -24   4   94.89   49.20
  -6  24   4   85.19   20.60
  -7 -24   4   14.80   15.60
   7 -24  -4   39.40   29.40
   7 -24   4   14.40   29.60
  -7  24   4   11.60   14.30
  -8 -24   4   11.70   18.30
   8 -24  -4   39.20   33.60
  -8  24   4   29.30   24.00
   8 -24   4   -0.70   28.70
   0 -24   5   -2.90   10.00
   0  24   5    6.80   11.90
   0  24  -5   -8.20    7.70
   1  24   5    9.20   11.00
  -1  24  -5    7.90   11.40
  -1 -24   5   -6.10   10.40
   1 -24   5   27.00   12.60
  -1  24   5   -8.90   10.60
  -2 -24   5    6.50   11.00
  -2  24  -5   -0.70   15.70
   2  24   5   -8.30    9.90
  -2  24   5    1.80   11.80
   2 -24   5    7.10    9.90
  -3 -24   5   44.10   17.00
   3  24   5   77.09   18.50
  -3  24   5   45.30   17.80
   3 -24   5   51.39   23.50
   3 -24   5   63.99   17.00
   4 -24  -5   38.20   21.80
   4  24   5    4.90   14.30
  -4 -24   5   -6.30   10.50
   4 -24   5   18.40   19.30
  -4  24   5   10.40   12.50
   4 -24   5    2.30   11.10
   5 -24  -5   -9.00   16.80
  -5 -24   5   14.90   14.20
   5 -24  -5   -9.10   20.90
   5 -24   5   -4.10   19.00
  -5  24   5   18.20   15.80
   5 -24   5   13.90   18.90
   5 -24   5   29.50   14.00
   6 -24  -5    0.70   24.30
   6 -24  -5   -3.20   15.70
  -6 -24   5  -10.70   12.40
  -6  24   5  -20.70   16.50
   6 -24   5    3.10   25.00
   7 -24  -5  -48.80   26.80
  -7 -24   5    5.20   16.40
   7 -24   5   26.80   32.10
  -7  24   5  -41.90   16.60
   0 -24   6  568.54   42.20
   0  24  -6  624.54   37.90
   0  24   6  565.14   42.20
  -1  24  -6   25.00   14.80
  -1 -24   6   30.30   15.60
   1  24   6   -7.00   11.40
   1 -24   6    7.80   12.00
  -1  24   6   -2.20   12.00
   2  24   6  565.74   42.30
  -2  24  -6  524.05   44.30
  -2 -24   6  508.45   40.90
   2 -24   6  496.35   37.70
  -2  24   6  475.55   40.30
   3  24   6    6.90   13.90
  -3 -24   6   -4.80   12.30
  -3  24   6  -18.80   10.80
   3 -24   6   18.50   12.30
   4  24   6  283.07   31.50
   4 -24  -6  241.98   47.60
  -4 -24   6  293.57   32.60
   4 -24   6  245.88   28.30
  -4  24   6  279.27   32.70
  -5 -24   6  -10.40   13.00
   5 -24  -6   -2.60   24.10
   5 -24   6    9.50   13.40
  -5  24   6  -28.30   15.40
  -6 -24   6   79.39   21.70
   6 -24  -6   10.30   31.40
  -6  24   6   95.89   28.70
   7 -24  -6   15.90   32.50
   0  24  -7   -8.30   12.50
   0 -24   7   -2.00   10.70
   0  24   7    8.00   14.30
   1  24   7   -2.40   12.10
  -1 -24   7   10.40   14.50
   1 -24   7   19.10   13.90
  -1  24   7   -4.20   14.40
  -2 -24   7   27.20   18.00
   2  24   7   29.70   18.80
  -2  24   7   40.80   21.10
   2 -24   7   67.49   20.10
  -3 -24   7   24.30   16.70
   3  24   7   11.10   14.20
   3 -24   7  -19.20   12.20
  -3  24   7    8.20   15.60
   4  24   7   39.40   18.70
   4 -24  -7   22.50   21.70
  -4 -24   7   39.10   20.10
  -4  24   7   38.90   27.80
   4 -24   7   28.40   16.10
   5 -24  -7   63.29   29.70
   5  24   7  -15.30   17.50
  -5 -24   7  -18.20   16.10
  -5  24   7  -15.80   15.90
   5 -24   7   23.50   15.00
   6 -24  -7   65.99   32.00
  -6 -24   7   -6.70   15.20
  -6  24   7   22.80   25.00
   0  24  -8   56.49   22.00
   0 -24   8   61.39   20.90
   0  24   8   22.50   19.50
  -1  24  -8   30.80   23.50
   1  24   8   70.69   22.60
  -1 -24   8   61.19   22.80
   1 -24   8   70.79   22.00
  -1  24   8   59.59   22.70
  -2 -24   8   23.30   18.30
   2  24   8   38.90   25.40
   2 -24   8   -8.60   13.00
  -2  24   8   -0.10   17.00
  -3 -24   8    1.80   17.00
   3  24   8  -10.60   15.80
   3 -24   8   26.90   16.90
  -3  24   8    1.90   17.70
   4 -24  -8  -24.10   19.30
  -4 -24   8    8.20   16.90
   4  24   8   -5.30   18.20
   4 -24   8   36.90   22.90
  -4  24   8   16.70   18.90
   0 -24   9   -4.80   13.60
   0  24   9    8.50   18.60
  -1 -24   9   -7.60   15.30
   1  24   9    3.50   18.20
   1 -24   9   -0.50   15.30
  -1  24   9  -20.30   16.90
  -2 -24   9  -11.30   14.60
   2  24   9    9.40   17.90
   2 -24   9   19.40   19.30
  -2  24   9   37.10   24.90
  -3 -24   9   30.90   21.70
   3  24   9    8.00   22.20
  -3  24   9   -5.90   17.20
   3 -24   9   10.20   18.30
   0 -25   0   26.00   11.90
   0  25   0   24.30   14.80
  -1  25   0   14.60   12.40
   1 -25   0    5.10    9.80
   1  25   0    6.60   11.70
  -1 -25   0   11.70   10.40
   1 -25   0   16.70   11.10
  -2  25   0  103.19   24.30
   2 -25   0   73.79   23.40
  -2 -25   0   58.79   26.40
   2 -25   0   62.19   21.40
  -3  25   0   -4.60   10.20
   3 -25   0   -8.70   10.20
   3 -25   0    1.70   10.80
  -4 -25   0  211.78   33.10
   4 -25   0  250.57   44.90
  -4 -25   0  243.78   27.30
   4 -25   0  322.47   27.70
   5 -25   0  -12.40   15.90
  -5  25   0    3.50   11.60
  -5 -25   0  -10.40   15.20
   5 -25   0    9.20   10.00
  -5 -25   0   -5.10   11.40
  -6 -25   0  286.67   41.70
   6 -25   0  214.28   46.90
  -6 -25   0  286.47   30.00
  -6  25   0  310.27   37.10
  -7  25   0   -7.40   15.70
   7 -25   0   -9.10   24.10
  -7 -25   0   13.30   17.10
   8 -25   0   64.49   31.20
  -8  25   0  127.09   30.40
   0 -25  -1  431.06   71.39
   0 -25   1  457.75   68.99
   0 -25   1  269.37   27.10
   0  25   1  354.46   33.30
  -1 -25   1   19.30   11.50
   1  25   1   -2.20    8.90
  -1  25  -1    8.70   13.20
  -1  25   1  -11.30    8.10
  -1 -25  -1   -3.50   11.30
   1 -25   1    4.20   12.60
  -2  25  -1   56.19   20.50
   2 -25  -1   83.89   23.00
   2  25   1   98.09   22.30
  -2 -25   1   69.79   17.10
   2 -25  -1   93.79   21.20
  -2 -25  -1   38.50   14.60
   2 -25   1  100.89   20.60
  -2  25   1   38.00   15.10
   2 -25   1  107.79   24.70
   3 -25  -1    1.00   11.40
  -3 -25   1   20.10   10.80
   3 -25  -1   -2.20   13.80
  -3  25  -1   30.20   17.70
  -3 -25   1   26.90   12.30
  -3  25  -1   -0.60    9.20
   3 -25   1   -7.10   15.00
  -3 -25  -1   12.00   12.50
   3 -25   1   13.20   13.20
  -3  25   1    1.70    9.90
   4 -25  -1  135.09   19.60
  -4  25  -1  120.19   30.40
  -4 -25   1   70.09   19.40
  -4 -25   1   88.19   17.40
   4 -25  -1   80.99   29.90
   4 -25   1   91.99   28.00
  -4  25   1  123.89   22.80
   4 -25   1  125.29   20.70
  -4 -25  -1   69.49   20.70
  -4 -25  -1  109.19   20.60
  -5  25  -1   27.90   19.20
  -5 -25   1   31.60   15.20
   5 -25  -1   16.00   11.20
  -5 -25   1   50.89   15.70
   5 -25  -1   47.00   24.20
  -5 -25  -1   22.60   19.60
   5 -25   1   16.40   12.20
   5 -25   1   33.60   10.40
  -5  25   1   33.90   14.80
   5 -25   1   45.00   22.50
  -5 -25  -1   27.60   14.20
  -6 -25   1    4.70   13.00
  -6 -25   1  -12.50   17.30
   6 -25  -1   12.40   23.50
  -6  25  -1   10.00   16.80
  -6 -25  -1   21.50   15.30
  -6  25   1   -5.00   13.60
   6 -25   1  -17.80   15.20
  -7 -25   1   20.10   25.00
  -7  25  -1   16.20   19.10
   7 -25  -1   24.40   29.50
   7 -25   1   16.60   27.80
  -7 -25  -1   37.00   18.20
  -7  25   1   26.70   15.80
   8 -25  -1    4.50   28.30
  -8  25  -1    8.50   18.70
   8 -25   1   31.30   28.40
  -8  25   1  -19.50   13.70
   0 -25   2    4.50    8.80
   0 -25   2   -8.40    7.70
   0 -25  -2   11.60   10.00
   0  25   2   12.60   10.30
   1  25   2    2.70    9.80
  -1 -25   2   -3.20    6.50
  -1 -25   2    0.80    8.00
   1 -25  -2  -17.10    9.00
   1 -25   2   12.20   12.20
  -1 -25  -2   17.80   12.20
   1 -25   2    6.60   11.80
  -1  25   2    5.20    8.80
   2 -25  -2   76.99   23.40
  -2  25  -2   92.19   16.00
  -2 -25   2  108.69   19.40
   2  25   2  123.29   23.30
   2 -25  -2   60.29   18.40
   2 -25   2   92.59   24.90
   2 -25   2  146.69   25.70
  -2 -25  -2   93.59   21.10
  -2  25   2   98.49   27.90
  -3 -25   2    8.00   10.10
   3 -25  -2   33.60   17.00
  -3  25  -2   -6.60   10.10
   3 -25  -2   30.50   17.40
   3  25   2   17.80   14.90
   3 -25   2   -6.40   14.50
  -3 -25  -2   -4.60   12.40
  -3  25   2   16.90   11.70
   3 -25   2  -30.10   17.70
   4 -25  -2  209.18   21.00
   4 -25  -2  108.19   30.60
  -4 -25   2  110.09   18.80
   4 -25   2  190.28   20.40
   4 -25   2  141.69   24.30
  -4 -25  -2  222.98   31.70
  -4  25   2  177.18   23.90
   4 -25   2  149.79   34.10
   5 -25  -2   -3.90   10.20
  -5 -25   2  -23.00   12.40
  -5 -25   2   20.70   13.10
   5 -25  -2   -8.80   19.50
  -5 -25  -2   26.40   17.50
   5 -25   2   26.20   21.20
   5 -25   2   17.90    9.70
   5 -25   2    6.40   11.90
  -5  25   2   -0.50   10.10
   6 -25  -2   30.30   29.60
  -6 -25   2  115.69   24.80
  -6  25   2  139.89   23.60
   6 -25   2  130.99   39.20
  -7 -25   2   15.70   20.20
   7 -25  -2  -38.10   21.20
  -7  25   2    1.50   14.60
   7 -25   2  -34.50   22.20
   8 -25  -2   25.40   33.50
   8 -25   2   46.50   32.60
  -8  25   2   56.39   22.00
   0  25   3  628.74   40.00
   0 -25  -3  537.65   41.40
   0 -25   3  541.85   34.20
   0 -25   3  513.95   38.90
   1 -25  -3  318.77   31.80
  -1  25  -3  372.76   27.40
  -1 -25   3  426.36   34.80
   1 -25   3  350.76   32.20
   1 -25   3  406.06   36.20
  -1 -25  -3  395.56   36.40
  -1  25   3  376.96   31.30
  -2  25  -3  317.97   28.90
   2 -25  -3  316.97   30.10
   2  25   3  347.67   32.00
  -2 -25  -3  273.87   42.70
  -2  25   3  340.87   30.20
   2 -25   3  275.27   32.00
   2 -25   3  292.27   36.80
   3 -25  -3  117.59   30.50
   3  25   3  153.18   25.70
   3 -25  -3  116.89   20.50
  -3  25  -3  112.09   22.60
  -3  25   3  117.29   21.20
   3 -25   3  103.69   27.30
   3 -25   3  146.49   21.70
   3 -25   3  176.98   28.00
   4 -25  -3   83.49   29.60
   4 -25  -3   97.29   17.30
   4  25   3  111.19   20.70
   4 -25   3  127.09   19.40
  -4  25   3   87.49   19.50
   4 -25   3  178.18   37.00
   5 -25  -3   49.99   13.80
   5 -25  -3   78.79   31.50
  -5  25   3   57.69   18.20
   5 -25   3   49.10   26.40
   5 -25   3   38.70   11.80
   5 -25   3   22.70   14.90
   6 -25  -3   87.89   34.10
   6 -25   3   48.20   26.50
  -6  25   3   32.60   18.40
   7 -25  -3  -15.10   23.10
   7 -25   3  -10.10   24.20
  -7  25   3    6.10   16.00
   8 -25  -3  -40.00   25.00
  -8  25   3   16.70   16.60
   8 -25   3   60.09   31.90
   0  25   4    6.10   10.50
   1  25   4   17.30   11.70
  -1  25  -4   14.10   10.20
   1 -25   4    7.90   13.60
  -1  25   4   16.40   12.70
   1 -25   4  -10.40    9.30
  -2  25  -4    4.50   12.40
   2  25   4   16.30   13.70
   2 -25   4   17.00   11.60
   2 -25   4   40.60   18.40
  -2  25   4   34.80   14.90
   3  25   4   -7.60   13.30
   3 -25  -4   -1.90   15.90
  -3  25  -4   20.00   13.80
  -3  25   4    6.00   12.10
   3 -25   4   -9.70   14.10
   3 -25   4   10.50   10.20
   4  25   4   43.70   16.70
   4 -25  -4   57.49   16.60
   4 -25  -4   25.00   25.60
   4 -25   4   49.20   15.10
   4 -25   4   60.89   24.60
  -4  25   4   40.90   16.40
   4 -25   4   37.70   20.20
   5 -25  -4   22.80   13.60
   5 -25  -4   -1.00   23.60
   5 -25   4    2.80   10.90
   5 -25   4   14.60   25.00
   5 -25   4   19.30   16.50
  -5  25   4   15.80   14.70
   6 -25  -4   23.30   29.20
   6 -25   4   33.70   40.20
  -6  25   4    9.80   15.80
   7 -25  -4   13.70   28.80
  -7 -25   4    0.90   14.40
  -7  25   4    2.80   17.30
   7 -25   4   14.60   27.60
  -8 -25   4   12.80   17.80
   8 -25  -4  -10.60   27.40
   8 -25   4   20.60   32.70
  -8  25   4   41.50   24.00
   0  25   5   49.99   16.20
   0  25  -5   52.69   11.60
   0 -25   5   51.19   16.60
  -1 -25   5  493.05   38.80
  -1  25  -5  485.45   35.00
   1  25   5  543.25   39.90
   1 -25   5  447.46   36.40
  -1  25   5  467.45   37.50
  -2  25  -5   70.49   25.40
   2  25   5   55.29   16.50
  -2 -25   5   98.99   23.20
  -2  25   5   67.99   18.80
   2 -25   5   70.19   18.50
   3  25   5  373.46   35.10
  -3 -25   5  371.06   35.00
   3 -25   5  341.47   31.30
   3 -25   5  368.46   48.00
  -3  25   5  465.65   39.50
  -4 -25   5   15.30   15.60
   4 -25  -5    7.70   20.80
   4 -25   5    3.20   18.20
   4 -25   5    9.30   12.60
  -4  25   5   17.40   15.10
  -5 -25   5  102.59   22.10
   5 -25   5   84.79   18.40
   5 -25   5  100.09   24.60
  -5  25   5   72.59   22.20
   5 -25   5   20.10   27.10
  -6 -25   5   14.70   15.60
   6 -25  -5  -18.60   25.00
  -6  25   5  -11.50   19.20
   6 -25   5   -9.40   25.10
  -7 -25   5   18.90   16.40
   7 -25  -5   12.40   30.00
   7 -25   5    8.70   33.30
  -7  25   5   28.90   28.40
   0  25  -6   -6.00   10.30
   0  25   6    6.70   12.50
   0 -25   6   -0.30   11.50
  -1  25  -6    3.60   13.20
   1  25   6   13.40   12.60
  -1 -25   6   19.50   14.10
   1 -25   6   -8.20   11.10
  -1  25   6   12.00   14.10
   2  25   6  -11.90   12.10
  -2  25  -6   10.00   15.50
  -2 -25   6   19.70   15.60
  -2  25   6   19.10   14.90
   2 -25   6   18.50   15.80
  -3 -25   6   16.50   15.90
   3  25   6    1.50   13.40
  -3  25   6   19.30   14.40
   3 -25   6   10.90   11.20
  -4 -25   6   21.20   15.60
   4  25   6   19.50   15.90
   4 -25   6   16.10   14.80
  -4  25   6   -6.10   12.60
   5 -25  -6    9.60   24.80
  -5 -25   6   33.20   18.70
   5 -25   6   18.90   16.20
  -6 -25   6   20.40   16.10
  -6  25   6   22.20   24.40
   0  25  -7    6.80   12.50
   0  25   7    6.70   14.00
   0 -25   7    3.80   14.20
  -1 -25   7  126.89   27.50
   1  25   7  167.18   30.30
  -1  25  -7  136.89   34.00
   1 -25   7  163.38   28.20
  -1  25   7  168.18   28.70
  -2 -25   7   17.00   13.70
   2  25   7   10.60   14.40
   2 -25   7   13.60   13.90
   3  25   7   78.39   20.70
  -3  25   7   49.70   21.30
   3 -25   7   66.59   20.70
  -4 -25   7    8.30   15.30
   4  25   7    2.10   16.50
   4 -25  -7  -10.00   20.60
   4 -25   7    7.00   13.40
  -4  25   7  -27.90   13.00
   5 -25  -7   38.50   28.70
  -5 -25   7   48.70   19.90
   5 -25   7   40.70   19.60
  -5  25   7   25.50   25.90
   6 -25  -7   22.10   28.70
   0  25   8   15.70   18.50
   0  25  -8   15.60   17.00
   0 -25   8   10.00   15.70
  -1 -25   8   13.10   16.10
  -1  25  -8  -14.10   20.40
   1  25   8   20.70   17.80
  -1  25   8   -4.20   15.50
   1 -25   8  -11.50   15.10
  -2 -25   8   11.70   16.00
   2  25   8   -5.50   15.00
  -2  25   8    8.60   18.80
   2 -25   8   30.00   19.30
  -3 -25   8    4.40   16.50
   3  25   8    0.80   17.00
   3 -25   8   30.90   18.70
  -3  25   8   -4.20   17.70
   4  25   8  -35.50   18.90
  -4 -25   8    6.30   17.50
   4 -25  -8   32.00   23.50
   4 -25   8   -4.10   15.40
  -4  25   8   -5.30   15.40
   0 -25   9   17.20   15.70
  -1 -25   9   -5.40   19.10
   1  25   9    2.60   19.20
   1 -25   9   23.40   16.90
  -1  25   9   14.90   18.70
   2  25   9   -3.70   17.00
  -2 -25   9   12.40   17.50
   2 -25   9  -23.50   14.90
  -2  25   9    4.00   17.10
   0 -26   0 4299.07  145.49
   0  26   0 4191.08  155.98
  -1 -26   0   -3.80    9.40
   1  26   0   19.50   13.70
   1 -26   0   -5.80    8.00
   1 -26   0    0.70   12.10
  -1  26   0   -4.70    7.60
  -2 -26   0 1513.85   69.59
  -2  26   0 1553.74   79.09
   2 -26   0 1339.47   79.79
  -3  26   0  -14.50   14.40
  -3 -26   0   12.40   11.80
   3 -26   0  -10.40   12.20
   3 -26   0    2.70   10.80
  -4  26   0 1505.45   78.99
  -4 -26   0 1553.44   69.99
   4 -26   0 1459.95   97.79
  -4 -26   0 1396.86   75.79
   4 -26   0 1565.04   67.69
  -5 -26   0   -9.30   10.70
  -5 -26   0    7.90   15.50
   5 -26   0    7.60   19.00
   5 -26   0   17.70   11.20
  -5  26   0   -7.70   11.10
  -6 -26   0  290.67   43.20
  -6 -26   0  295.67   30.30
   6 -26   0  324.37   58.99
  -6  26   0  375.66   40.50
  -7  26   0   -4.40   17.00
   7 -26   0    0.00   24.90
  -8  26   0   21.90   19.80
   8 -26   0   62.79   31.40
   0 -26   1    0.70    7.60
   0  26   1   -0.30    9.70
   0 -26   1   -8.60    6.70
   0 -26  -1   -6.10   10.30
  -1 -26   1   66.09   16.30
   1  26   1   42.60   17.00
  -1  26  -1   30.20   18.50
   1 -26  -1   41.30   16.50
  -1 -26  -1   39.80   14.80
   1 -26   1   58.99   18.90
   1 -26   1   44.40   16.60
  -1  26   1   36.90   15.20
   2  26   1  190.98   31.50
   2 -26  -1  191.38   24.70
  -2 -26   1  154.28   21.70
   2 -26  -1  188.98   45.40
  -2  26  -1  186.58   34.40
  -2  26   1  175.88   27.30
  -2 -26  -1  178.28   26.10
   2 -26   1  123.69   27.90
   2 -26   1  187.68   25.10
  -3 -26   1   -8.40    9.80
  -3  26  -1    5.10   18.70
  -3  26  -1   16.40   11.30
  -3 -26   1  -12.10   11.20
   3 -26  -1   11.90   11.50
   3 -26  -1   13.80   16.30
   3 -26   1   -0.20   11.70
  -3  26   1   10.50   11.80
   3 -26   1    4.60   16.90
  -3 -26  -1   28.30   13.30
   4 -26  -1   36.30   12.80
  -4 -26   1    8.90   12.00
  -4 -26   1   23.40   13.50
  -4  26  -1   42.40   21.90
   4 -26  -1   18.10   18.60
   4 -26   1  -24.60   13.70
   4 -26   1  -12.50   12.60
  -4  26   1   51.19   16.50
  -4 -26  -1   21.80   14.90
  -4 -26  -1   11.20   17.20
  -5 -26   1   -3.80   14.20
  -5 -26   1  -13.70    9.90
  -5  26  -1   13.30   17.50
   5 -26  -1  -37.80   15.60
   5 -26  -1   32.30   12.40
  -5 -26  -1  -12.20   17.20
   5 -26   1   13.70    9.50
   5 -26   1   30.70   12.70
  -5 -26  -1    5.10   13.20
  -5  26   1   10.20   11.00
   5 -26   1   -5.40   16.50
   6 -26  -1  101.89   37.60
  -6 -26   1   64.09   20.10
  -6  26  -1   64.29   22.60
  -6 -26   1   64.59   18.40
   6 -26   1   65.59   29.60
  -6 -26  -1   70.99   18.60
  -6  26   1  102.39   22.70
  -7 -26   1  -20.30   21.80
  -7  26  -1  -20.50   16.20
   7 -26  -1   24.50   25.20
  -7  26   1   19.90   15.90
   7 -26   1   -8.60   25.10
  -8  26  -1  -21.30   19.00
   8 -26  -1    3.20   28.20
  -8  26   1  -12.90   15.90
   8 -26   1   -3.30   26.00
   0 -26   2  501.35   37.80
   0 -26   2  491.65   36.40
   0 -26  -2  499.65   40.60
   0  26   2  521.05   38.40
  -1 -26   2 1181.68   58.99
  -1 -26   2 1159.08   49.30
   1 -26  -2 1183.68   63.29
   1  26   2 1201.38   62.49
  -1  26   2 1188.38   78.79
  -1 -26  -2 1248.58   66.79
   1 -26   2 1161.48   65.69
   1 -26   2 1133.09   60.89
   2 -26  -2 1233.18   76.69
  -2 -26   2  917.71   51.59
   2 -26  -2  968.80   54.89
  -2  26  -2  928.51   49.10
   2  26   2 1058.39   61.39
  -2  26   2  931.81   51.99
   2 -26   2 1036.10   58.49
  -2 -26  -2 1050.99   60.19
   2 -26   2 1060.39   68.29
  -3  26  -2  524.15   38.60
   3  26   2  483.95   40.90
   3 -26  -2  544.85   38.30
   3 -26  -2  515.05   56.09
  -3 -26   2  516.45   36.80
   3 -26   2  513.85   52.59
   3 -26   2  535.85   41.40
  -3 -26  -2  549.65   43.00
  -3  26   2  450.15   36.40
  -4 -26   2  239.28   26.40
   4 -26  -2  228.38   24.30
   4 -26  -2  224.28   44.50
   4 -26   2  282.07   49.00
   4 -26   2  199.18   26.80
  -4 -26  -2  306.17   34.50
  -4  26   2  242.18   28.00
   4 -26   2  225.18   23.30
   5 -26  -2  153.18   19.80
   5 -26  -2  104.59   35.30
  -5 -26   2  147.59   22.50
   5 -26   2  157.68   17.70
   5 -26   2  139.39   35.70
  -5  26   2  204.88   26.40
   5 -26   2  162.38   22.70
  -6 -26   2   69.49   22.60
   6 -26  -2   66.29   32.10
   6 -26   2   64.99   30.40
  -6  26   2   50.09   17.40
   7 -26  -2   78.09   36.10
  -7 -26   2   37.00   22.60
  -7  26   2   59.89   18.80
   7 -26   2   60.79   34.40
   8 -26  -2   37.60   32.00
   8 -26   2   -3.60   31.40
  -8  26   2   14.90   18.00
   0  26   3   14.50    9.30
   0 -26   3    3.00    8.60
   1  26   3    7.60   10.30
  -1  26  -3    9.00    7.80
   1 -26   3    8.80   12.50
   1 -26   3    3.50   11.00
  -1  26   3   -6.00    8.40
   2  26   3  152.78   24.40
  -2  26  -3  120.79   19.90
  -2  26   3  108.39   20.40
   2 -26   3   91.19   24.90
   2 -26   3  126.79   23.20
  -3  26  -3   86.49   20.40
   3 -26  -3  110.99   21.10
   3  26   3  105.99   24.30
   3 -26  -3   81.59   27.90
  -3  26   3  103.29   19.70
   3 -26   3  107.29   24.30
   3 -26   3  116.49   19.90
   3 -26   3  157.38   33.80
   4 -26  -3  244.58   25.60
   4 -26  -3  169.28   38.40
   4  26   3  264.07   28.20
   4 -26   3  258.87   32.90
  -4  26   3  262.17   28.60
   4 -26   3  259.27   31.10
   4 -26   3  208.48   41.30
   5 -26  -3  116.19   18.40
   5 -26  -3   66.79   31.50
   5 -26   3  104.79   20.40
   5 -26   3   91.49   16.20
   5 -26   3   59.59   28.30
  -5  26   3   79.69   18.60
  -6  26   3   86.19   20.80
   6 -26   3   40.50   28.50
   7 -26  -3   -2.20   28.90
   7 -26   3   40.90   32.00
  -7  26   3   91.29   23.00
   8 -26  -3   65.49   39.80
  -8  26   3   44.00   19.20
   8 -26   3   33.20   37.10
   0  26   4   -8.30    9.30
   1  26   4  337.57   30.70
  -1  26  -4  345.97   27.30
  -1  26   4  304.57   30.20
   1 -26   4  248.28   32.60
   1 -26   4  355.76   31.20
  -2  26  -4   55.99   14.40
   2  26   4   29.40   15.80
   2 -26   4   14.90   15.60
  -2  26   4   72.69   18.70
   2 -26   4   39.00   14.80
   3 -26  -4   95.09   28.50
   3  26   4   68.69   20.50
  -3  26  -4   62.99   19.10
   3 -26   4   80.19   25.40
  -3  26   4   62.79   17.30
   3 -26   4   94.09   19.80
   4 -26  -4   22.30   22.30
   4  26   4   58.79   16.80
   4 -26   4   72.79   26.90
   4 -26   4   78.59   23.00
   4 -26   4   55.39   15.90
  -4  26   4   73.79   18.30
   5 -26  -4   49.10   28.40
   5 -26  -4   57.89   16.80
   5 -26   4   67.39   28.30
  -5  26   4   70.89   19.40
   5 -26   4   81.59   26.10
   6 -26  -4   21.40   28.20
  -6  26   4   20.50   16.10
   6 -26   4   35.00   30.00
   7 -26  -4   31.90   34.20
  -7  26   4   60.59   23.80
   7 -26   4  -21.30   27.50
   0  26  -5   15.60    8.00
   0 -26   5    3.20   11.70
   0  26   5    3.90   12.40
  -1  26  -5   48.20   14.10
  -1 -26   5   24.00   15.80
   1  26   5   68.49   18.60
   1 -26   5   20.10   14.30
  -1  26   5   23.60   14.50
  -2 -26   5   19.00   12.10
  -2  26  -5    7.30   14.00
   2  26   5   -8.70   10.80
  -2  26   5   15.20   12.40
   2 -26   5    1.80   10.30
  -3 -26   5   97.69   22.40
  -3  26   5   85.49   20.30
   3 -26   5   19.00   21.50
   3 -26   5   84.99   19.70
   4 -26  -5  -16.30   17.00
   4  26   5   22.70   18.00
  -4 -26   5   16.80   15.10
   4 -26   5   61.79   26.30
   4 -26   5   25.50   14.30
  -4  26   5   36.70   17.50
  -5 -26   5  288.67   31.50
   5 -26  -5  127.49   41.50
   5 -26   5  178.08   46.10
   5 -26   5  182.18   31.00
   5 -26   5  213.48   23.90
  -5  26   5  186.98   29.60
   6 -26  -5  -21.60   29.60
  -6  26   5   13.70   16.80
   6 -26   5   27.20   27.40
   7 -26  -5   47.50   36.10
   7 -26   5   65.09   38.80
   0 -26   6   12.70   15.10
   0  26   6    8.90   13.90
   0  26  -6   24.80   11.30
   1  26   6  205.78   28.60
  -1  26  -6  177.88   26.70
  -1 -26   6  208.58   28.00
   1 -26   6  200.58   25.70
  -1  26   6  164.98   26.90
   2  26   6   45.50   17.20
  -2  26  -6   77.99   23.20
  -2 -26   6   45.50   18.10
  -2  26   6   43.20   16.70
   2 -26   6   88.79   20.50
  -3 -26   6   45.80   17.90
   3  26   6   22.00   15.80
   3 -26   6   46.30   16.40
  -3  26   6   54.39   19.20
   4 -26  -6   52.69   25.90
  -4 -26   6   31.30   17.60
   4  26   6   32.10   17.30
  -4  26   6   13.10   15.50
   4 -26   6   45.20   15.90
   5 -26  -6   -1.20   25.10
  -5 -26   6   34.90   19.00
  -5  26   6    2.60   18.30
   5 -26   6   18.80   15.40
   6 -26  -6  -46.40   22.20
  -6  26   6    5.10   19.90
   0 -26   7    2.10   13.80
   0  26  -7   -4.50   12.40
   0  26   7   -3.80   13.80
  -1  26  -7  -23.70   20.40
   1  26   7   -2.30   12.70
  -1 -26   7    4.60   13.90
  -1  26   7    7.30   14.20
   1 -26   7   15.00   14.60
   2  26   7   13.50   17.90
  -2  26   7    6.40   15.50
   2 -26   7   -6.70   11.60
   3  26   7   21.50   16.60
  -3 -26   7   25.60   16.10
  -3  26   7   33.40   18.60
   3 -26   7   33.80   15.60
   4 -26  -7  -30.30   17.80
   4  26   7  -19.10   16.60
  -4 -26   7   35.10   19.40
  -4  26   7    6.10   15.90
   4 -26   7    5.70   14.70
   5  26   7   26.80   20.40
   5 -26  -7  -21.30   23.40
  -5 -26   7   37.30   22.10
   5 -26   7   29.30   19.30
  -5  26   7  -33.00   17.40
   0  26  -8    5.70   14.30
   0 -26   8   25.40   17.20
   0  26   8    1.20   15.50
  -1 -26   8  192.98   34.50
   1  26   8  149.69   30.30
  -1  26  -8  161.88   32.70
  -1  26   8  136.29   29.90
   1 -26   8  193.88   32.50
  -2 -26   8   33.60   19.10
   2  26   8   23.90   18.00
   2 -26   8   76.79   23.50
  -2  26   8   17.80   20.80
  -3 -26   8   67.89   22.80
   3  26   8  108.59   30.30
   3 -26   8  150.08   26.40
  -3  26   8   66.99   22.20
   4  26   8   -6.00   19.40
  -4 -26   8   -0.80   16.00
   4 -26  -8    4.50   20.50
  -4  26   8   26.50   20.00
   4 -26   8   37.50   19.60
   0 -26   9   12.60   15.70
   0  26   9    6.90   17.70
  -1 -26   9    4.20   17.50
   1  26   9  -24.20   14.40
  -1  26   9   32.40   23.60
   1 -26   9  -10.60   15.20
  -2 -26   9  -35.50   14.40
   2  26   9    9.40   19.40
  -2  26   9   26.20   26.00
   2 -26   9   -4.20   17.50
   0  27   0    5.60   12.10
   0 -27   0    9.50   11.30
  -1  27   0   -7.10    9.60
   1  27   0    6.70   11.60
  -1 -27   0   -3.30    8.00
   1 -27   0    1.00    9.20
  -2 -27   0   30.10   11.90
   2 -27   0   30.10   17.40
  -3  27   0   -2.60   11.70
   3 -27   0   -1.00   13.50
  -3 -27   0  -11.80   10.80
   4 -27   0  104.19   20.00
  -4 -27   0   47.00   21.70
   4 -27   0   87.89   28.70
  -4 -27   0  103.69   21.20
  -4  27   0   77.79   22.10
  -5 -27   0    0.80   11.90
  -5  27   0   13.70   15.40
  -5 -27   0    0.40   16.20
   5 -27   0  -14.30   19.40
   6 -27   0   16.50   23.30
  -6 -27   0   26.00   24.00
  -6  27   0   85.89   24.50
   7 -27   0   -6.70   24.80
  -7  27   0   -7.30   16.30
   8 -27   0  -23.80   29.40
  -8  27   0   -7.40   18.90
   0 -27  -1  138.09   28.40
   0 -27   1  139.09   24.10
   0 -27   1   93.69   20.50
   0  27   1  114.79   24.90
   1  27   1  576.64   47.50
  -1 -27   1  666.63   43.50
  -1  27  -1  738.43   60.19
   1 -27  -1  656.53   47.10
  -1 -27   1  789.82   40.70
  -1 -27  -1  650.53   45.50
  -1  27   1  705.33   49.90
   1 -27   1  746.73   48.00
   1 -27   1  573.84   47.00
   2 -27  -1   -2.80   11.20
  -2  27  -1   -4.40   11.70
   2 -27  -1  -18.10    9.60
  -2 -27   1  -11.20    8.80
   2  27   1   15.30   14.20
  -2 -27  -1   -1.60    9.50
   2 -27   1   -5.80   10.90
   2 -27   1   -9.30    9.80
  -2  27   1    4.30   10.40
  -3 -27   1  411.16   33.40
   3 -27  -1  406.76   48.80
   3 -27  -1  408.86   35.50
  -3  27  -1  379.16   35.70
  -3  27  -1  448.66   46.80
  -3 -27  -1  438.96   36.20
   3 -27   1  431.96   48.60
  -3  27   1  462.75   38.90
   3 -27   1  406.86   37.50
   4 -27  -1    9.30   16.80
   4 -27  -1    8.00   11.50
  -4 -27   1    6.70   13.20
  -4  27  -1   -5.40   14.60
  -4 -27   1    8.90   13.30
   4 -27   1    6.90   17.60
  -4 -27  -1    8.60   12.90
   4 -27   1   26.00   14.20
  -4  27   1    5.00   12.50
  -5  27  -1  167.58   32.40
  -5 -27   1   84.09   22.50
   5 -27  -1  103.59   17.80
  -5 -27   1  111.09   21.00
   5 -27  -1   95.09   32.10
   5 -27   1   78.09   18.10
  -5 -27  -1  101.09   22.60
  -5  27   1   98.59   21.90
   5 -27   1  104.89   33.10
   5 -27   1   78.69   15.60
  -5 -27  -1  114.79   28.90
   6 -27  -1   -0.50   21.80
  -6  27  -1   -0.80   17.00
  -6 -27   1    8.90   17.40
   6 -27   1   -3.70   20.60
  -6  27   1    1.50   12.50
  -7  27  -1   46.80   24.80
  -7 -27   1   19.00   25.20
   7 -27  -1   39.00   30.10
   7 -27   1   36.00   30.40
  -7  27   1   20.10   15.80
   8 -27  -1  -11.70   28.60
  -8  27  -1  -34.50   17.10
  -8  27   1   13.90   17.60
   8 -27   1  -15.70   24.00
   0  27   2   -6.60    9.90
   0 -27  -2  -11.40   11.00
   0 -27   2  -15.40    8.80
   0 -27   2   12.00    9.60
   1  27   2   27.80   15.20
   1 -27  -2   26.40   14.00
  -1 -27   2   -0.70    8.30
  -1 -27   2   35.70   13.10
   1 -27   2   15.50   13.40
  -1 -27  -2   25.60   15.30
   1 -27   2   12.30   15.10
  -1  27   2   23.40   14.30
   2 -27  -2   54.09   17.70
  -2  27  -2   68.09   15.30
   2  27   2   56.59   20.40
   2 -27  -2   59.19   23.00
  -2 -27   2   66.49   16.00
  -2  27   2   36.60   14.40
   2 -27   2   70.09   18.30
  -2 -27  -2   23.70   15.40
   2 -27   2   50.49   19.60
   3 -27  -2   50.79   23.40
  -3 -27   2   25.10   13.90
  -3  27  -2   37.30   12.90
   3  27   2   21.10   15.40
   3 -27  -2   31.50   14.30
  -3  27   2   13.80   12.50
   3 -27   2   28.50   19.90
   3 -27   2   49.20   16.10
  -3 -27  -2   59.59   19.60
   4 -27  -2   41.70   26.20
   4 -27  -2   75.49   18.10
   4 -27   2   64.59   34.50
   4 -27   2   48.80   24.40
  -4  27   2   45.10   16.00
   4 -27   2   50.19   14.80
   5 -27  -2    3.90   11.90
   5 -27  -2    2.20   23.10
  -5 -27   2  -22.20   12.20
  -5  27   2   22.40   14.00
   5 -27   2   23.40   10.70
   5 -27   2  -13.30   16.00
   5 -27   2   19.10   13.90
   6 -27  -2   57.39   30.20
  -6 -27   2   87.79   21.70
   6 -27   2   11.10   25.00
  -6  27   2   41.20   18.50
   7 -27  -2  -10.80   30.60
  -7 -27   2  -32.70   18.40
   7 -27   2  -17.70   23.00
  -7  27   2    3.80   15.30
   8 -27  -2  -31.30   29.50
   8 -27   2   18.60   29.80
  -8  27   2   42.40   18.70
   0  27   3    8.70   10.30
   0 -27   3   12.90   10.50
   1  27   3  315.77   30.70
  -1  27  -3  291.57   24.00
  -1  27   3  287.97   29.30
   1 -27   3  286.07   33.10
   2  27   3   65.39   20.70
  -2  27  -3   70.59   14.90
  -2  27   3   60.29   17.40
   2 -27   3   70.09   22.70
   3  27   3   35.90   18.10
  -3  27  -3   19.50   15.30
   3 -27  -3   24.20   21.90
   3 -27  -3   55.59   15.70
   3 -27   3   64.09   21.00
   3 -27   3   37.40   21.00
   3 -27   3   91.49   18.70
  -3  27   3   42.90   14.70
   4 -27  -3   32.70   13.30
   4 -27  -3   18.70   18.40
   4  27   3   13.20   14.50
  -4  27   3   -0.60   10.90
   4 -27   3   -4.60   15.50
   4 -27   3   22.30   17.00
   4 -27   3   18.20   12.20
   5 -27  -3    9.80   23.10
   5 -27  -3   35.00   21.70
  -5  27   3   40.30   15.40
   5 -27   3   39.90   18.00
   5 -27   3   23.00   23.30
   5 -27   3   16.30   11.40
   6 -27  -3  -25.60   24.10
  -6  27   3   -5.70   14.80
   6 -27   3    6.50   24.90
   7 -27  -3   -1.80   27.50
  -7  27   3   16.40   15.50
   7 -27   3    8.40   27.70
   8 -27  -3  -19.60   34.60
  -8  27   3  -16.30   15.20
   8 -27   3   -3.50   31.30
   0  27   4  -10.70    9.90
  -1  27  -4   37.80   11.20
   1  27   4   76.19   18.20
   1 -27   4   28.50   15.90
  -1  27   4   34.40   14.50
   2  27   4   18.20   12.50
  -2  27  -4   -7.00   11.10
   2 -27   4   15.60   13.90
   2 -27   4   12.00   16.60
  -2  27   4    6.30   11.60
  -3  27  -4    4.10   16.30
   3  27   4   35.70   14.90
   3 -27  -4   -9.70   14.70
   3 -27   4    7.30   16.10
   3 -27   4   -1.10    9.30
  -3  27   4   -5.10   12.20
   4  27   4   57.89   17.90
   4 -27  -4   56.09   28.50
  -4  27   4  104.99   21.80
   4 -27   4  106.69   21.10
   4 -27   4   95.89   30.10
   5 -27  -4  -36.70   22.80
   5 -27  -4   18.90   14.70
   5 -27   4   -9.70   16.60
  -5  27   4   15.00   14.30
   5 -27   4   17.50   12.30
   5 -27   4   13.00   23.00
   6 -27  -4  -13.60   25.60
  -6  27   4   43.60   18.90
   6 -27   4   87.39   37.80
   7 -27  -4   26.10   35.20
   7 -27   4   -7.90   27.90
  -7  27   4   -7.50   19.20
   0  27   5   -1.50   10.50
   0 -27   5   31.70   13.60
   0  27  -5  -10.60    8.20
   1  27   5   39.60   15.70
  -1  27  -5   37.60   13.40
  -1 -27   5   19.10   15.30
   1 -27   5   52.19   18.30
  -2 -27   5   -4.90   10.30
   2  27   5   -3.40    9.80
  -2  27  -5   30.20   15.80
  -2  27   5  -14.30   11.20
   3  27   5   47.80   17.10
  -3 -27   5   46.00   17.60
  -3  27   5   42.00   17.00
   3 -27   5   47.60   21.60
   3 -27   5   37.00   15.70
   4  27   5  -13.20   13.00
  -4 -27   5   -7.90   12.80
   4 -27  -5   -0.30   17.00
   4 -27   5   -3.40   11.80
   4 -27   5  -16.50   19.80
  -4  27   5   -1.60   13.80
  -5 -27   5   10.60   12.70
   5 -27  -5   16.20   25.80
   5 -27   5    7.30   13.30
  -5  27   5   -5.80   14.20
   5 -27   5   -4.50   27.20
   6 -27  -5   49.10   34.50
  -6 -27   5    0.70   15.30
   6 -27   5   30.70   30.40
  -6  27   5   23.20   20.80
  -7 -27   5   35.60   16.90
   7 -27   5  -34.00   30.30
  -7  27   5   29.50   21.10
   0 -27   6   15.10   13.70
   0  27  -6    3.90   10.00
   0  27   6    3.70   13.30
  -1  27  -6  -13.10   12.50
  -1 -27   6  -10.40   10.90
   1  27   6   28.40   16.80
  -1  27   6   16.90   14.80
   1 -27   6    8.30   12.60
  -2 -27   6    1.40   13.00
   2  27   6   -8.00   13.10
  -2  27  -6   61.89   19.50
   2 -27   6   23.70   16.80
  -2  27   6   21.50   14.50
  -3 -27   6    1.70   13.10
   3  27   6   -1.70   15.20
  -3  27   6   -1.40   14.60
   3 -27   6   15.40   14.80
  -4 -27   6   26.50   18.90
   4  27   6   68.19   20.70
   4 -27  -6   19.20   23.60
  -4  27   6   -3.00   14.30
   4 -27   6   35.50   17.40
   5 -27  -6   -4.10   24.00
  -5 -27   6    8.80   15.30
  -5  27   6    7.90   19.60
   5 -27   6   22.40   16.60
   6 -27  -6   12.30   31.60
  -6 -27   6   -0.20   18.70
  -6  27   6   36.60   22.30
   6 -27   6   41.10   18.90
   0 -27   7   61.89   23.00
   0  27  -7   22.10   13.50
   0  27   7   22.30   18.20
  -1  27  -7   22.10   20.40
   1  27   7   17.90   14.50
   1 -27   7   28.10   15.90
  -2 -27   7   52.69   21.20
   2  27   7   62.59   20.70
  -2  27   7   18.20   16.10
   2 -27   7   29.60   18.00
  -3 -27   7    0.80   15.10
   3  27   7   31.20   15.90
  -3  27   7   -8.90   14.90
   3 -27   7   -3.40   14.50
   4  27   7   -1.50   17.00
   4 -27  -7   -3.20   21.90
  -4 -27   7   24.20   16.40
   4 -27   7    6.30   13.50
  -4  27   7  -27.00   12.60
  -5 -27   7   -9.10   16.60
   5 -27  -7   49.80   30.50
   5  27   7  -17.90   19.00
  -5  27   7   12.60   19.40
   5 -27   7   39.30   18.30
   0  27  -8  -27.00   14.50
   0 -27   8    4.70   15.30
   0  27   8   -1.00   16.60
  -1 -27   8    9.30   15.80
   1  27   8   -1.60   16.10
  -1  27  -8   -7.20   18.70
  -1  27   8   25.80   18.90
   1 -27   8   -7.00   15.80
   2  27   8   19.80   18.10
  -2 -27   8    4.40   15.50
   2 -27   8   21.40   16.90
  -2  27   8   -3.20   17.20
   3  27   8   29.50   22.80
  -3 -27   8   16.10   16.10
  -3  27   8  -14.90   16.40
   3 -27   8  -35.10   14.20
  -4 -27   8    6.40   18.70
   4 -27  -8    5.10   24.80
   4  27   8   10.20   20.20
   4 -27   8   -3.80   18.10
  -4  27   8  -10.20   22.50
   0  27   9   -9.10   19.20
   0 -27   9   36.10   18.00
   1  27   9    2.90   19.20
  -1 -27   9   22.30   19.40
  -1  27   9   15.80   18.30
   1 -27   9    8.40   14.80
  -2 -27   9   23.20   19.30
   2  27   9   12.80   20.10
  -2  27   9   -4.90   16.60
   2 -27   9   -6.60   15.50
   0 -28   0  266.17   29.70
   0  28   0  278.47   35.40
   1  28   0    8.80   13.30
   1 -28   0    8.40   10.90
  -1 -28   0    5.60   11.10
   1 -28   0   13.80   11.90
   2 -28   0  155.18   25.80
  -2  28   0  136.99   29.80
  -2 -28   0  101.89   21.40
   2 -28   0  115.39   28.00
   3 -28   0  -24.90   11.00
  -3 -28   0   -6.80   11.40
  -3  28   0  -20.10   10.60
   3 -28   0   -4.60   13.20
   4 -28   0  207.58   25.90
  -4 -28   0  219.28   26.50
   4 -28   0  140.19   37.50
  -4 -28   0  206.58   31.20
  -4  28   0  252.67   33.50
  -5  28   0    0.00   15.50
  -5 -28   0  -27.10   15.10
   5 -28   0   -9.00   10.80
   5 -28   0   15.10   19.10
  -6 -28   0   24.50   28.50
   6 -28   0   51.69   29.50
  -6  28   0   57.49   22.70
   7 -28   0   15.60   29.80
  -7  28   0  -21.10   15.90
  -8  28   0   67.39   23.60
   8 -28   0   60.79   37.00
   0  28   1   -4.20   12.80
   0 -28   1    8.60   10.80
   0 -28  -1  -14.00   10.20
   0 -28   1   -8.80    7.70
   1  28   1   31.00   16.20
   1 -28  -1   31.80   16.10
   1 -28  -1   14.50   11.40
  -1  28  -1   45.80   20.90
  -1 -28   1   49.70   16.10
  -1 -28   1   48.90   13.10
   1 -28   1   23.60   15.20
   1 -28   1   40.10   15.90
  -1 -28  -1   29.20   15.40
  -1  28   1   23.90   14.10
   2 -28  -1  -13.90   10.80
   2 -28  -1   -1.40   12.70
   2  28   1    1.60   14.20
  -2 -28   1  -15.90    8.30
  -2  28  -1   12.80   15.30
  -2  28   1    4.70   11.10
   2 -28   1   26.80   12.60
   2 -28   1   -8.20   11.30
   3 -28  -1  542.55   41.00
   3 -28  -1  445.66   50.39
  -3  28  -1  441.96   47.50
  -3 -28   1  427.86   36.00
  -3 -28  -1  441.76   37.70
   3 -28   1  432.56   39.10
   3 -28   1  485.75   51.59
  -3  28   1  504.55   40.90
  -4 -28   1   52.99   16.40
   4 -28  -1   12.30   22.00
  -4 -28   1   32.80   19.50
  -4  28  -1   74.89   24.50
   4 -28   1   39.50   20.90
   4 -28   1   61.19   18.90
  -4 -28  -1  101.29   19.80
  -4  28   1   98.79   21.80
   5 -28  -1  436.56   30.90
  -5 -28   1  388.76   37.90
   5 -28  -1  407.66   58.49
  -5  28  -1  460.65   48.30
   5 -28   1  407.76   28.60
  -5 -28  -1  394.26   46.70
   5 -28   1  386.06   55.39
  -5  28   1  433.96   39.30
   5 -28   1  407.66   31.40
  -6 -28   1   58.39   21.10
  -6  28  -1   29.80   20.80
  -6  28   1   46.10   16.50
   6 -28   1   29.50   26.60
   7 -28  -1  176.88   48.50
  -7 -28   1  219.28   37.80
  -7  28  -1  342.17   42.90
   7 -28   1  266.37   56.59
  -7  28   1  264.07   33.60
  -8  28  -1  -23.90   15.90
   8 -28  -1  -24.10   32.00
   8 -28   1   27.50   28.70
  -8  28   1  -11.40   16.80
   0 -28   2   76.69   17.80
   0 -28   2   69.49   19.90
   0  28   2   54.19   17.40
   0 -28  -2   84.69   21.80
   1 -28  -2 1075.19   61.79
   1  28   2 1095.19   80.29
  -1 -28   2 1036.10   48.10
  -1 -28  -2  936.41   77.89
   1 -28   2 1033.20   63.99
  -1  28   2 1032.50   57.09
   1 -28   2  924.41   56.99
   2 -28  -2   81.79   20.10
   2  28   2   84.79   22.40
  -2  28  -2   70.49   16.20
   2 -28  -2   87.59   24.60
   2 -28   2   57.19   16.90
   2 -28   2   33.10   18.20
  -2  28   2   42.90   15.90
   3  28   2  537.75   44.30
   3 -28  -2  579.54   42.00
   3 -28  -2  591.74   61.09
  -3  28  -2  583.94   41.70
   3 -28   2  642.54   45.20
  -3  28   2  624.24   43.10
   3 -28   2  557.74   56.49
   4 -28  -2   -1.40   20.10
   4 -28  -2   33.30   15.80
   4 -28   2   43.10   22.70
   4 -28   2   36.40   17.10
  -4  28   2   34.50   15.80
   5 -28  -2  165.28   42.70
   5 -28  -2  227.78   23.30
  -5  28   2  151.08   25.20
   5 -28   2  205.98   21.40
   5 -28   2  177.68   42.00
   5 -28   2  135.29   23.30
  -6 -28   2   29.20   19.00
   6 -28   2   -3.20   23.80
  -6  28   2   -4.60   13.20
   7 -28  -2   95.49   39.30
  -7 -28   2  110.69   24.00
   7 -28   2   78.59   34.70
  -7  28   2  132.39   26.10
   8 -28  -2   32.70   32.90
  -8  28   2    9.20   18.60
   0  28   3   10.60   10.10
   0 -28   3    0.50    9.20
   1  28   3   71.19   18.30
  -1  28   3   83.19   18.80
   1 -28   3   78.39   20.10
  -2  28  -3   19.60   10.80
   2  28   3   24.80   14.50
  -2  28   3    3.20   13.70
   2 -28   3   30.60   17.00
   3 -28  -3   36.30   24.40
   3  28   3   44.00   18.80
  -3  28  -3   43.60   15.30
   3 -28   3   40.10   20.60
   3 -28   3   23.30   30.10
   3 -28   3   31.80   13.80
   4  28   3   57.19   16.80
   4 -28  -3   35.20   23.60
   4 -28  -3   66.49   17.30
  -4  28   3   62.99   18.30
   4 -28   3   79.39   17.80
   4 -28   3  121.19   24.20
   4 -28   3   62.59   24.20
   5 -28  -3  102.99   32.40
   5 -28  -3   86.79   18.30
   5 -28   3   96.29   30.50
   5 -28   3   36.30   20.80
  -5  28   3   78.49   19.30
   5 -28   3  123.79   21.40
   6 -28  -3   62.79   35.30
  -6  28   3   38.60   17.20
   7 -28  -3    4.70   30.60
  -7  28   3   -4.20   16.70
   7 -28   3   28.50   28.90
   8 -28  -3   26.00   34.50
  -8  28   3   -6.70   17.20
   8 -28   3   45.40   36.10
   0  28   4 1261.97   64.09
   1  28   4  391.36   35.00
  -1  28  -4  335.67   28.80
   1 -28   4  401.46   37.90
  -1  28   4  384.66   34.40
  -2  28  -4 1094.29   59.29
   2  28   4 1098.49   59.69
   2 -28   4 1045.70   56.39
   2 -28   4  924.51   65.99
  -2  28   4  994.40   56.69
   3 -28  -4  200.78   41.40
   3  28   4  241.98   31.60
   3 -28   4  219.48   40.30
   3 -28   4  227.08   25.90
  -3  28   4  261.67   31.60
   4 -28  -4  468.45   62.89
   4  28   4  439.66   36.20
   4 -28   4  452.25   56.59
   4 -28   4  398.86   33.10
  -4  28   4  372.36   37.70
   5 -28  -4   64.59   35.30
   5 -28  -4  128.59   24.60
   5 -28   4  116.39   37.50
   5 -28   4  186.38   29.20
   5 -28   4  149.29   20.50
  -5  28   4  116.79   24.50
   6 -28  -4   62.39   34.00
  -6  28   4   96.79   23.70
   6 -28   4  112.59   42.50
   7 -28  -4   25.90   37.60
  -7  28   4  -11.10   16.50
   7 -28   4   36.40   33.30
   0 -28   5    5.90   13.40
   0  28  -5   15.20    7.80
   0  28   5   19.10   13.90
  -1 -28   5   -4.50   11.40
  -1  28  -5   -2.70   10.90
   1  28   5   -6.00   10.90
  -1  28   5   10.60   12.10
   1 -28   5  -12.10   11.10
   2  28   5   -1.10   11.20
  -2  28  -5   15.50   14.30
  -2 -28   5   15.90   13.40
   2 -28   5   -4.30    9.50
  -2  28   5   -6.30   12.10
   3  28   5   22.70   15.80
   3 -28   5   11.20   12.50
   3 -28   5   16.90   18.60
  -3  28   5  -18.10   13.10
   4 -28  -5  -11.50   17.40
  -4 -28   5   13.30   16.00
   4  28   5  -11.50   12.60
   4 -28   5   -3.10   11.70
   4 -28   5  -37.80   18.10
  -4  28   5   22.20   15.90
  -5 -28   5   19.50   15.90
   5 -28  -5   46.40   29.10
   5 -28   5  -31.70   21.50
   5 -28   5   13.90   14.60
  -5  28   5    1.20   17.70
  -6 -28   5    1.30   14.30
   6 -28  -5   -4.00   28.80
   6 -28   5   29.60   32.70
  -7 -28   5  -19.90   15.60
   7 -28  -5   -3.60   35.40
  -7  28   5  -35.70   20.30
   7 -28   5   17.80   34.30
   0 -28   6  667.33   48.60
   0  28   6  731.63   50.49
   1  28   6   11.60   14.60
  -1  28  -6   37.20   16.10
  -1 -28   6   21.10   15.30
   1 -28   6   35.80   17.30
  -1  28   6   30.90   17.20
   2  28   6  571.34   44.00
  -2 -28   6  545.35   45.30
  -2  28  -6  605.84   49.00
   2 -28   6  608.64   45.30
  -3 -28   6   24.60   17.40
   3  28   6   18.00   15.40
  -3  28   6  -17.00   12.20
   3 -28   6   12.40   14.20
  -4 -28   6  193.38   31.00
   4 -28  -6  179.28   42.20
   4  28   6  219.78   30.80
   4 -28   6  254.87   29.50
  -5 -28   6  -10.40   17.00
   5 -28  -6   -5.00   24.50
   5 -28   6  -28.20   14.60
  -6 -28   6   91.09   25.10
   6 -28   6   60.39   20.20
   0  28  -7   16.60   11.90
   0 -28   7   -0.20   18.10
   0  28   7   -7.50   14.60
  -1 -28   7   -5.50   14.10
  -1  28  -7   -8.60   16.10
   1  28   7    3.90   13.90
  -1  28   7  -29.80   13.20
  -2 -28   7   14.20   16.60
   2  28   7   19.60   15.80
   2 -28   7   26.00   18.50
  -2  28   7   18.70   18.70
  -3 -28   7  -30.00   14.50
   3  28   7   -1.30   16.80
   3 -28   7  -31.80   12.30
  -3  28   7   35.90   18.10
   4  28   7    6.70   18.20
   4 -28  -7   53.49   27.80
  -4 -28   7   44.10   19.60
   4 -28   7   51.49   17.50
  -5 -28   7   -4.40   18.30
   5 -28  -7   51.19   31.30
  -5  28   7   38.70   23.30
   5 -28   7  -32.00   14.20
   0  28   8    7.80   18.10
   0 -28   8   41.30   19.40
  -1  28  -8   58.19   26.40
  -1 -28   8   95.99   25.70
   1  28   8   71.49   24.00
  -1  28   8   61.39   21.30
   1 -28   8   52.19   20.00
  -2 -28   8   15.20   18.20
   2  28   8   -8.50   16.70
  -2  28   8    7.60   17.60
   2 -28   8   35.60   19.40
  -3 -28   8    7.30   16.40
   3  28   8    3.40   16.30
  -3  28   8   -4.20   16.20
   3 -28   8    7.60   15.40
   4 -28  -8   -1.60   24.20
   4  28   8   10.90   24.90
  -4 -28   8   -6.90   15.20
   4 -28   8   14.90   17.40
  -4  28   8   13.60   18.80
   0  28   9  -16.30   16.30
   0 -28   9  -14.80   15.70
   1  28   9   20.90   18.40
  -1 -28   9   -1.50   16.40
  -1  28   9    3.50   17.10
   1 -28   9    3.80   16.40
   0  29   0   26.70   18.90
   0 -29   0   24.20   14.30
   0 -29   0    1.90   11.60
  -1 -29   0   21.50   12.90
  -1  29   0    6.50   11.60
   1 -29   0  -11.10    8.80
   1 -29   0    3.30   12.30
   1  29   0   34.20   16.90
   2 -29   0    9.30   14.80
  -2  29   0   18.40   14.80
  -2 -29   0  -22.20   10.60
   3 -29   0   -8.50   13.50
  -3 -29   0    6.40   12.00
   3 -29   0   18.60   17.00
  -3  29   0   19.60   16.40
  -4 -29   0   22.10   16.90
   4 -29   0   26.10   21.60
  -4  29   0   33.40   17.70
   4 -29   0   39.50   20.40
   5 -29   0    5.30   11.50
   5 -29   0  -12.90   15.40
  -5  29   0   -3.20   13.00
  -6  29   0  141.69   31.50
   6 -29   0   65.99   32.50
  -6 -29   0   62.49   28.50
  -7  29   0    1.70   15.70
   7 -29   0  -14.80   25.60
   8 -29   0  -26.90   28.40
  -8  29   0   12.40   21.30
   0 -29  -1  102.29   21.70
   0 -29   1   92.59   21.30
   0 -29   1   62.09   18.60
   0  29   1   77.69   23.20
   1  29   1  533.75   54.09
   1 -29  -1  545.25   45.90
   1 -29  -1  448.36   41.20
  -1  29  -1  517.95   50.19
  -1 -29   1  517.95   34.50
  -1 -29   1  496.45   38.80
  -1  29   1  470.55   41.10
   1 -29   1  514.15   41.90
  -1 -29  -1  475.75   40.70
   1 -29   1  457.65   42.70
   2  29   1   29.70   16.00
   2 -29  -1   40.00   16.60
  -2 -29   1  -17.20    7.90
  -2  29  -1   -4.30   13.50
   2 -29  -1    6.20   13.70
   2 -29   1   36.80   14.20
  -2  29   1    0.30    9.80
   2 -29   1   10.60   12.90
  -2 -29  -1    2.70   12.10
  -3  29  -1  160.88   31.80
   3 -29  -1  161.18   28.40
   3 -29  -1  131.19   33.20
   3 -29   1  115.19   31.20
  -3  29   1  141.69   26.90
   3 -29   1  119.79   24.30
  -4 -29   1   22.80   15.20
  -4  29  -1   19.40   17.10
   4 -29  -1  -16.50   11.90
   4 -29  -1   53.49   25.40
   4 -29   1   17.10   20.10
  -4  29   1    9.40   12.80
   4 -29   1   36.50   17.80
  -5  29  -1   16.40   17.10
   5 -29  -1   -0.70   12.40
  -5 -29   1   22.00   17.70
   5 -29  -1   17.10   21.60
  -5 -29  -1  -31.50   21.00
   5 -29   1  -10.20   21.70
   5 -29   1   26.20   12.90
  -5  29   1   43.60   18.10
   5 -29   1   -3.80   13.90
  -6  29  -1    7.30   17.60
  -6 -29   1   18.50   19.10
   6 -29  -1   26.70   36.00
  -6  29   1   -0.90   15.30
   6 -29   1  -11.30   22.20
  -7  29  -1  -21.40   17.90
  -7 -29   1  -11.30   26.00
   7 -29  -1  -53.39   26.20
   7 -29   1   -3.20   24.60
  -7  29   1   22.70   18.20
  -8  29  -1   -8.30   17.60
   8 -29  -1   47.50   34.00
  -8  29   1   -2.40   18.80
   8 -29   1   -4.60   32.80
   0  29   2   11.70   11.50
  -1 -29   2   27.50   11.50
   1  29   2   27.20   16.40
   1 -29   2   41.90   17.50
  -1  29   2   11.50   12.20
   2 -29  -2   28.20   16.70
   2  29   2   44.50   19.10
  -2  29   2   56.79   17.90
   2 -29   2   46.70   18.00
   3 -29  -2   38.20   23.70
   3 -29  -2   39.90   17.80
  -3  29  -2   40.30   14.40
   3  29   2   28.10   18.20
  -3  29   2   59.39   17.80
   3 -29   2   20.20   19.10
   3 -29   2   77.09   17.80
   4 -29  -2   31.70   22.90
   4 -29  -2   68.99   17.70
   4 -29   2   62.89   26.60
  -4  29   2   43.00   17.20
   4 -29   2   73.29   19.10
   5 -29  -2   -7.00   12.90
   5 -29  -2   38.70   27.60
   5 -29   2   18.00   12.70
   5 -29   2    5.90   15.20
  -5  29   2   53.69   17.40
   5 -29   2   47.90   25.70
  -6 -29   2   71.49   20.90
   6 -29   2   67.89   35.70
  -6  29   2   89.59   21.30
   7 -29  -2   22.00   31.80
   7 -29   2   59.79   31.00
  -7  29   2   -0.80   13.50
   8 -29  -2  -26.80   33.60
  -8  29   2   51.59   22.20
   8 -29   2   69.09   37.60
   0 -29   3   57.69   14.20
   0  29   3   60.19   17.00
   1  29   3  204.88   27.80
  -1  29   3  158.88   25.00
   1 -29   3  194.78   29.40
   2  29   3   40.60   17.40
  -2  29  -3   41.10   13.10
  -2  29   3   39.80   15.20
   2 -29   3   71.99   22.40
   3 -29  -3  127.29   33.90
   3  29   3  101.49   25.40
  -3  29  -3  109.19   20.10
   3 -29   3  123.19   21.10
   3 -29   3   89.59   29.20
  -3  29   3   58.39   17.00
   4 -29  -3   -2.70   18.30
   4  29   3    3.00   12.20
   4 -29   3  -21.80   15.10
  -4  29   3   15.10   15.00
   4 -29   3   17.30   12.90
   4 -29   3  -35.10   15.80
   5 -29  -3   49.20   17.90
   5 -29  -3   74.49   32.60
   5 -29   3   42.20   25.70
  -5  29   3   54.29   18.10
   5 -29   3   29.20   16.40
   5 -29   3  -19.00   22.20
   6 -29  -3   24.70   31.80
   6 -29   3   -1.10   26.50
  -6  29   3   -1.80   15.50
   7 -29  -3  -30.20   28.40
  -7  29   3    5.20   17.40
   7 -29   3  -30.30   23.50
   8 -29  -3    4.70   35.90
   8 -29   3   33.90   38.40
  -8  29   3   14.20   22.10
   0  29   4   18.60   14.20
   1  29   4   40.90   16.40
  -1  29  -4   25.80   10.10
  -1  29   4   17.70   14.00
   1 -29   4   -4.00   12.80
   2  29   4   58.29   17.70
  -2  29   4   38.10   16.10
   2 -29   4   64.09   18.20
   2 -29   4   52.29   20.80
   3 -29  -4   15.20   19.30
   3  29   4   -1.30   12.60
  -3  29   4  -10.70   12.00
   3 -29   4   -9.80    9.50
   3 -29   4    6.30   18.20
   4  29   4   89.19   21.30
   4 -29  -4   73.19   31.10
  -4  29   4  119.49   22.90
   4 -29   4  119.09   21.80
   4 -29   4  111.49   31.90
   5 -29  -4  -25.40   28.50
   5 -29   4   -5.20   22.90
  -5  29   4   22.20   17.00
   5 -29   4   12.40   18.50
   6 -29  -4    8.10   19.00
   6 -29  -4   31.30   29.00
   6 -29   4   38.90   34.30
  -6  29   4   57.29   22.00
   7 -29  -4  -33.60   34.20
   7 -29   4    7.80   29.30
   0 -29   5   -2.30   11.90
   0  29   5   -1.30   10.70
   1  29   5   46.80   16.60
  -1  29  -5   75.99   16.90
  -1 -29   5   79.19   21.60
  -1  29   5   23.90   14.90
   1 -29   5   56.29   20.00
   2  29   5   39.60   16.20
  -2  29  -5   49.20   16.50
   2 -29   5   15.20   30.00
   2 -29   5    3.60   13.20
  -2  29   5    6.00   12.50
   3  29   5  100.69   23.60
   3 -29  -5  118.79   35.00
   3 -29   5   69.29   19.40
   3 -29   5   96.49   31.70
  -3  29   5   94.99   21.50
   4  29   5   14.90   15.70
  -4  29   5   13.10   14.60
   4 -29   5   11.80   13.60
   4 -29   5    1.30   21.50
  -5 -29   5   44.00   18.10
   5 -29  -5   16.60   28.50
   5 -29   5   65.59   18.30
  -5  29   5    9.90   16.60
   5 -29   5   21.20   28.30
  -6 -29   5    6.30   14.30
   6 -29  -5  -45.70   27.60
  -6  29   5   41.00   21.00
   7 -29  -5   20.90   34.20
  -7 -29   5    5.60   18.00
  -7  29   5   -8.50   19.30
   0 -29   6  -11.50   11.60
   0  29  -6    6.30   10.70
   0  29   6    5.00   13.50
   1  29   6   18.10   13.70
  -1 -29   6    6.10   13.60
  -1  29  -6   12.50   13.50
   1 -29   6   -0.80   11.30
  -1  29   6    0.60   14.40
  -2  29  -6   37.40   17.90
   2  29   6   25.40   15.00
  -2 -29   6   47.10   18.60
  -2  29   6   39.50   17.20
   2 -29   6   26.70   18.00
  -3 -29   6    1.50   14.40
   3  29   6   14.80   16.60
   3 -29   6   -8.00   13.00
  -3  29   6    2.40   15.20
   4 -29  -6   41.60   27.30
  -4 -29   6   15.00   17.30
   4  29   6   30.60   19.10
  -4  29   6   36.20   23.70
   4 -29   6   38.40   17.40
   5 -29  -6   19.90   30.00
  -5 -29   6   41.50   23.90
  -5  29   6   -4.70   16.50
   5 -29   6    5.80   16.00
   6 -29  -6   38.10   32.90
  -6 -29   6   28.50   19.70
   6 -29   6   39.80   19.50
  -6  29   6   -5.50   21.20
   0 -29   7    5.10   15.80
   0  29   7   11.10   17.90
   1  29   7   64.19   20.50
  -1 -29   7   51.99   18.90
  -1  29  -7   13.90   18.20
  -1  29   7   16.70   16.00
   1 -29   7   28.60   18.80
   2  29   7    1.30   13.40
  -2 -29   7    8.00   13.80
  -2  29   7   13.90   17.20
   2 -29   7  -10.30   15.90
  -3 -29   7   20.00   16.90
   3  29   7   32.10   17.40
   3 -29   7   51.59   26.40
  -3  29   7    9.50   20.80
   4  29   7   50.79   23.00
  -4 -29   7   11.30   18.40
   4 -29  -7  -29.50   21.00
  -4  29   7  -12.40   17.00
   4 -29   7  -14.60   14.60
   5 -29  -7   -2.90   27.50
  -5 -29   7  -15.50   17.10
   5  29   7   -4.20   21.80
   5 -29   7   38.70   21.10
  -5  29   7    4.40   20.40
   0  29   8   -5.70   16.40
   0 -29   8  -18.50   14.90
   1  29   8   10.60   18.00
  -1 -29   8    2.10   14.40
  -1  29  -8  -17.00   20.20
  -1  29   8   -3.50   17.10
   1 -29   8    5.00   18.00
   2  29   8  -27.50   16.20
  -2 -29   8    4.90   18.10
   2 -29   8  -21.10   14.10
  -2  29   8  -13.60   17.30
  -3 -29   8  -19.20   15.20
   3  29   8   -7.90   17.90
   3 -29   8   -1.00   17.50
  -3  29   8  -17.90   18.80
   4  29   8   -1.80   21.00
  -4 -29   8    1.90   17.00
   4 -29  -8   23.70   23.50
   4 -29   8  -20.40   15.60
   0  29   9   -2.70   17.90
   0 -29   9   17.20   18.70
   1  29   9   20.50   19.90
  -1 -29   9   28.20   20.20
   1 -29   9  -13.50   17.60
  -1  29   9   17.00   20.60
   0  30   0 4558.84  171.28
   0 -30   0 4592.44  161.68
   0 -30   0 4818.82  158.08
   1  30   0  -12.30   12.50
   1 -30   0   -9.00   12.10
  -1 -30   0   -3.90   15.30
   1 -30   0   12.70   11.30
  -1  30   0    1.20   10.00
   2 -30   0 2195.68  109.99
   2 -30   0 2178.18   95.99
  -2  30   0 2190.68  104.19
   3 -30   0   17.80   15.20
  -3  30   0   13.00   15.50
   3 -30   0   -9.60   11.80
  -4 -30   0 1126.49   66.99
   4 -30   0 1304.97   66.09
  -4  30   0 1389.26   79.79
   4 -30   0 1070.69   87.59
   5 -30   0   -6.00   11.90
  -5  30   0    2.20   15.30
   5 -30   0   -2.70   20.00
  -5 -30   0  -21.60   17.50
  -6  30   0  286.77   40.40
  -6 -30   0  254.67   43.30
   6 -30   0  220.78   76.19
   7 -30   0   13.60   30.20
  -7  30   0    5.10   16.60
   8 -30   0    8.70   32.20
  -8  30   0   -7.80   19.50
   0 -30   1   -0.20    9.20
   0  30   1   -7.00   10.10
   1 -30  -1   31.20   25.60
  -1  30  -1   21.60   15.20
  -1 -30   1    9.20    8.90
   1  30   1   -1.20   12.90
  -1  30   1   17.60   12.50
   1 -30   1   18.00   16.30
   1 -30   1   34.70   15.90
   2  30   1  115.79   27.00
   2 -30  -1   71.69   22.90
  -2  30  -1   58.29   20.60
   2 -30  -1   27.10   20.10
   2 -30   1   35.50   18.80
  -2  30   1   74.69   20.70
   2 -30   1   64.59   21.70
   3 -30  -1   10.40   15.50
  -3  30  -1   40.30   18.70
   3 -30  -1   21.30   15.40
   3 -30   1   -6.10   13.70
   3 -30   1    1.10   15.40
  -3  30   1   12.60   12.40
   4 -30  -1   -1.10   17.60
  -4  30  -1  -16.80   12.80
  -4 -30   1   10.30   15.10
   4 -30  -1   11.30   15.40
   4 -30   1   -7.30   14.20
   4 -30   1   -3.20   18.30
  -4  30   1   -4.20   10.90
   5 -30  -1   31.50   24.70
  -5  30  -1  -25.50   14.60
   5 -30  -1  -11.90   13.60
  -5 -30   1  -10.30   16.10
  -5 -30  -1   38.40   22.80
   5 -30   1    7.60   15.20
   5 -30   1   41.00   23.40
  -5  30   1    5.40   13.60
   6 -30  -1   33.30   31.00
  -6 -30   1   62.39   22.80
  -6  30  -1   74.39   25.70
  -6  30   1   38.80   18.30
   6 -30   1   72.89   41.60
   7 -30  -1  -18.00   26.20
  -7  30  -1   -4.30   16.40
  -7  30   1    9.70   17.00
   7 -30   1  -20.40   23.40
  -8  30  -1  -24.00   20.00
   8 -30  -1   -0.80   29.70
  -8  30   1   54.09   25.00
   8 -30   1  -45.70   29.30
   0  30   2  877.21   54.49
   0 -30   2  797.22   51.49
   1  30   2  903.91   57.39
  -1 -30   2  817.72   45.30
   1 -30   2  797.12   57.59
  -1  30   2  852.01   53.39
   2  30   2 1242.18   69.89
   2 -30  -2 1277.47   80.99
   2 -30   2 1083.49   74.89
  -2  30   2 1072.99   62.89
   3  30   2  606.24   48.30
   3 -30  -2  636.24   64.49
  -3  30  -2  536.75   53.59
   3 -30   2  561.24   51.99
   3 -30   2  547.25   57.19
  -3  30   2  614.44   45.90
   4 -30  -2  344.37   33.10
   4 -30  -2  345.27   52.99
   4 -30   2  331.97   34.00
   4 -30   2  336.77   55.79
  -4  30   2  358.86   35.40
   5 -30  -2  167.18   44.20
   5 -30   2  213.78   48.60
  -5  30   2  232.48   30.10
   5 -30   2  261.17   36.20
   5 -30   2  296.27   30.60
  -6 -30   2   72.09   20.70
   6 -30  -2    1.00   25.30
  -6  30   2   81.39   21.70
  -7 -30   2   65.69   21.80
   7 -30  -2   18.20   31.00
   7 -30   2   63.49   39.60
  -7  30   2   28.30   17.90
   8 -30   2   23.40   32.70
  -8  30   2    8.70   17.40
   0 -30   3   -7.00    9.90
   0  30   3   24.30   12.70
   1  30   3   14.50   13.10
   1 -30   3   22.20   15.70
  -1  30   3   16.70   11.80
   2  30   3   40.60   16.70
  -2  30   3   43.20   17.10
   3  30   3  147.79   27.50
   3 -30  -3  111.39   31.90
  -3  30   3   88.49   20.20
   3 -30   3   80.39   29.60
   4 -30  -3   95.69   31.80
   4 -30   3   76.59   29.50
   4 -30   3  165.18   25.90
  -4  30   3  120.29   22.90
   5 -30  -3  108.69   21.70
   5 -30  -3   87.99   36.00
   5 -30   3   98.19   35.10
   5 -30   3  152.78   23.80
  -5  30   3   85.59   19.90
   6 -30  -3   35.50   29.40
  -6  30   3   62.99   21.50
   6 -30   3   95.09   37.30
   7 -30  -3   59.99   34.30
  -7  30   3   74.09   26.20
   7 -30   3   13.70   27.80
   0  30   4    9.90   11.70
   0 -30   4  -14.50   10.20
   1  30   4  323.17   33.40
  -1  30  -4  346.77   27.70
   1 -30   4  312.97   37.20
  -1  30   4  338.67   34.80
  -2  30  -4   15.70   13.30
   2  30   4   10.50   13.70
   2 -30   4   16.20   16.50
   2 -30   4   36.80   15.30
  -2  30   4   13.40   12.50
   3  30   4  214.38   30.10
   3 -30  -4  223.38   45.20
   3 -30   4  175.68   27.70
  -3  30   4  161.18   27.00
   3 -30   4  119.09   32.60
   4  30   4   -0.30   17.90
   4 -30  -4   12.40   23.40
   4 -30   4   -5.30   20.10
   4 -30   4   36.10   14.60
  -4  30   4   32.80   16.60
   5 -30  -4   76.39   33.10
   5 -30   4  115.69   20.40
   5 -30   4   78.59   26.30
  -5  30   4   37.20   19.80
   5 -30   4   57.79   30.70
   6 -30  -4   -4.30   28.00
   6 -30   4   17.70   29.00
  -6  30   4   29.80   18.40
   7 -30  -4   79.19   37.80
  -7  30   4   34.40   24.40
   7 -30   4   31.00   33.80
   0 -30   5   -3.10   12.20
   0  30   5    1.40   11.40
  -1 -30   5   49.80   19.70
   1  30   5   34.10   16.40
  -1  30  -5   38.50   13.00
  -1  30   5   16.30   14.10
   1 -30   5   45.80   16.50
   2  30   5    3.70   12.80
  -2  30  -5    2.90   13.20
   2 -30   5   11.50   13.80
   2 -30   5  -14.60   18.60
  -2  30   5   -6.50   11.10
   3  30   5  104.39   23.60
   3 -30  -5  172.58   39.80
   3 -30   5   89.39   32.80
  -3  30   5  114.19   22.70
   3 -30   5  105.39   23.00
   4  30   5    6.50   15.00
   4 -30  -5  -11.10   21.20
   4 -30   5  -22.50   22.70
   4 -30   5    5.30   13.70
  -4  30   5   20.10   15.80
  -5 -30   5  188.68   32.50
   5 -30  -5  197.68   49.30
   5 -30   5  172.28   27.30
   5 -30   5  167.48   43.00
   6 -30  -5   49.10   34.70
  -6 -30   5   25.10   17.70
   6 -30   5    0.60   32.00
  -6  30   5   19.60   21.00
   0 -30   6   44.00   18.50
   0  30   6   -4.70   15.00
   1  30   6   81.79   21.80
  -1  30  -6   82.19   19.60
  -1 -30   6   95.69   23.10
  -1  30   6   56.79   19.40
   1 -30   6   66.79   20.50
  -2 -30   6   36.70   20.20
   2  30   6   43.20   17.70
  -2  30  -6   46.00   20.00
  -2  30   6   28.20   17.30
   2 -30   6   23.80   17.30
  -3 -30   6   20.40   18.30
   3  30   6   36.90   18.80
   3 -30   6   21.50   16.90
   4  30   6   42.20   20.20
   4 -30  -6    0.90   22.40
  -4  30   6    8.50   16.50
   4 -30   6   49.10   18.20
   5 -30  -6   -5.20   27.30
  -5 -30   6   37.40   19.20
  -5  30   6   24.10   19.10
   5 -30   6   19.00   16.00
   6 -30  -6   18.30   32.10
  -6 -30   6   20.90   20.10
  -6  30   6   11.00   20.50
   6 -30   6    4.60   19.40
   0  30   7   22.60   17.30
   0 -30   7  -23.80   12.60
  -1 -30   7   27.10   18.00
  -1  30  -7    5.30   16.40
  -1  30   7   -4.30   16.20
   1 -30   7   -5.80   14.10
  -2 -30   7  -24.90   11.00
   2  30   7  -16.20   13.10
   2 -30   7    3.60   13.10
  -2  30   7   -4.50   14.30
  -3 -30   7   18.70   18.10
   3  30   7   -3.10   16.30
   3 -30   7   29.10   19.60
  -3  30   7   36.30   18.80
   4  30   7   23.80   19.50
  -4 -30   7   14.60   18.40
   4 -30  -7   42.20   29.10
   4 -30   7   44.10   22.50
  -4  30   7   19.90   18.80
   5 -30  -7    7.70   28.80
  -5 -30   7   28.70   20.40
   5  30   7   17.30   22.30
  -5  30   7   -9.50   17.40
   5 -30   7   54.39   19.90
   0 -30   8    2.00   14.50
   0  30   8   -9.20   16.10
  -1 -30   8  137.49   29.40
   1  30   8   52.59   22.30
  -1  30   8   45.70   22.10
   1 -30   8   68.69   23.60
   2  30   8   16.90   19.90
  -2 -30   8   33.80   22.20
   2 -30   8   36.70   19.40
  -2  30   8    8.90   19.50
  -3 -30   8   81.99   26.30
   3  30   8   56.09   22.30
  -3  30   8   65.09   22.90
   3 -30   8  127.99   29.00
   0  31   0   26.20   17.70
   0 -31   0   82.69   19.60
   1  31   0    1.70   12.10
  -1  31   0    2.50   13.70
  -2  31   0  188.58   35.00
   2 -31   0  152.78   32.50
   3 -31   0   21.10   18.10
  -3  31   0   24.40   16.00
   3 -31   0   -1.80   14.50
  -4  31   0  388.46   43.40
   4 -31   0  282.57   50.49
  -4 -31   0  230.78   33.30
   4 -31   0  381.26   36.60
   5 -31   0  -25.20   13.90
  -5 -31   0   32.10   22.90
   5 -31   0   31.60   14.50
  -5  31   0   -8.00   15.70
  -6  31   0   96.99   29.30
  -6 -31   0   71.89   29.40
   6 -31   0   47.80   36.80
  -7  31   0    3.40   16.40
   7 -31   0   12.20   26.80
   8 -31   0   30.00   33.60
  -8  31   0   76.29   26.80
   0 -31   1   44.30   16.20
   0  31   1   56.69   20.70
  -1 -31   1  136.59   22.00
   1 -31  -1  136.99   27.70
   1  31   1  138.49   30.10
  -1  31  -1  205.18   39.40
   1 -31   1  132.89   28.50
  -1  31   1  134.19   28.30
   2  31   1   51.39   30.00
   2 -31  -1   23.70   17.90
  -2  31  -1   63.49   23.00
  -2  31   1   23.40   14.90
  -3  31  -1  370.66   44.30
   3 -31  -1  298.37   36.80
   3 -31  -1  298.87   44.80
   3 -31   1  281.67   32.60
  -3  31   1  231.58   31.40
   3 -31   1  231.68   42.50
  -4  31  -1   14.30   17.00
  -4 -31   1   19.80   14.70
   4 -31  -1   18.30   14.90
   4 -31  -1   -1.70   17.90
   4 -31   1   22.20   16.50
   4 -31   1    6.20   17.30
  -4  31   1    6.20   12.50
  -5  31  -1   44.50   20.70
   5 -31  -1   -8.10   19.70
   5 -31   1    5.40   17.50
  -5  31   1   43.30   18.80
   5 -31   1   36.40   19.30
  -5 -31  -1   49.80   27.10
  -6 -31   1  -10.70   20.90
  -6  31  -1    9.80   18.40
   6 -31  -1  -20.00   24.30
  -6  31   1    7.60   16.30
   6 -31   1  -42.00   30.70
   7 -31  -1   -4.90   26.20
  -7  31  -1    9.50   17.90
  -7 -31   1  -47.10   25.90
   7 -31   1   -7.50   25.90
  -7  31   1   13.20   17.70
  -8  31  -1  -29.00   19.20
   8 -31  -1   35.40   37.00
  -8  31   1    1.70   19.20
   8 -31   1   22.60   32.20
   0 -31   2   -0.50   10.40
   0  31   2  -11.50    8.20
  -1 -31   2   12.30    9.50
   1  31   2   26.80   16.10
   1 -31   2    4.50   13.90
  -1  31   2   -1.50   10.40
   2 -31  -2  145.09   32.70
   2  31   2  111.89   26.80
   2 -31   2  116.69   28.10
  -2  31   2  130.19   25.70
   3 -31  -2   64.09   26.40
   3  31   2   33.80   20.30
   3 -31   2   39.20   22.60
  -3  31   2   45.30   17.30
   4 -31  -2  133.49   36.90
   4 -31  -2  120.79   25.90
  -4  31   2   97.39   22.50
   4 -31   2  185.78   31.00
   4 -31   2   89.29   30.20
   5 -31  -2  -19.30   20.50
   5 -31  -2   -4.30   14.40
  -5  31   2   23.40   15.30
   5 -31   2   40.50   23.40
   5 -31   2   -1.70   23.40
   5 -31   2    7.10   13.90
  -6 -31   2  110.29   23.40
   6 -31  -2  103.39   37.30
  -6  31   2   84.99   23.50
   6 -31   2  112.39   41.00
   7 -31  -2   58.09   32.70
  -7 -31   2  -28.20   18.30
  -7  31   2  -17.90   16.30
   7 -31   2   15.60   31.00
   8 -31  -2   50.39   38.60
   8 -31   2  -26.40   31.10
  -8  31   2   24.10   19.00
   0  31   3   42.00   16.10
   0 -31   3   -5.40   12.30
   1  31   3  471.55   41.80
   1 -31   3  482.35   45.60
  -1  31   3  496.15   41.00
  -2  31  -3   -6.10   12.20
   2  31   3   12.10   12.00
   2 -31   3   11.80   16.30
  -2  31   3   -2.60    9.70
   3  31   3  167.78   29.50
   3 -31  -3  114.69   32.00
  -3  31   3  155.08   26.20
   3 -31   3  147.09   33.90
   4 -31  -3  -23.80   17.90
   4 -31   3  -21.10   18.90
  -4  31   3   23.30   15.90
   4 -31   3   16.40   13.80
   5 -31  -3   91.69   40.20
   5 -31  -3   75.79   20.60
   5 -31   3   33.90   22.10
   5 -31   3   84.29   33.00
   5 -31   3   95.29   18.80
  -5  31   3   76.19   21.30
   6 -31  -3  -46.50   20.00
   6 -31  -3   14.10   16.00
   6 -31   3  -22.70   29.30
  -6  31   3   34.30   16.50
   7 -31  -3  -65.59   28.50
  -7  31   3    7.20   17.40
   7 -31   3   24.60   27.40
   0  31   4    6.20   11.60
   0 -31   4    7.10   12.60
   1  31   4   71.99   19.70
   1 -31   4   81.09   22.40
  -1  31   4   35.20   16.90
  -2  31  -4    7.90   11.50
   2  31   4    7.60   12.30
   2 -31   4   -6.00   10.10
   2 -31   4  -18.90   18.20
  -2  31   4   -2.00   12.50
   3 -31  -4   14.30   19.10
   3  31   4  -11.00   13.20
  -3  31   4    1.40   14.20
   3 -31   4   19.10   14.20
   3 -31   4   -2.70   19.30
   4  31   4   41.00   25.30
   4 -31  -4   31.20   23.70
   4 -31   4   32.80   15.40
  -4  31   4   51.69   18.40
   4 -31   4   -1.00   23.40
   5 -31  -4  -37.80   24.20
   5 -31   4   -7.70   20.90
   5 -31   4   13.00   14.10
  -5  31   4  -16.40   14.90
   6 -31  -4   13.70   21.20
   6 -31  -4   36.20   33.20
   6 -31   4   52.69   32.30
  -6  31   4   30.60   20.20
   7 -31  -4    4.00   35.70
   7 -31   4  -37.80   27.50
  -7  31   4   -9.90   16.10
   0 -31   5   23.70   15.20
   0  31   5    6.00   11.10
   1  31   5  337.97   34.40
  -1  31  -5  313.17   28.10
  -1 -31   5  311.97   35.60
  -1  31   5  315.97   33.40
   1 -31   5  336.87   36.40
  -2  31  -5  -10.40   13.30
   2  31   5   27.00   15.70
   2 -31   5   26.10   19.20
   2 -31   5  -28.10   12.10
  -2  31   5   -1.30   12.30
   3  31   5  135.19   25.30
   3 -31  -5  133.09   34.70
   3 -31   5  213.68   31.80
   3 -31   5  204.78   41.70
  -3  31   5  147.69   26.30
   4  31   5  -36.90   15.30
   4 -31  -5    7.80   21.50
   4 -31   5   13.10   14.10
  -4  31   5   -6.50   13.70
   4 -31   5  -14.00   21.30
   5 -31  -5    9.90   26.40
   5 -31   5   33.30   15.70
   5 -31   5   -9.90   29.40
  -5  31   5  -15.30   17.00
  -6 -31   5   -1.60   16.00
   6 -31  -5  -27.60   28.90
  -6  31   5   19.40   20.80
   6 -31   5   15.00   34.30
   0 -31   6    3.30   15.50
   0  31   6   -2.20   14.10
   1  31   6    5.20   15.10
  -1  31  -6  -11.10   11.40
  -1 -31   6   17.80   15.50
   1 -31   6   30.80   15.40
  -1  31   6    2.70   13.40
   2  31   6   -8.20   12.50
  -2 -31   6  -14.90   13.80
  -2  31  -6    4.90   16.70
  -2  31   6   -7.70   15.50
   2 -31   6   19.90   15.50
   3  31   6    7.30   15.60
  -3 -31   6  -12.90   15.80
   3 -31   6   12.50   14.10
  -3  31   6   -5.90   13.90
  -4 -31   6   -7.90   18.10
   4  31   6   27.60   18.20
   4 -31  -6  -14.10   21.20
   4 -31   6   11.20   15.20
  -4  31   6  -15.00   14.60
   5 -31  -6    5.40   27.10
  -5 -31   6   17.30   17.90
   5 -31   6    1.50   15.10
  -5  31   6   12.60   16.20
   6 -31  -6   31.50   36.80
  -6 -31   6   -4.90   18.40
  -6  31   6   27.30   24.00
   6 -31   6   33.10   22.20
   0  31   7    1.20   14.90
   0 -31   7   -7.70   14.50
   1  31   7   46.60   19.00
  -1  31  -7   72.69   21.20
  -1 -31   7   65.69   21.30
   1 -31   7   79.69   25.30
  -1  31   7   64.99   20.90
   2  31   7  -19.80   14.30
  -2 -31   7   12.30   17.50
   2 -31   7  -15.20   15.00
  -2  31   7    7.00   18.60
   3  31   7   39.30   18.80
  -3 -31   7    7.10   19.20
   3 -31   7    7.30   16.30
  -3  31   7   31.20   17.90
  -4 -31   7   -9.60   16.40
   4  31   7   -7.10   18.10
   4 -31  -7   12.00   25.20
   4 -31   7  -11.80   18.20
  -4  31   7   19.80   20.30
   5 -31  -7  -51.19   22.50
  -5 -31   7    4.90   17.00
   5 -31   7  -19.30   17.20
  -5  31   7   -5.90   21.10
   0 -31   8   -5.80   16.30
   0  31   8    3.30   16.10
  -1 -31   8   33.90   21.10
   1  31   8  -12.40   17.00
   1 -31   8   -0.30   17.60
  -1  31   8   33.40   22.90
  -2 -31   8  -13.00   17.50
   2  31   8   -4.90   17.20
  -2  31   8  -21.90   19.80
   2 -31   8   19.00   19.70
   3  31   8   19.20   21.60
  -3 -31   8  -17.50   16.60
  -3  31   8   -6.20   16.60
   3 -31   8    2.40   18.00
   0 -32   0  114.69   24.40
   0  32   0  143.09   31.30
   1  32   0   -2.10   12.30
  -1  32   0   14.20   16.00
   1 -32   0   14.50   14.50
   2 -32   0  313.27   40.80
  -2  32   0  338.37   48.50
  -3  32   0   12.40   13.90
   3 -32   0    4.20   14.10
   4 -32   0  140.59   36.30
   4 -32   0  183.88   29.80
  -4 -32   0  127.29   25.70
   5 -32   0   26.90   21.40
  -5  32   0    2.30   16.80
  -5 -32   0  -10.60   22.90
   5 -32   0   20.60   21.70
  -6  32   0   12.00   19.00
   6 -32   0   56.69   31.40
  -6 -32   0    1.50   26.80
  -7  32   0  -26.00   15.40
   7 -32   0  -17.70   24.40
   8 -32   0   28.70   34.20
  -8  32   0   25.60   24.50
   0  32   1   70.99   21.40
  -1  32  -1   68.99   24.20
   1  32   1   40.10   19.80
   1 -32  -1   37.60   17.00
  -1 -32   1   68.19   16.10
   1 -32   1   34.10   18.20
  -1  32   1   50.09   20.20
   2 -32  -1   20.40   16.00
   2  32   1   -8.10   14.20
   2 -32   1    3.60   13.30
  -2  32   1  -13.30   10.10
   3 -32  -1  214.38   41.00
  -3  32  -1  222.28   41.10
  -3  32   1  237.88   32.50
   3 -32   1  160.68   37.30
  -4  32  -1   39.30   22.30
  -4 -32   1   42.20   18.80
   4 -32  -1   12.10   19.80
   4 -32  -1   81.69   20.90
  -4  32   1   48.50   17.60
   4 -32   1  -10.50   18.20
   4 -32   1   60.79   18.80
   5 -32  -1  230.98   31.00
  -5 -32   1  202.08   30.70
   5 -32  -1  195.58   46.20
  -5  32  -1  236.38   42.80
  -5  32   1  250.37   34.30
   5 -32   1  262.97   48.50
   5 -32   1  230.28   33.90
   6 -32  -1   15.50   30.80
  -6 -32   1   46.60   22.90
  -6  32  -1  -18.60   15.10
  -6  32   1   -6.10   15.60
   6 -32   1   38.90   28.80
   7 -32  -1  104.29   43.60
  -7  32  -1  165.68   36.80
  -7 -32   1  161.98   35.00
  -7  32   1  183.58   35.00
[truncated: 90,789 more chars]
