# Supplementary material for: Suppressing Ion Migration in Heterostructure Single Crystals for Highly Sensitive Ultra‐Stable X‐Ray Detection
Source: Adv Sci (Weinh). 2025 Jun 25;12(36):e07588. doi: 10.1002/advs.202507588 (PMC12462973; doi:10.1002/advs.202507588)
Supplement: Supplementary file 2 — Supporting Information [file ADVS-12-e07588-s001.zip › advs70648-sup-0002-Compound 1.cif]

data_mo_526m0920_0ma_i
_audit_creation_date               2025-02-11
_audit_creation_method
;
Olex2 1.2
(compiled 2018.05.29 svn.r3508 for OlexSys, GUI svn.r5506)
;
_shelx_SHELXL_version_number       '2017/1'
_audit_contact_author_address      ?
_audit_contact_author_email        ?
_audit_contact_author_name         ''
_audit_contact_author_phone        ?
_publ_contact_author_id_orcid      ?
_publ_section_references
;
Dolomanov, O.V., Bourhis, L.J., Gildea, R.J, Howard, J.A.K. & Puschmann, H.
 (2009), J. Appl. Cryst. 42, 339-341.

Sheldrick, G.M. (2015). Acta Cryst. C71, 3-8.
;
_chemical_name_common              ?
_chemical_name_systematic          ?
_chemical_formula_moiety           '0.5(Cl8 Pb2), 2(C7 H16 N)'
_chemical_formula_sum              'C14 H32 Cl4 N2 Pb'
_chemical_formula_weight           577.40
_chemical_absolute_configuration   ?
_chemical_melting_point            ?
loop_
  _atom_type_symbol
  _atom_type_description
  _atom_type_scat_dispersion_real
  _atom_type_scat_dispersion_imag
  _atom_type_scat_source
 'C' 'C' 0.0033 0.0016 'International Tables Vol C Tables 4.2.6.8 and 6.1.1.4'
 'H' 'H' 0.0000 0.0000 'International Tables Vol C Tables 4.2.6.8 and 6.1.1.4'
 'Cl' 'Cl' 0.1484 0.1585 'International Tables Vol C Tables 4.2.6.8 and 6.1.1.4'
 'N' 'N' 0.0061 0.0033 'International Tables Vol C Tables 4.2.6.8 and 6.1.1.4'
 'Pb' 'Pb' -3.3944 10.1111
 'International Tables Vol C Tables 4.2.6.8 and 6.1.1.4'

_shelx_space_group_comment
;
The symmetry employed for this shelxl refinement is uniquely defined
by the following loop, which should always be used as a source of
symmetry information in preference to the above space-group names.
They are only intended as comments.
;
_space_group_crystal_system        'orthorhombic'
_space_group_IT_number             36
_space_group_name_H-M_alt          'C m c 21'
_space_group_name_Hall             'C 2c -2'
loop_
  _space_group_symop_operation_xyz
 'x, y, z'
 '-x, -y, z+1/2'
 'x, -y, z+1/2'
 '-x, y, z'
 'x+1/2, y+1/2, z'
 '-x+1/2, -y+1/2, z+1/2'
 'x+1/2, -y+1/2, z+1/2'
 '-x+1/2, y+1/2, z'

_cell_length_a                     33.689(2)
_cell_length_b                     8.0079(4)
_cell_length_c                     7.8484(4)
_cell_angle_alpha                  90
_cell_angle_beta                   90
_cell_angle_gamma                  90
_cell_volume                       2117.3(2)
_cell_formula_units_Z              4
_cell_measurement_reflns_used      3828
_cell_measurement_temperature      280(2)
_cell_measurement_theta_max        27.50
_cell_measurement_theta_min        2.61
_shelx_estimated_absorpt_T_max     ?
_shelx_estimated_absorpt_T_min     ?
_exptl_absorpt_coefficient_mu      8.470
_exptl_absorpt_correction_T_max    0.7456
_exptl_absorpt_correction_T_min    0.4268
_exptl_absorpt_correction_type     'none'
_exptl_absorpt_process_details
;
SADABS-2016/2 (Bruker,2016/2) was used for absorption correction.
wR2(int) was 0.1345 before and 0.0721 after correction.
The Ratio of minimum to maximum transmission is 0.5724.
The \l/2 correction factor is Not present.
;
_exptl_absorpt_special_details     ?
_exptl_crystal_colour              colourless
_exptl_crystal_colour_primary      colourless
_exptl_crystal_density_diffrn      1.811
_exptl_crystal_density_meas        ?
_exptl_crystal_density_method      ?
_exptl_crystal_description         block
_exptl_crystal_F_000               1120
_exptl_crystal_size_max            ?
_exptl_crystal_size_mid            ?
_exptl_crystal_size_min            ?
_exptl_transmission_factor_max     ?
_exptl_transmission_factor_min     ?
_diffrn_reflns_av_R_equivalents    0.0454
_diffrn_reflns_av_unetI/netI       0.0521
_diffrn_reflns_Laue_measured_fraction_full  0.989
_diffrn_reflns_Laue_measured_fraction_max  0.987
_diffrn_reflns_limit_h_max         42
_diffrn_reflns_limit_h_min         -43
_diffrn_reflns_limit_k_max         10
_diffrn_reflns_limit_k_min         -10
_diffrn_reflns_limit_l_max         10
_diffrn_reflns_limit_l_min         -10
_diffrn_reflns_number              6637
_diffrn_reflns_point_group_measured_fraction_full  0.991
_diffrn_reflns_point_group_measured_fraction_max  0.989
_diffrn_reflns_theta_full          25.242
_diffrn_reflns_theta_max           27.524
_diffrn_reflns_theta_min           3.124
_diffrn_ambient_temperature        280.03
_diffrn_detector_area_resol_mean   ?
_diffrn_measured_fraction_theta_full  0.989
_diffrn_measured_fraction_theta_max  0.987
_diffrn_measurement_device_type    'Bruker APEX-II CCD'
_diffrn_measurement_method         '\f and \w scans'
_diffrn_radiation_type             MoK\a
_diffrn_radiation_wavelength       0.71073
_diffrn_source                     ?
_diffrn_standards_number           0
_reflns_Friedel_coverage           0.860
_reflns_Friedel_fraction_full      0.994
_reflns_Friedel_fraction_max       0.991
_reflns_number_gt                  2133
_reflns_number_total               2330
_reflns_special_details
;
 Reflections were merged by SHELXL according to the crystal
 class for the calculation of statistics and refinement.
 
 _reflns_Friedel_fraction is defined as the number of unique
 Friedel pairs measured divided by the number that would be
 possible theoretically, ignoring centric projections and
 systematic absences.
;
_reflns_threshold_expression       'I > 2\s(I)'
_computing_cell_refinement         'SAINT V8.38A (?, 2016)'
_computing_data_collection         ?
_computing_data_reduction          'SAINT V8.38A (?, 2016)'
_computing_molecular_graphics      'Olex2 (Dolomanov et al., 2009)'
_computing_publication_material    'Olex2 (Dolomanov et al., 2009)'
_computing_structure_refinement    'ShelXL (Sheldrick, 2015)'
_computing_structure_solution      'SHELXT 2014/5 (Sheldrick, 2014)'
_refine_diff_density_max           1.374
_refine_diff_density_min           -1.672
_refine_diff_density_rms           0.355
_refine_ls_abs_structure_details
;
 Refined as a perfect inversion twin.
;
_refine_ls_abs_structure_Flack     0.5
_refine_ls_extinction_coef         .
_refine_ls_extinction_method       none
_refine_ls_goodness_of_fit_ref     1.090
_refine_ls_hydrogen_treatment      constr
_refine_ls_matrix_type             full
_refine_ls_number_parameters       101
_refine_ls_number_reflns           2330
_refine_ls_number_restraints       114
_refine_ls_R_factor_all            0.0402
_refine_ls_R_factor_gt             0.0361
_refine_ls_restrained_S_all        1.071
_refine_ls_shift/su_max            0.001
_refine_ls_shift/su_mean           0.000
_refine_ls_structure_factor_coef   Fsqd
_refine_ls_weighting_details      
 'w=1/[\s^2^(Fo^2^)+(0.0656P)^2^] where P=(Fo^2^+2Fc^2^)/3'
_refine_ls_weighting_scheme        calc
_refine_ls_wR_factor_gt            0.1039
_refine_ls_wR_factor_ref           0.1092
_refine_special_details
;
 Refined as a 2-component perfect inversion twin.
;
_olex2_refinement_description
;
1. Fixed Uiso
 At 1.2 times of:
  All C(H) groups, All C(H,H) groups, All N(H,H,H) groups
2. Restrained distances
 N2-C1 = C5-C1
 1.5 with sigma of 0.02
 C5-C3 = C5-C2 = C4-C2 = C6-C4 = C6-C0AA = C3-C0AA
 1.5 with sigma of 0.02
 N2-C1 = C5-C1 = C5-C2 = C5-C3 = C4-C2 = C6-C4 = C6-C0AA = C3-C0AA
 1.5 with sigma of 0.0001
 C5-N2
 2.5 with sigma of 0.04
3. Uiso/Uaniso restraints and constraints
C1 \\sim C5 \\sim C0AA \\sim C2 \\sim C3 \\sim C4 \\sim C6 \\sim N2: within 2A
with sigma of 0.01 and sigma for terminal atoms of 0.02
Uanis(C1) \\sim Ueq, Uanis(C5) \\sim Ueq, Uanis(C0AA) \\sim Ueq, Uanis(C2)
\\sim Ueq, Uanis(C3) \\sim Ueq, Uanis(C4) \\sim Ueq, Uanis(C6) \\sim Ueq,
Uanis(N2) \\sim Ueq: with sigma of 0.01 and sigma for terminal atoms of 0.02
4.a Ternary CH refined with riding coordinates:
 C5(H5)
4.b Secondary CH2 refined with riding coordinates:
 C1(H1A,H1B), C0AA(H0AA,H0AB), C2(H2D,H2E), C3(H3A,H3B), C4(H4A,H4B), C6(H6A,
 H6B)
4.c Idealised Me refined as rotating group:
 N2(H2A,H2B,H2C)
;
_atom_sites_solution_hydrogens     geom
_atom_sites_solution_primary       ?
_atom_sites_solution_secondary     ?
loop_
  _atom_site_label
  _atom_site_type_symbol
  _atom_site_fract_x
  _atom_site_fract_y
  _atom_site_fract_z
  _atom_site_U_iso_or_equiv
  _atom_site_adp_type
  _atom_site_occupancy
  _atom_site_site_symmetry_order
  _atom_site_calc_flag
  _atom_site_refinement_flags_posn
  _atom_site_refinement_flags_adp
  _atom_site_refinement_flags_occupancy
  _atom_site_disorder_assembly
  _atom_site_disorder_group
 Pb01 Pb 0.500000 0.74176(5) 0.5072(8) 0.02455(19) Uani 1 2 d S T P . .
 Cl02 Cl 0.500000 0.4248(5) 0.6853(9) 0.0407(9) Uani 1 2 d S T P . .
 Cl04 Cl 0.58454(11) 0.7825(4) 0.4797(9) 0.0417(10) Uani 1 1 d . . . . .
 Cl1 Cl 0.500000 1.0458(4) 0.3078(8) 0.0332(8) Uani 1 2 d S T P . .
 C1 C 0.59448(10) 0.7004(6) -0.0256(8) 0.038(3) Uani 1 1 d D U . . .
 H1A H 0.597121 0.599681 0.042119 0.045 Uiso 1 1 calc R . . . .
 H1B H 0.579618 0.672233 -0.127476 0.045 Uiso 1 1 calc R . . . .
 N2 N 0.57167(19) 0.8279(7) 0.0745(8) 0.039(2) Uani 1 1 d D U . . .
 H2A H 0.545933 0.818774 0.050756 0.047 Uiso 1 1 calc GR . . . .
 H2B H 0.580061 0.929729 0.046912 0.047 Uiso 1 1 calc GR . . . .
 H2C H 0.575492 0.810775 0.185389 0.047 Uiso 1 1 calc GR . . . .
 C5 C 0.63501(9) 0.7600(5) -0.0761(4) 0.045(3) Uani 1 1 d D U . . .
 H5 H 0.631108 0.853347 -0.155126 0.054 Uiso 1 1 calc R . . . .
 C0AA C 0.70045(11) 0.8800(6) 0.0043(8) 0.059(3) Uani 1 1 d D U . . .
 H0AA H 0.697169 0.976246 -0.069442 0.071 Uiso 1 1 calc R . . . .
 H0AB H 0.716465 0.913977 0.100972 0.071 Uiso 1 1 calc R . . . .
 C2 C 0.65595(11) 0.6253(6) -0.1739(7) 0.051(3) Uani 1 1 d D U . . .
 H2D H 0.658586 0.527319 -0.102170 0.061 Uiso 1 1 calc R . . . .
 H2E H 0.640015 0.594675 -0.271998 0.061 Uiso 1 1 calc R . . . .
 C3 C 0.66050(11) 0.8240(10) 0.0663(4) 0.050(3) Uani 1 1 d D U . . .
 H3A H 0.663958 0.736485 0.150466 0.060 Uiso 1 1 calc R . . . .
 H3B H 0.647203 0.916992 0.121265 0.060 Uiso 1 1 calc R . . . .
 C4 C 0.69633(11) 0.6787(10) -0.2332(5) 0.065(3) Uani 1 1 d D U . . .
 H4A H 0.693390 0.764489 -0.319570 0.078 Uiso 1 1 calc R . . . .
 H4B H 0.709590 0.584079 -0.285367 0.078 Uiso 1 1 calc R . . . .
 C6 C 0.72172(16) 0.7449(6) -0.0915(5) 0.066(4) Uani 1 1 d D U . . .
 H6A H 0.728395 0.654703 -0.014095 0.079 Uiso 1 1 calc R . . . .
 H6B H 0.746238 0.788911 -0.138225 0.079 Uiso 1 1 calc R . . . .

loop_
  _atom_site_aniso_label
  _atom_site_aniso_U_11
  _atom_site_aniso_U_22
  _atom_site_aniso_U_33
  _atom_site_aniso_U_23
  _atom_site_aniso_U_13
  _atom_site_aniso_U_12
 Pb01 0.0327(3) 0.0193(2) 0.0217(3) 0.0006(4) 0.000 0.000
 Cl02 0.054(2) 0.032(2) 0.0364(19) 0.0109(16) 0.000 0.000
 Cl04 0.0442(16) 0.0395(13) 0.041(3) -0.0029(16) -0.0052(15) 0.0076(11)
 Cl1 0.043(2) 0.0287(18) 0.0282(18) 0.0061(13) 0.000 0.000
 C1 0.037(5) 0.036(4) 0.039(6) -0.005(4) 0.002(4) -0.001(4)
 N2 0.035(5) 0.040(6) 0.042(5) 0.005(4) 0.004(4) 0.002(4)
 C5 0.045(6) 0.042(5) 0.047(6) -0.003(4) -0.001(5) 0.002(4)
 C0AA 0.048(6) 0.066(6) 0.062(6) -0.009(6) 0.005(6) -0.006(5)
 C2 0.049(5) 0.051(6) 0.051(6) -0.010(5) 0.007(5) 0.008(5)
 C3 0.043(6) 0.056(6) 0.052(6) -0.012(5) -0.002(5) -0.004(5)
 C4 0.060(6) 0.070(6) 0.064(6) -0.008(6) 0.012(6) 0.002(6)
 C6 0.057(7) 0.072(8) 0.070(8) -0.003(5) 0.008(7) 0.001(5)

_geom_special_details
;
 All esds (except the esd in the dihedral angle between two l.s. planes)
 are estimated using the full covariance matrix.  The cell esds are taken
 into account individually in the estimation of esds in distances, angles
 and torsion angles; correlations between esds in cell parameters are only
 used when they are defined by crystal symmetry.  An approximate (isotropic)
 treatment of cell esds is used for estimating esds involving l.s. planes.
;
loop_
  _geom_bond_atom_site_label_1
  _geom_bond_atom_site_label_2
  _geom_bond_distance
  _geom_bond_site_symmetry_2
  _geom_bond_publ_flag
 Pb01 Cl02 2.857(6) 2_664 ?
 Pb01 Cl02 2.898(4) . ?
 Pb01 Cl04 2.875(4) . ?
 Pb01 Cl04 2.875(4) 4_655 ?
 Pb01 Cl1 2.909(5) 2_675 ?
 Pb01 Cl1 2.894(4) . ?
 C1 N2 1.50000(14) . ?
 C1 C5 1.50000(16) . ?
 C5 C2 1.50000(15) . ?
 C5 C3 1.50000(15) . ?
 C0AA C3 1.50000(16) . ?
 C0AA C6 1.50000(15) . ?
 C2 C4 1.50000(15) . ?
 C4 C6 1.50000(15) . ?

loop_
  _geom_angle_atom_site_label_1
  _geom_angle_atom_site_label_2
  _geom_angle_atom_site_label_3
  _geom_angle
  _geom_angle_site_symmetry_1
  _geom_angle_site_symmetry_3
  _geom_angle_publ_flag
 Cl02 Pb01 Cl02 91.01(6) 2_664 . ?
 Cl02 Pb01 Cl04 89.24(10) 2_664 . ?
 Cl02 Pb01 Cl04 89.24(10) 2_664 4_655 ?
 Cl02 Pb01 Cl1 172.05(14) 2_664 2_675 ?
 Cl02 Pb01 Cl1 85.11(16) 2_664 . ?
 Cl02 Pb01 Cl1 96.94(17) . 2_675 ?
 Cl04 Pb01 Cl02 97.80(6) . . ?
 Cl04 Pb01 Cl02 97.80(6) 4_655 . ?
 Cl04 Pb01 Cl04 164.36(13) . 4_655 ?
 Cl04 Pb01 Cl1 89.67(9) . 2_675 ?
 Cl04 Pb01 Cl1 82.18(7) . . ?
 Cl04 Pb01 Cl1 82.18(7) 4_655 . ?
 Cl04 Pb01 Cl1 89.67(9) 4_655 2_675 ?
 Cl1 Pb01 Cl02 176.12(19) . . ?
 Cl1 Pb01 Cl1 86.94(4) . 2_675 ?
 Pb01 Cl02 Pb01 146.7(2) 2_665 . ?
 Pb01 Cl1 Pb01 158.53(19) . 2_674 ?
 C5 C1 N2 112.8(4) . . ?
 C1 C5 C2 109.5(3) . . ?
 C3 C5 C1 115.6(4) . . ?
 C3 C5 C2 111.0(4) . . ?
 C6 C0AA C3 112.1(4) . . ?
 C4 C2 C5 112.4(4) . . ?
 C5 C3 C0AA 111.9(4) . . ?
 C2 C4 C6 112.8(4) . . ?
 C0AA C6 C4 110.7(5) . . ?

_shelx_res_file
;
TITL mo_526m0920_0ma_i.res in Cmc2(1)
    mo_526m0920_0ma_i.res
    created by SHELXL-2017/1 at 10:17:11 on 11-Feb-2025
REM Old TITL mo_526m0920_0ma in Cmc2(1)
REM SHELXT solution in Cmc2(1)
REM R1 0.099, Rweak 0.005, Alpha 0.081, Orientation as input
REM Flack x = 0.367 ( 0.010 ) from Parsons' quotients
REM Formula found by SHELXT: C9 N2 Cl4 Pb
CELL 0.71073 33.689 8.0079 7.8484 90 90 90
ZERR 4 0.002 0.0004 0.0004 0 0 0
LATT -7
SYMM -X,-Y,0.5+Z
SYMM +X,-Y,0.5+Z
SYMM -X,+Y,+Z
SFAC C H Cl N Pb
UNIT 56 128 16 8 4
DFIX 1.5 N2 C1 C5 C1
DFIX 1.5 C5 C3 C5 C2 C4 C2 C6 C4 C6 C0AA C3 C0AA
DFIX 1.5 0.0001 N2 C1 C5 C1 C5 C2 C5 C3 C4 C2 C6 C4 C6 C0AA C3 C0AA
DANG 2.5 C5 N2
SIMU 0.01 0.02 2 C1 C5 C0AA C2 C3 C4 C6 N2
ISOR 0.01 0.02 C1 C5 C0AA C2 C3 C4 C6 N2

L.S. 20
PLAN  20
TEMP 6.88
LIST 6
fmap 2
acta
TWIN -1 0 0 0 -1 0 0 0 -1 2
REM <olex2.extras>
REM <HklSrc "%.\\mo_526m0920_0ma_i.hkl">
REM </olex2.extras>

WGHT    0.065600
FVAR       0.23049
PB01  5    0.500000    0.741756    0.507159    10.50000    0.03266    0.01933 =
         0.02167    0.00056    0.00000    0.00000
CL02  3    0.500000    0.424848    0.685329    10.50000    0.05404    0.03181 =
         0.03640    0.01088    0.00000    0.00000
CL04  3    0.584540    0.782535    0.479718    11.00000    0.04419    0.03950 =
         0.04138   -0.00288   -0.00518    0.00757
CL1   3    0.500000    1.045807    0.307752    10.50000    0.04276    0.02873 =
         0.02824    0.00612    0.00000    0.00000
C1    1    0.594477    0.700403   -0.025591    11.00000    0.03743    0.03642 =
         0.03923   -0.00497    0.00167   -0.00097
AFIX  23
H1A   2    0.597121    0.599681    0.042119    11.00000   -1.20000
H1B   2    0.579618    0.672233   -0.127476    11.00000   -1.20000
AFIX   0
N2    4    0.571672    0.827881    0.074547    11.00000    0.03463    0.04004 =
         0.04178    0.00528    0.00353    0.00181
AFIX 137
H2A   2    0.545933    0.818774    0.050756    11.00000   -1.20000
H2B   2    0.580061    0.929729    0.046912    11.00000   -1.20000
H2C   2    0.575492    0.810775    0.185389    11.00000   -1.20000
AFIX   0
C5    1    0.635013    0.760008   -0.076126    11.00000    0.04452    0.04229 =
         0.04740   -0.00261   -0.00078    0.00248
AFIX  13
H5    2    0.631108    0.853347   -0.155126    11.00000   -1.20000
AFIX   0
C0AA  1    0.700453    0.880009    0.004276    11.00000    0.04800    0.06611 =
         0.06216   -0.00932    0.00493   -0.00573
AFIX  23
H0AA  2    0.697169    0.976246   -0.069442    11.00000   -1.20000
H0AB  2    0.716465    0.913977    0.100972    11.00000   -1.20000
AFIX   0
C2    1    0.655950    0.625319   -0.173924    11.00000    0.04915    0.05111 =
         0.05136   -0.01005    0.00699    0.00753
AFIX  23
H2D   2    0.658586    0.527319   -0.102170    11.00000   -1.20000
H2E   2    0.640015    0.594675   -0.271998    11.00000   -1.20000
AFIX   0
C3    1    0.660499    0.824015    0.066331    11.00000    0.04323    0.05562 =
         0.05227   -0.01245   -0.00160   -0.00380
AFIX  23
H3A   2    0.663958    0.736485    0.150466    11.00000   -1.20000
H3B   2    0.647203    0.916992    0.121265    11.00000   -1.20000
AFIX   0
C4    1    0.696330    0.678690   -0.233245    11.00000    0.06023    0.06967 =
         0.06397   -0.00785    0.01202    0.00213
AFIX  23
H4A   2    0.693390    0.764489   -0.319570    11.00000   -1.20000
H4B   2    0.709590    0.584079   -0.285367    11.00000   -1.20000
AFIX   0
C6    1    0.721724    0.744857   -0.091512    11.00000    0.05661    0.07186 =
         0.06970   -0.00313    0.00823    0.00094
AFIX  23
H6A   2    0.728395    0.654703   -0.014095    11.00000   -1.20000
H6B   2    0.746238    0.788911   -0.138225    11.00000   -1.20000
AFIX   0
HKLF 4


REM  mo_526m0920_0ma_i.res in Cmc2(1)
REM R1 =  0.0361 for    2133 Fo > 4sig(Fo)  and  0.0402 for all    2330 data
REM    101 parameters refined using    114 restraints

END

WGHT      0.0656      0.0000

REM Highest difference peak  1.374,  deepest hole -1.672,  1-sigma level  0.355
Q1    1   0.5000  0.7460  0.7242  10.50000  0.05    1.37
Q2    1   0.5489  0.6848 -0.0593  11.00000  0.05    1.22
Q3    1   0.5490  0.6919  0.0743  11.00000  0.05    1.20
Q4    1   0.5490  0.8125 -0.0584  11.00000  0.05    1.16
Q5    1   0.5090  0.7261 -0.0427  11.00000  0.05    1.15
Q6    1   0.5313  0.7576 -0.1377  11.00000  0.05    1.11
Q7    1   0.6683  0.7655 -0.5686  11.00000  0.05    1.10
Q8    1   0.5000  1.2492  0.3570  10.50000  0.05    1.08
Q9    1   0.5000  0.2605  0.7921  10.50000  0.05    0.99
Q10   1   0.5077  0.7391  0.0590  11.00000  0.05    0.97
Q11   1   0.6693  0.7419 -0.4225  11.00000  0.05    0.96
Q12   1   0.5000  0.8421  0.0289  10.50000  0.05    0.95
Q13   1   0.5305  0.7435  0.1520  11.00000  0.05    0.90
Q14   1   0.6862  0.7943 -0.4890  11.00000  0.05    0.89
Q15   1   0.6390  0.7558  0.4862  11.00000  0.05    0.88
Q16   1   0.5353  0.7762  0.0174  11.00000  0.05    0.86
Q17   1   0.6874  0.7281 -0.4981  11.00000  0.05    0.86
Q18   1   0.7971  0.7507 -0.0850  11.00000  0.05    0.86
Q19   1   0.5413  0.9641  0.0572  11.00000  0.05    0.81
Q20   1   0.6521  0.8322 -0.4895  11.00000  0.05    0.79
;
_shelx_res_checksum                82582
_shelx_hkl_file
;
   0   4   0 3636.74  211.18
   0  -4   0 3870.51  213.38
   0  -6   0 2180.08  126.29
   0   6   0 1863.41  129.09
   0   8   0  489.05   39.20
   0  -8   0  441.46   42.80
   0 -10   0  392.36   43.50
  -1   3   0    1.80    2.30
   1   3   0    0.60    2.30
  -1  -3   0   -0.60    1.50
   1  -3   0    0.80    2.40
  -1   5   0   24.40    6.90
   1   5   0   31.70    8.20
   1  -5   0   27.50    8.30
  -1  -5   0   28.40    7.70
  -1  -7   0   95.29   19.10
  -1   7   0   91.49   14.50
   1  -7   0   84.99   18.40
   1   7   0   54.89   12.10
   1   9   0  104.49   18.50
  -1  -9   0  103.09   32.30
  -1   9   0  119.59   19.80
   1  -9   0   80.89   27.70
  -2   2   0 2709.13  147.69
   2   2   0 2694.13  148.09
  -2  -2   0 2692.93  148.19
   2  -2   0 2499.15  147.79
  -2  -4   0 3587.84  198.58
   2   4   0 3284.57  196.68
  -2   4   0 3401.96  196.38
   2  -4   0 3662.43  199.08
   2   6   0 1893.71  121.49
  -2  -6   0 2001.30  119.29
   2  -6   0 1877.01  118.79
  -2   6   0 1855.51  131.69
  -2   8   0  388.16   33.20
  -2  -8   0  364.36   37.30
   2   8   0  366.86   33.70
   2  -8   0  379.96   38.50
  -2 -10   0  451.75   46.30
   2  10   0  370.06   38.70
   2 -10   0  440.06   46.20
   3  -1   0    0.10    0.70
   3   1   0   -0.20    0.30
  -3  -1   0   -0.30    0.60
  -3  -3   0  154.08   14.20
   3  -3   0  172.08   14.80
   3   3   0  158.88   14.30
  -3   3   0  145.39   13.30
   3  -5   0   46.30   11.10
   3   5   0   40.40    8.60
  -3  -5   0   34.20    8.40
  -3   5   0   48.10    9.20
   3   7   0  228.28   24.10
  -3   7   0  278.67   25.00
  -3  -7   0  253.57   27.60
   3  -7   0  229.28   27.30
   3  -9   0  175.58   31.80
   3   9   0  153.68   21.20
  -3  -9   0  100.89   27.10
  -4  -2   0  772.22   46.70
  -4   2   0  787.62   46.00
   4  -2   0  740.43   46.40
   4   2   0  793.52   46.90
   4  -4   0 2412.26  135.59
  -4  -4   0 2345.77  134.89
   4   4   0 2170.78  133.69
  -4   4   0 2319.87  132.89
   4  -6   0 1829.62  115.69
  -4   6   0 1822.72  111.19
  -4  -6   0 1892.21  115.39
   4   8   0  485.05   40.90
  -4  -8   0  493.95   44.50
  -4   8   0  524.55   40.20
   4  -8   0  456.95   44.50
   4  10   0  405.86   41.20
  -4 -10   0  470.65   47.50
   4 -10   0  440.16   47.30
  -5  -1   0   24.30    3.20
  -5  -1   0   31.20    3.70
   5   1   0   18.60    3.20
   5   3   0  726.03   45.40
  -5   3   0  736.43   44.20
   5  -3   0  665.43   45.00
  -5  -3   0  697.73   45.10
   5  -5   0  331.87   28.20
  -5   5   0  313.47   25.20
   5   5   0  293.37   25.80
  -5  -5   0  308.17   27.10
   5   7   0  423.06   36.10
  -5  -7   0  443.56   39.00
  -5   7   0  451.45   35.50
   5  -7   0  434.16   39.90
   5  -9   0  246.28   32.90
   5   9   0  253.17   27.80
  -5  -9   0  258.27   31.90
  -6   0   0 2968.00  165.78
  -6  -2   0  298.07   21.00
   6   2   0  311.57   21.50
   6  -2   0  300.17   21.10
   6  -4   0 1314.97   81.79
  -6  -4   0 1433.46   82.09
   6   4   0 1262.17   80.89
  -6   4   0 1309.67   79.49
  -6  -6   0 1692.43  108.59
   6  -6   0 1769.02  110.49
  -6   6   0 1800.32  105.79
   6   6   0 1708.13  108.69
   6  -8   0  615.04   51.69
   6   8   0  559.44   45.70
  -6  -8   0  576.64   49.60
   6 -10   0  441.86   48.60
   6  10   0  422.86   41.90
  -6 -10   0  522.15   48.90
  -7   1   0  224.78   17.50
  -7  -1   0  268.77   17.30
   7   1   0  255.07   17.00
   7  -3   0  492.95   35.00
   7   3   0  527.25   35.50
  -7  -3   0  540.45   35.30
   7   5   0  104.59   13.80
   7  -5   0  105.29   17.00
  -7  -5   0   98.99   16.10
   7  -7   0  262.97   30.20
  -7  -7   0  299.47   30.30
   7   7   0  310.07   28.60
  -7  -9   0  219.38   29.60
   7   9   0  243.38   28.10
   7  -9   0  245.68   32.80
   8   0   0 3368.96  182.58
  -8   0   0 3205.48  184.38
   8   2   0 1169.58   73.19
  -8  -2   0 1272.27   72.79
   8  -2   0 1255.17   72.69
  -8  -2   0 1226.38   71.69
  -8  -4   0 2975.80  161.88
   8   4   0 2760.52  161.58
   8  -4   0 2665.63  161.68
  -8  -6   0 2235.48  133.09
   8  -6   0 2072.49  133.79
   8   6   0 2238.08  132.29
   8   8   0  500.25   43.00
   8  -8   0  559.34   49.30
  -8  -8   0  538.15   46.10
   8 -10   0  388.66   45.30
  -8 -10   0  437.66   45.40
   8  10   0  401.66   40.10
  -9   1   0   12.20    3.90
   9   1   0   25.70    4.70
  -9  -1   0   19.50    4.50
  -9  -1   0   19.00    3.60
   9  -3   0  433.46   30.60
  -9  -3   0  427.26   29.80
   9   3   0  408.36   30.10
   9   5   0  142.19   16.30
  -9  -5   0  138.69   16.40
   9  -5   0  136.99   17.10
   9  -7   0  248.48   27.80
   9   7   0  234.98   24.80
  -9  -7   0  225.18   25.60
   9  -9   0   96.49   23.20
  -9  -9   0  138.19   24.20
   9   9   0  106.49   20.40
 -10   0   0 8751.42  481.75
 -10  -2   0 2692.23  155.98
 -10  -2   0 2932.01  157.68
  10   2   0 2740.53  157.28
  10   4   0 2794.32  160.48
  10  -4   0 2709.63  166.78
 -10  -4   0 2785.72  159.48
  10  -6   0 1759.02  110.59
 -10  -6   0 1723.13  107.89
  10   6   0 1712.63  107.79
 -10  -8   0  341.17   34.90
  10   8   0  350.56   32.50
  10  -8   0  313.97   36.10
  10 -10   0  275.37   37.20
  10  10   0  227.58   31.60
 -10 -10   0  239.58   36.70
 -11  -1   0    3.10    2.30
  11   1   0    1.70    1.90
 -11  -1   0    2.50    1.50
 -11   1   0    2.70    2.80
 -11  -3   0   62.89    9.00
 -11  -3   0   68.79    9.00
  11  -3   0   48.60    9.10
  11   3   0   66.29   10.80
 -11  -5   0   11.60    5.80
  11  -5   0    5.80    5.10
  11   5   0    1.00    4.30
 -11  -7   0   96.99   19.30
  11   7   0  103.79   19.10
  11  -7   0   93.09   19.80
  11  -9   0   81.89   22.30
 -11  -9   0   86.79   19.30
 -12   0   0 9999.00  550.34
 -12  -2   0 3677.23  196.68
  12   2   0 3267.57  196.18
 -12  -2   0 3543.45  194.78
  12  -4   0 2717.73  151.18
 -12  -4   0 2551.24  149.88
  12   4   0 2557.84  149.69
 -12  -4   0 2415.16  147.99
  12  -6   0 1416.46   92.59
  12   6   0 1341.97   89.69
 -12  -6   0 1422.06   89.59
  12   8   0  262.07   28.80
  12  -8   0  244.98   32.10
 -12  -8   0  290.67   31.10
 -12 -10   0  252.77   34.40
  12  10   0  252.67   33.20
  12 -10   0  258.87   41.20
 -13  -1   0    3.40    2.80
  13   1   0   -2.60    1.60
 -13   1   0    0.40    2.30
 -13  -1   0    0.90    1.60
 -13  -3   0    4.20    3.00
  13   3   0    8.60    4.60
 -13  -3   0    1.70    2.60
  13  -3   0    0.80    2.70
  13  -5   0   50.99   11.60
 -13  -5   0   66.09   13.80
  13   5   0   75.79   17.20
 -13  -5   0   66.69   12.20
  13   7   0   41.60   11.60
  13  -7   0   41.30   12.50
 -13  -7   0   42.80   11.80
  13  -9   0  111.39   23.50
 -13  -9   0   92.09   19.60
 -14  -2   0 2806.02  159.38
  14   2   0 2816.92  162.28
 -14  -2   0 2910.21  167.08
 -14  -4   0 2220.98  127.19
 -14  -4   0 2214.38  125.19
  14  -4   0 2032.60  127.49
  14   4   0 2031.00  126.59
 -14  -6   0 1544.25   98.89
  14   6   0 1475.65   97.59
 -14  -6   0 1535.25   96.49
  14  -6   0 1538.95  100.29
 -14  -8   0  429.76   38.10
 -14  -8   0  349.67   38.50
  14  -8   0  389.96   40.60
  14   8   0  400.16   37.90
  15   1   0   27.60    6.60
 -15  -1   0   43.80    7.30
 -15  -1   0   34.00    8.30
  15  -3   0   46.10    9.50
 -15  -3   0   36.80    8.50
 -15  -3   0   59.79   11.20
  15   3   0   34.50    8.20
 -15  -5   0   56.39   12.70
 -15  -5   0   74.09   13.30
  15   5   0   50.39   11.00
  15  -5   0   47.20   11.40
  15   7   0  175.98   22.30
 -15  -7   0  149.59   21.70
  15  -7   0  181.98   25.00
 -15  -7   0  175.98   21.80
  15  -9   0   94.49   23.30
 -15  -9   0   90.69   23.20
 -15  -9   0   86.39   19.20
  16   0   0 2335.87  136.69
 -16   0   0 2440.56  140.79
 -16  -2   0  732.93   46.20
 -16  -2   0  762.52   49.70
  16   2   0  760.42   49.99
 -16  -4   0 1345.47   86.09
  16  -4   0 1400.96   88.49
  16   4   0 1376.96   87.09
 -16  -4   0 1390.76   84.39
  16  -6   0 1078.69   78.19
 -16  -6   0 1094.79   73.79
  16   6   0 1163.18   76.89
 -16  -6   0 1127.09   76.69
  16   8   0  354.96   35.00
 -16  -8   0  368.26   35.30
  16  -8   0  296.17   40.50
 -16  -8   0  303.57   34.50
 -17   1   0    3.90    2.90
 -17  -1   0   11.30    4.90
  17   1   0   14.30    5.00
 -17  -1   0    5.80    3.10
 -17  -3   0  208.68   17.70
  17  -3   0  214.18   21.70
 -17  -3   0  191.98   18.80
  17   3   0  199.88   20.30
  17   5   0  114.39   16.10
 -17  -5   0  106.69   18.90
  17  -5   0  135.69   21.70
 -17  -5   0  101.49   14.30
  17   7   0  246.48   27.40
  17  -7   0  225.68   29.00
 -17  -7   0  221.98   27.30
 -17  -7   0  251.07   26.40
 -17  -9   0  167.28   25.80
  17  -9   0  169.58   30.70
  17   9   0  168.78   33.10
 -17  -9   0  139.69   23.90
  18   0   0 1923.91  112.19
 -18   0   0 1919.61  116.19
  18   2   0  510.95   37.00
 -18  -2   0  480.55   36.30
 -18  -2   0  477.15   32.40
 -18  -4   0 1049.59   68.79
 -18  -4   0 1076.79   66.79
  18   4   0 1030.50   70.19
  18  -4   0 1051.69   71.69
 -18  -6   0  850.51   65.39
  18  -6   0 1014.20   71.09
  18   6   0  964.40   67.29
 -18  -6   0  933.61   64.09
 -18  -8   0  236.58   28.30
  18  -8   0  349.77   38.20
  18   8   0  252.27   30.80
 -18  -8   0  269.87   31.60
 -19  -1   0   21.50    7.20
 -19   1   0    9.40    4.80
  19   1   0   32.30    8.40
 -19  -3   0  235.18   22.40
 -19  -3   0  255.47   20.50
  19   3   0  249.58   24.90
 -19  -5   0  106.89   14.50
 -19  -5   0  119.39   16.00
  19   5   0  121.19   20.30
  19  -5   0   66.79   15.00
 -19  -7   0  249.97   28.10
  19  -7   0  251.47   31.10
  19   7   0  224.98   27.80
 -19  -7   0  219.78   25.20
 -19  -9   0  172.68   24.70
  19   9   0  196.58   29.60
  19  -9   0  173.48   34.70
 -19  -9   0  132.19   27.00
 -20   0   0 3787.02  222.68
  20   0   0 3954.00  218.68
 -20  -2   0  708.23   49.50
 -20  -2   0  684.33   44.30
  20   2   0  665.13   48.80
 -20  -4   0  834.02   58.19
  20  -4   0  875.81   62.39
 -20  -4   0  892.71   56.09
  20   4   0  807.62   59.99
 -20  -6   0  906.11   62.19
  20  -6   0  797.32   64.69
  20   6   0  862.71   62.79
 -20  -6   0  767.32   57.59
  20  -8   0  289.27   37.10
 -20  -8   0  237.58   29.70
 -20  -8   0  252.87   28.80
  21   1   0   11.00    5.80
 -21  -1   0   31.20   10.00
 -21   1   0    9.00    6.20
 -21  -3   0  200.28   21.20
  21   3   0  225.98   23.30
 -21  -3   0  211.58   18.40
  21  -5   0   49.80   13.90
  21   5   0   54.09   14.00
 -21  -5   0   62.39   12.00
 -21  -5   0   65.79   15.90
 -21  -7   0   74.79   15.70
  21   7   0   69.39   16.10
  21  -7   0   85.29   20.70
 -21  -7   0   67.49   16.30
 -21  -9   0   80.49   20.40
 -21  -9   0   66.59   18.10
  21  -9   0   79.19   23.40
  21   9   0   43.30   18.10
  22   0   0 3443.46  195.38
 -22   0   0 3417.36  200.08
 -22  -2   0 1331.47   95.19
  22   2   0 1608.54   97.29
 -22  -2   0 1618.94   91.39
 -22  -4   0 2061.29  126.89
 -22  -4   0 1979.80  122.39
  22  -4   0 2213.38  132.69
  22   4   0 2118.19  130.19
  22  -6   0 1189.28   85.99
 -22  -6   0 1152.28   79.79
  22   6   0 1217.78   83.09
 -22  -6   0 1116.39   76.19
 -22  -8   0  262.77   30.60
 -22  -8   0  193.78   25.70
  22  -8   0  272.77   36.70
 -23  -1   0    7.10    5.90
  23  -1   0    2.90    3.10
  23   1   0   -2.40    3.50
 -23   1   0   -0.70    3.30
 -23  -3   0   20.20    6.80
 -23  -3   0   23.10    9.00
  23   3   0   29.50    9.60
  23   5   0   -0.20    6.30
 -23  -5   0    0.70    4.40
  23  -5   0    8.10    6.60
 -23  -5   0    4.50    4.60
  23   7   0   -3.40    8.90
 -23  -7   0   27.00   12.10
  23  -7   0   32.50   14.10
  24   0   0 4086.29  232.08
 -24   0   0 4106.59  237.38
  24   2   0 1187.88   78.79
 -24  -2   0 1137.69   72.59
  24  -4   0 1165.58   86.49
  24   4   0 1343.37   87.19
 -24  -4   0 1255.87   77.99
 -24  -6   0  850.11   62.09
  24  -6   0  907.51   70.09
  24   6   0  823.12   64.69
 -24  -6   0  764.32   57.49
  24   8   0  220.88   33.60
 -24  -8   0  174.68   24.30
 -24  -8   0  180.18   25.60
  24  -8   0  216.18   36.90
  25  -1   0    5.10    3.60
 -25   1   0    0.00    4.80
  25   1   0    0.80    4.50
 -25  -1   0   16.70    7.80
 -25  -3   0    4.40    5.50
 -25  -3   0    4.30    4.40
  25   3   0   -4.70    5.20
 -25  -5   0    1.50    4.90
  25   5   0   20.90   10.60
  25  -5   0    9.30    6.50
 -25  -5   0    8.10    6.40
  25  -7   0   35.60   16.40
 -25  -7   0   24.50    9.10
 -25  -7   0   40.00   14.30
 -26   0   0 2613.64  163.18
  26   0   0 2753.82  156.68
  26   2   0  508.25   43.70
 -26  -2   0  544.25   44.60
  26   4   0  694.43   55.09
  26  -4   0  582.14   52.89
 -26  -4   0  675.23   45.70
 -26  -4   0  645.14   50.79
 -26  -6   0  574.24   48.30
  26  -6   0  590.54   68.79
 -26  -6   0  587.04   44.80
  26  -8   0  209.38   37.40
 -26  -8   0  191.48   26.80
  26   8   0  155.98   27.80
 -26  -8   0  200.48   25.20
  27   1   0    2.50    4.60
 -27   1   0    0.40    4.60
  27  -1   0    0.50    3.20
 -27  -1   0    0.60    4.40
  27   3   0   26.90   10.50
 -27  -3   0   45.20   13.10
 -27  -3   0   30.90    9.40
 -27  -5   0    6.70    6.10
  27   5   0   -9.00    7.80
  27  -5   0    5.10    9.10
 -27  -5   0    7.00    7.50
 -27  -7   0   76.59   19.00
 -27  -7   0   68.69   15.40
  27   7   0  101.19   21.60
  27  -7   0   81.99   22.20
  28   0   0  918.91   62.69
 -28   0   0  997.20   68.79
  28   2   0  237.58   29.10
 -28  -2   0  366.86   32.90
 -28  -4   0  653.93   45.10
 -28  -4   0  594.94   50.19
  28   4   0  605.34   53.79
 -28  -6   0  549.85   47.20
  28  -6   0  534.45   54.09
 -28  -6   0  529.95   42.00
 -28  -8   0  144.09   22.60
  29   1   0    4.00    5.70
  29  -1   0   -0.10    3.60
 -29  -1   0    1.80    5.70
 -29   1   0    0.10    5.60
 -29  -3   0   32.90    9.30
  29   3   0   46.00   13.70
 -29  -3   0   32.50   12.10
  29  -5   0   40.40   14.10
 -29  -5   0   57.99   16.50
 -29  -5   0   47.80   11.10
  29  -7   0  137.09   29.90
 -29  -7   0  145.79   27.10
 -29  -7   0   99.19   18.00
  29   7   0   94.39   23.60
 -30   0   0 1300.17   85.79
  30   0   0 1177.98   78.79
  30   2   0  308.77   33.60
 -30  -2   0  359.66   34.10
 -30  -4   0  376.26   31.40
 -30  -4   0  330.57   35.30
 -30  -6   0  374.56   38.70
  30  -6   0  406.36   46.70
  30   6   0  355.26   43.90
 -30  -6   0  396.66   34.30
  31   1   0    8.80    7.30
 -31   1   0   -0.80    5.50
  31  -1   0   -0.90    2.90
 -31  -1   0   10.40    7.90
  31   3   0   29.50   12.80
 -31  -3   0   41.30   13.50
  31  -5   0   15.00   11.10
 -31  -5   0   33.30   13.80
 -31  -5   0   36.10   10.50
  31  -7   0   60.79   20.90
 -31  -7   0   81.29   21.30
 -31  -7   0   78.39   17.40
 -32  -4   0  359.56   31.90
 -32  -4   0  276.67   32.40
  32  -4   0  188.78   52.99
 -32  -6   0  359.16   32.20
 -32  -6   0  305.97   35.30
  32   6   0  378.86   52.89
  32  -6   0  262.17   45.20
 -33   1   0    5.20    7.00
 -33  -1   0    7.70    8.90
 -33  -3   0   17.70   11.10
 -33  -5   0    1.60    6.80
  33   5   0   16.80   14.00
  33  -5   0   -9.30    6.80
 -33  -5   0   15.20    9.20
 -34   0   0  754.82   62.49
  34  -2   0  305.47   28.00
 -34  -2   0  352.16   34.50
  34  -4   0  321.37   38.70
 -34  -4   0  234.08   31.50
 -34  -4   0  332.87   31.20
  34   4   0  385.66   41.40
 -34  -6   0  308.87   37.60
 -34  -6   0  387.06   34.70
  35   1   0    5.80    6.80
  35  -1   0    5.40    5.60
 -35  -1   0    3.00    6.90
 -35   1   0   18.30   11.30
  35   3   0   18.30   12.10
 -35  -3   0   12.60   10.50
  35  -5   0    6.50   10.00
 -35  -5   0    5.60    7.50
 -35  -5   0   -2.20    6.60
 -36   0   0 1030.80   76.79
  36   0   0 1015.90   70.19
 -36  -2   0  486.95   45.00
  36   2   0  568.64   50.29
 -36  -4   0  429.36   43.30
  36  -4   0  441.66   48.60
 -37  -1   0   -1.30    6.60
  37   1   0   -8.60   10.00
 -37  -3   0    1.10    7.20
 -37  -5   0    3.70    7.00
  37  -5   0    1.90   11.60
 -37  -5   0    4.10    7.00
 -38   0   0  504.15   47.80
 -38  -2   0  244.08   28.80
 -38  -4   0  224.58   29.40
  38  -4   0  217.78   38.80
 -39  -1   0    3.00    8.10
 -39  -3   0    3.40    8.10
 -40   0   0  369.26   40.40
 -40  -2   0  147.89   27.40
 -40  -4   0  129.99   25.70
  40  -4   0  173.88   33.80
 -41  -1   0    3.20    9.00
  41  -3   0   15.90   15.40
 -41  -3   0   47.10   14.20
 -42   0   0  194.38   29.70
 -42  -2   0   66.09   17.80
 -43  -1   0    2.90    7.40
   0   0  -1    0.30    0.20
   0   0  -1    0.10    0.70
   0   0   1    0.20    0.50
   0   2  -1  129.19   11.50
   0  -2  -1  119.99    9.40
   0  -4  -1  539.15   36.70
   0   4   1  523.15   34.30
   0  -4   1  520.15   38.10
   0   4  -1  513.25   37.40
   0  -6   1   31.60   10.30
   0   6  -1   70.99   14.70
   0   6   1   42.30    8.90
   0  -6  -1   63.49   13.10
   0  -8  -1   17.00    9.70
   0  -8   1   16.70    9.00
   0   8  -1   13.60    8.50
   0 -10  -1   40.40   18.40
   0 -10   1   69.19   17.60
  -1  -1   1 2574.64  149.19
  -1  -1  -1 2849.01  147.59
  -1   1   1 2687.63  148.39
   1  -1   1 2675.63  149.49
   1  -3  -1 5904.21  302.37
   1   3   1 5298.97  300.07
  -1   3  -1 5349.67  303.87
  -1  -3   1 5447.56  304.27
   1  -3   1 5268.77  304.17
   1   3  -1 5292.87  303.97
  -1   3   1 5370.06  299.97
  -1  -3  -1 5822.62  302.47
  -1   5  -1 2122.69  132.79
   1  -5  -1 2252.57  133.19
   1   5   1 2253.27  129.29
  -1  -5   1 2293.37  135.09
  -1  -5  -1 2382.06  133.79
   1  -5   1 2267.17  135.29
   1   5  -1 2169.98  133.39
  -1   5   1 2221.08  128.89
  -1   7  -1 1314.37   86.99
  -1  -7   1 1372.66   90.99
   1  -7  -1 1376.06   89.69
   1   7   1 1282.77   82.19
   1   7  -1 1358.16   87.99
  -1  -7  -1 1278.87   88.59
   1  -7   1 1332.27   90.79
   1  -9  -1  523.65   49.20
  -1   9  -1  495.85   45.60
  -1  -9   1  588.04   51.89
   1   9  -1  505.05   46.60
   1  -9   1  573.04   52.49
  -1  -9  -1  550.94   50.39
   2   0   1    0.10    0.40
  -2   0  -1   -0.20    0.30
  -2   0   1    0.70    0.80
  -2  -2   1  419.46   27.70
  -2   2  -1  436.26   27.80
   2   2   1  402.36   24.60
   2  -2  -1  411.96   25.30
  -2  -2  -1  394.36   25.50
  -2   4  -1  248.98   22.50
  -2  -4   1  302.87   24.60
   2  -4  -1  253.37   21.90
   2   4   1  286.97   21.30
   2  -4   1  295.27   24.70
  -2  -4  -1  272.37   22.30
   2   4  -1  235.28   22.50
  -2   4   1  315.27   20.80
  -2   6  -1  122.19   16.50
   2  -6  -1  142.49   18.20
  -2  -6   1  122.09   17.60
   2   6   1  125.89   13.90
  -2  -6  -1  127.39   17.00
   2   6  -1   90.29   16.60
   2  -6   1  130.99   20.90
   2  -8  -1   35.90   12.70
  -2   8  -1   59.49   14.50
  -2  -8   1   42.00   13.00
   2   8   1   34.50    9.60
  -2  -8  -1   41.00   12.50
   2   8  -1   36.80   11.50
   2  -8   1   44.20   13.40
  -2 -10   1  138.39   28.80
   2 -10  -1  127.19   27.40
   2 -10   1  121.49   25.30
  -2 -10  -1   80.89   20.70
   3   1   1 1621.54   88.69
  -3   3  -1 3988.00  222.58
   3  -3  -1 3833.92  220.48
  -3  -3   1 4006.40  222.98
   3   3   1 3832.62  219.28
  -3  -3  -1 4301.67  221.38
   3  -3   1 3870.21  223.18
   3   3  -1 3942.11  223.18
  -3   5  -1 1565.24   98.59
   3   5   1 1606.84   95.49
  -3  -5   1 1610.84  100.29
   3  -5  -1 1592.64   98.79
   3  -5   1 1642.44  101.29
   3   5  -1 1646.64  100.09
  -3  -5  -1 1636.34   98.79
   3  -7  -1 1224.98   84.69
   3   7   1 1250.77   78.59
  -3   7  -1 1249.07   82.59
  -3  -7   1 1218.68   85.39
   3  -7   1 1271.97   86.99
   3   7  -1 1264.57   83.79
  -3  -7  -1 1264.87   84.49
  -3  -9   1  556.14   51.59
   3  -9  -1  539.45   50.99
  -3   9  -1  550.24   46.60
   3  -9   1  536.85   51.59
  -3  -9  -1  546.75   49.99
   3   9  -1  561.84   49.70
   4   0   1    0.50    0.70
   4   0  -1    0.20    0.50
  -4   0  -1    0.30    0.50
  -4   0   1    0.30    1.30
  -4   2  -1  543.85   38.50
   4   2   1  566.94   33.60
  -4  -2   1  532.35   35.60
   4  -2   1  580.84   36.50
  -4  -2  -1  571.14   34.30
   4   2  -1  573.84   37.40
   4   4   1  393.36   26.70
  -4  -4   1  397.36   29.90
   4  -4  -1  356.26   27.70
  -4   4  -1  336.67   28.10
   4   4  -1  366.56   29.30
   4  -4   1  391.86   30.40
  -4  -4  -1  370.86   27.90
  -4   6  -1  381.06   31.30
  -4  -6   1  334.57   31.90
   4   6   1  368.26   28.50
   4  -6  -1  366.96   32.30
   4  -6   1  391.06   34.20
  -4  -6  -1  349.87   31.20
   4   6  -1  333.07   31.10
  -4  -8   1  169.08   24.80
  -4   8  -1  194.08   23.30
   4  -8  -1  181.98   26.00
   4   8   1  196.28   20.70
   4  -8   1  247.68   29.40
   4   8  -1  213.18   25.20
  -4  -8  -1  165.28   27.30
   4 -10  -1  138.99   27.00
  -4 -10   1  136.99   26.70
  -4 -10  -1  158.58   29.50
   4 -10   1  123.89   25.20
   5   1   1 1949.60  109.09
  -5   1  -1 1963.30  110.79
  -5  -1   1 2009.60  112.19
  -5  -1   1 2110.29  110.29
  -5  -1  -1 1809.32  108.89
   5   1  -1 1901.21  110.49
  -5   1   1 2091.19  112.69
  -5  -1  -1 2061.89  108.19
   5  -1   1 1889.01  110.89
   5   3   1 3065.39  172.68
   5  -3  -1 3055.19  173.38
  -5  -3   1 3258.87  175.88
  -5   3  -1 3124.69  175.18
  -5  -3  -1 3114.29  173.68
   5   3  -1 2990.00  175.78
   5  -3   1 3030.60  175.98
  -5   5  -1  927.11   83.29
   5   5   1 1153.28   70.79
  -5  -5   1 1241.18   75.49
   5  -5  -1 1151.48   77.89
   5   5  -1 1117.19   74.59
  -5  -5  -1 1177.78   73.49
   5  -5   1 1223.58   76.59
  -5   7  -1  860.61   59.49
  -5  -7   1  850.61   62.39
   5   7   1  770.82   55.49
   5  -7  -1  830.72   61.79
   5   7  -1  844.02   60.39
  -5  -7  -1  823.42   60.79
   5  -7   1  858.51   63.79
  -5   9  -1  527.15   43.50
  -5  -9   1  495.85   47.30
   5   9   1  454.85   37.90
   5  -9  -1  448.86   50.09
  -5  -9  -1  443.06   45.00
   5   9  -1  528.95   45.30
   5  -9   1  463.85   47.30
  -6   0   1    1.30    1.60
   6   0  -1    0.30    1.00
   6   0   1    1.50    1.30
  -6  -2   1  370.46   25.90
   6   2   1  373.16   24.60
  -6   2  -1  397.86   26.30
   6   2  -1  378.36   26.50
   6  -2   1  380.26   26.70
  -6  -2  -1  406.16   25.10
   6  -4  -1  722.73   45.70
  -6   4  -1  718.33   46.30
   6   4   1  679.93   44.00
  -6  -4   1  677.53   46.60
   6  -4   1  659.73   47.20
   6   4  -1  677.73   47.10
  -6  -4  -1  639.74   44.70
   6  -6  -1  651.43   51.09
  -6  -6   1  659.53   51.49
   6   6   1  721.33   48.10
  -6   6  -1  746.63   50.89
   6   6  -1  671.33   51.59
  -6  -6  -1  787.02   52.39
   6  -6   1  686.13   53.29
   6   8   1  287.37   25.80
   6  -8  -1  281.37   31.10
  -6  -8   1  245.98   29.90
   6   8  -1  255.77   29.50
   6  -8   1  273.17   32.60
  -6  -8  -1  258.27   30.00
   6 -10  -1  246.28   33.40
  -6 -10   1  192.28   32.90
   6 -10   1  227.38   32.80
  -6 -10  -1  233.18   31.30
  -7  -1   1 2617.94  147.49
   7   1   1 2704.33  144.29
   7   1   1 2548.45  144.59
  -7  -1   1 2547.65  144.99
  -7  -1  -1 2873.01  144.89
   7  -1   1 2642.84  146.49
   7   1  -1 2543.65  145.99
  -7  -1  -1 2471.85  144.19
  -7   3  -1 2205.18  123.99
  -7  -3   1 2167.88  124.19
   7  -3  -1 2217.38  122.99
   7   3   1 2001.40  121.79
   7  -3   1 2202.58  125.29
  -7  -3  -1 2121.39  122.59
   7   3  -1 2106.29  124.89
   7   5   1  897.71   56.49
  -7   5  -1  895.71   58.39
  -7  -5   1  915.41   60.09
   7  -5  -1  921.81   59.29
  -7  -5  -1  759.92   61.79
   7  -5   1  878.01   60.99
   7   5  -1  832.92   74.99
   7   7   1  741.13   61.19
  -7  -7   1  749.82   59.09
   7  -7  -1  875.11   61.79
  -7   7  -1  877.11   58.29
  -7  -7  -1  822.22   59.39
   7  -7   1  754.62   60.99
   7   7  -1  786.02   59.29
  -7  -9   1  539.25   47.50
   7   9   1  478.95   38.40
   7  -9   1  429.16   46.70
   7   9  -1  458.25   43.20
  -7  -9  -1  409.56   44.30
   8   0   1    0.90    1.20
  -8   0   1    1.30    2.10
  -8   2  -1  548.05   34.30
  -8  -2   1  543.75   36.00
   8   2   1  482.55   32.70
  -8  -2   1  548.05   33.90
   8   2  -1  500.05   34.40
   8  -2   1  529.35   35.00
  -8  -2  -1  530.85   32.80
  -8  -2  -1  520.75   32.10
   8  -4  -1  191.48   17.30
   8   4   1  168.98   15.80
  -8   4  -1  168.38   16.70
   8   4  -1  161.38   17.50
  -8  -4  -1  163.88   16.10
   8  -4   1  174.78   22.30
   8   6   1  347.17   29.20
   8  -6  -1  383.16   33.20
  -8  -6   1  352.06   32.40
  -8   6  -1  419.36   32.40
   8  -6   1  343.27   33.80
  -8  -6  -1  348.37   31.30
   8   6  -1  387.66   33.60
  -8  -8   1  174.18   24.50
   8  -8  -1  171.88   29.40
   8   8   1  197.78   21.80
   8  -8   1  206.58   27.20
   8   8  -1  181.38   23.50
  -8  -8  -1  178.38   23.50
   8 -10  -1  138.89   27.40
  -8 -10   1  191.38   32.70
   8  10   1  192.48   24.10
  -8 -10  -1  174.18   31.50
   8 -10   1  165.58   32.10
  -9  -1   1 3479.65  186.28
  -9  -1   1 3396.86  183.08
   9   1   1 3425.66  183.38
   9  -1   1 3319.77  184.78
  -9  -1  -1 3447.66  182.48
   9   1  -1 3298.87  184.78
  -9  -1  -1 2831.32  183.48
  -9   3  -1 2997.00  168.98
  -9  -3   1 3031.70  171.88
  -9  -3   1 3034.20  169.18
   9  -3   1 2994.20  170.58
   9   3  -1 2831.42  169.98
  -9  -3  -1 2962.40  167.78
   9   5   1 1214.78   71.49
  -9  -5   1 1059.89   72.59
   9  -5  -1 1101.89   72.69
  -9   5  -1 1204.28   72.49
  -9  -5  -1 1067.19   71.39
   9   5  -1 1065.79   73.69
   9  -5   1 1167.78   75.59
  -9   7  -1  858.31   57.99
   9   7   1  840.42   58.39
  -9  -7   1  826.62   60.29
   9  -7  -1  757.22   60.09
   9   7  -1  750.92   59.19
  -9  -7  -1  829.72   59.29
   9  -7   1  775.32   61.89
   9  -9  -1  398.06   43.40
   9   9   1  449.06   36.70
  -9  -9   1  452.75   44.20
   9   9  -1  462.45   42.70
  -9  -9  -1  324.87   47.70
   9  -9   1  457.95   47.00
 -10   0   1    2.20    2.70
  10   0  -1   -0.30    1.30
 -10   0  -1    0.00    1.20
  10   0   1   -0.60    1.10
 -10  -2   1  181.68   14.50
 -10  -2   1  159.28   15.80
  10   2   1  156.58   13.80
 -10   2   1  167.38   16.60
 -10  -2  -1  190.88   13.50
  10   2  -1  194.58   15.90
  10  -2   1  165.38   15.50
 -10  -2  -1  186.28   13.90
 -10   4  -1  300.47   24.50
 -10  -4   1  315.07   25.40
  10   4   1  321.27   24.30
  10  -4  -1  294.37   24.60
 -10  -4  -1  287.77   23.80
  10  -4   1  314.27   26.70
  10   4  -1  247.88   24.70
  10  -6  -1   22.00    8.10
 -10  -6   1   15.80    7.50
  10   6   1   17.30    7.20
 -10  -6  -1   28.70    8.70
  10   6  -1   14.60    7.90
  10  -6   1   17.20    8.20
  10   8   1   46.60   12.30
 -10  -8   1   40.20   12.30
  10  -8  -1   38.40   14.50
  10  -8   1   62.69   17.70
 -10  -8  -1   43.50   14.30
 -10 -10   1   84.99   21.50
  10  10   1   89.99   18.30
  10 -10  -1   79.79   20.70
  10 -10   1  110.99   26.10
 -10 -10  -1  104.89   23.00
  11   1   1 6039.90  325.07
 -11  -1   1 6134.49  328.47
 -11  -1   1 5336.27  323.77
 -11  -1  -1 5795.42  323.57
  11   1  -1 6267.87  326.87
 -11  -3   1 5248.38  288.87
 -11  -3   1 5202.78  285.67
  11   3   1 4847.02  284.77
 -11  -3  -1 5469.95  284.67
  11  -3   1 4917.11  287.37
 -11  -3  -1 5370.96  284.77
  11   3  -1 4820.52  286.87
 -11  -5   1 2075.69  121.89
  11  -5  -1 2026.40  122.19
  11   5   1 2078.39  120.19
 -11  -5  -1 1972.40  120.19
  11   5  -1 1996.80  123.29
  11  -5   1 1943.51  123.79
 -11  -7   1 1073.99   74.79
  11   7   1 1107.19   71.49
  11  -7  -1 1042.40   75.99
  11   7  -1 1130.19   76.69
 -11  -7  -1 1033.90   73.39
  11  -7   1 1066.09   78.29
 -11  -9   1  453.35   44.00
  11   9   1  466.45   38.80
  11  -9  -1  465.85   46.90
  11   9  -1  441.36   42.60
 -11  -9  -1  425.26   42.70
  11  -9   1  406.66   45.70
 -12   0  -1    0.80    1.30
  12   0   1   -0.40    1.20
 -12   0   1   -2.50    1.30
  12   0  -1    0.10    1.80
 -12  -2   1   64.39    7.70
 -12  -2   1   59.99    8.80
  12   2   1   64.19    7.90
 -12  -2  -1   61.69    7.20
 -12  -2  -1   67.79    7.30
 -12   2   1   50.19   10.70
  12   2  -1   66.59    9.00
  12  -2   1   51.49    9.30
 -12  -4   1  216.18   22.70
 -12  -4   1  260.57   22.00
  12   4   1  245.28   20.90
  12   4  -1  202.18   21.60
 -12  -4  -1  261.57   21.20
  12  -4   1  253.57   23.60
 -12  -4  -1  223.78   20.10
  12   6   1   59.19   12.40
  12  -6  -1   43.20   11.80
 -12  -6   1   48.20   11.60
  12   6  -1   42.20   11.20
  12  -6   1   34.80   11.40
 -12  -6  -1   59.09   11.60
  12   8   1    7.80    6.50
  12  -8  -1   16.40    8.60
 -12  -8   1   15.50    9.30
  12  -8   1   -4.50    7.00
  12   8  -1   -4.50    6.20
 -12  -8  -1    5.80    7.10
  13   1   1 2789.12  162.58
 -13  -1   1 2842.12  161.58
 -13  -1   1 2876.21  165.78
 -13  -1  -1 3083.59  161.68
  13   1  -1 2808.52  163.98
 -13  -1  -1 2934.01  164.08
  13   3   1 3272.27  194.38
 -13  -3   1 3240.48  194.98
 -13  -3   1 3418.56  197.68
  13  -3   1 3377.46  202.28
  13   3  -1 3499.85  197.18
 -13  -3  -1 3631.34  193.68
 -13  -3  -1 3635.34  193.58
  13   5   1 1756.42  101.29
 -13  -5   1 1614.14  101.19
 -13  -5   1 1646.34  105.29
  13  -5  -1 1561.14  102.39
  13   5  -1 1660.23  103.89
 -13  -5  -1 1594.34  100.39
 -13  -5  -1 1618.84  100.19
  13  -5   1 1733.13  105.39
  13  -7  -1  943.81   70.49
  13   7   1 1002.50   65.99
 -13  -7   1 1009.70   68.69
  13  -7   1  997.70   73.19
  13   7  -1  899.51   69.39
 -13  -7  -1  909.91   66.49
 -13  -9   1  485.05   42.90
  13   9   1  463.95   38.60
  13  -9  -1  392.26   44.50
  13  -9   1  406.76   45.60
  13   9  -1  405.26   41.10
 -13  -9  -1  355.46   39.40
  14   0  -1   -1.20    1.20
 -14   0   1   -4.60    2.00
  14   0   1    2.10    2.00
 -14   0  -1    1.80    2.00
 -14  -2   1  107.79   12.80
  14   2   1   98.29   11.20
 -14  -2   1  111.49   10.70
 -14   2   1   87.99   13.10
 -14  -2  -1  122.79   11.60
 -14  -2  -1  108.69   10.20
  14   2  -1  109.99   12.60
  14  -2   1  101.99   12.60
 -14  -4   1  242.58   21.60
  14  -4  -1  267.67   23.50
 -14  -4   1  232.08   23.60
  14   4   1  225.68   21.10
  14  -4   1  253.87   24.30
  14   4  -1  222.58   23.60
 -14  -4  -1  248.48   21.00
 -14  -4  -1  210.48   20.70
 -14  -6   1  126.49   19.20
 -14  -6   1  137.19   20.70
  14   6   1  108.19   15.70
  14  -6  -1  127.89   21.50
 -14  -6  -1  136.49   17.40
  14   6  -1  133.89   18.60
  14  -6   1  125.29   22.20
 -14  -6  -1  125.69   16.90
 -14  -8   1   36.40   15.30
 -14  -8   1   48.10   23.50
  14  -8  -1   27.40   13.60
  14   8   1   30.40   10.50
  14  -8   1   40.70   16.70
 -14  -8  -1   41.90   12.00
 -15  -1   1 2319.87  118.69
 -15  -1   1 2060.09  122.49
  15   1   1 2005.40  118.79
  15   1  -1 1919.61  119.79
 -15   1   1 1844.02  122.89
 -15  -1  -1 1961.90  117.39
 -15  -1  -1 2280.87  120.79
 -15  -3   1 2614.94  156.98
  15   3   1 2619.14  154.68
 -15  -3   1 2907.61  154.08
  15   3  -1 2636.54  156.98
 -15  -3  -1 2700.53  152.58
  15  -3   1 2626.74  157.28
 -15  -3  -1 2701.93  152.98
  15   5   1 1088.39   71.59
 -15  -5   1 1169.98   72.39
  15  -5  -1 1156.58   74.89
 -15  -5   1 1039.00   77.09
 -15  -5  -1 1127.59   71.49
  15  -5   1 1125.99   75.99
  15   5  -1 1031.30   73.89
 -15  -5  -1 1090.99   70.69
 -15  -7   1  640.84   54.79
  15  -7  -1  679.33   54.39
  15   7   1  653.43   49.40
 -15  -7   1  645.84   50.69
  15   7  -1  605.54   52.29
 -15  -7  -1  710.73   50.99
 -15  -7  -1  631.04   50.29
  15  -7   1  699.03   56.59
  15  -9  -1  374.56   42.20
  15   9   1  321.57   32.60
 -15  -9   1  347.77   40.30
 -15  -9   1  418.06   39.00
  15  -9   1  376.16   43.20
 -15  -9  -1  300.87   35.20
 -15  -9  -1  255.17   32.70
  16   0  -1   -0.50    1.90
 -16   0   1    0.10    2.50
  16   0   1    0.50    2.30
 -16  -2   1  318.57   25.30
 -16  -2   1  334.77   28.10
  16   2   1  353.46   27.00
 -16  -2  -1  361.36   24.50
 -16  -2  -1  368.76   27.30
  16  -2   1  368.76   29.40
  16   2  -1  396.86   29.40
 -16  -4   1  401.06   30.30
  16  -4  -1  376.26   32.40
 -16  -4   1  376.06   32.60
  16   4   1  399.16   31.10
 -16  -4  -1  391.16   29.20
  16   4  -1  403.96   33.30
 -16  -4  -1  353.06   28.70
  16   6   1  281.77   27.30
 -16  -6   1  263.77   29.80
 -16  -6   1  309.07   28.50
  16  -6  -1  302.97   31.30
  16   6  -1  250.47   28.60
  16  -6   1  272.37   30.90
 -16  -6  -1  333.87   28.90
 -16  -6  -1  311.67   27.70
 -16  -8   1  145.69   27.40
  16   8   1  188.18   22.20
  16  -8  -1  142.49   25.30
 -16  -8   1  111.09   20.50
 -16  -8  -1  145.79   21.30
 -16  -8  -1  167.38   22.50
  16  -8   1  190.98   33.00
  17   1   1 1263.77   85.79
 -17  -1   1 1531.45   91.49
 -17  -1   1 1364.06   85.29
  17   1  -1 1358.06   87.69
 -17   1   1 1734.73   94.19
 -17  -3   1 1360.86   81.09
 -17  -3   1 1351.66   85.09
  17   3   1 1332.87   83.19
  17  -3   1 1389.36   86.29
  17   3  -1 1247.18   98.39
 -17  -3  -1 1412.26   81.69
 -17  -3  -1 1307.47   80.59
 -17  -5   1  745.43   55.29
  17  -5  -1  738.23   55.19
  17   5   1  706.43   51.89
 -17  -5   1  767.62   52.09
 -17  -5  -1  697.43   50.19
 -17  -5  -1  711.73   50.79
  17  -5   1  788.52   57.19
  17   5  -1  759.82   55.79
  17   7   1  629.64   49.20
 -17  -7   1  659.93   50.59
  17  -7  -1  677.63   55.39
  17   7  -1  611.74   52.89
 -17  -7  -1  655.93   50.79
  17  -7   1  682.33   56.89
 -17  -7  -1  616.74   48.70
 -17  -9   1  381.86   42.30
  17   9   1  364.76   35.20
 -17  -9   1  378.86   38.50
  17  -9  -1  379.96   42.30
 -17  -9  -1  355.16   36.50
 -17  -9  -1  332.57   37.10
  17  -9   1  347.17   43.50
  18   0   1   -3.00    1.70
 -18   0   1    5.40    4.80
  18   0  -1   -2.10    1.70
 -18   0  -1    1.30    2.80
 -18  -2   1  136.29   16.00
 -18  -2   1  163.98   13.90
  18   2   1  130.89   15.10
 -18  -2  -1  155.78   13.80
 -18  -2  -1  104.79   13.90
  18  -2   1  127.99   16.20
  18   2  -1  149.09   16.80
  18   4   1  326.87   28.90
 -18  -4   1  330.67   30.50
  18  -4  -1  353.36   31.80
 -18  -4   1  346.17   27.80
  18   4  -1  372.06   32.30
  18  -4   1  354.26   32.10
 -18  -4  -1  337.57   27.30
 -18  -4  -1  345.77   26.80
 -18  -6   1  355.76   34.80
 -18  -6   1  335.97   30.90
  18  -6  -1  332.07   34.40
  18   6   1  348.77   31.50
  18   6  -1  342.27   34.10
 -18  -6  -1  357.06   30.80
  18  -6   1  343.07   35.70
 -18  -6  -1  362.16   31.60
 -18  -8   1  122.79   25.80
  18   8   1  154.18   20.90
  18  -8  -1  160.48   30.30
 -18  -8   1  114.09   20.20
  18  -8   1  151.28   29.30
 -18  -8  -1  120.69   20.80
  18   8  -1  160.38   28.20
 -18  -8  -1  137.19   20.10
 -19  -1   1  853.11   56.89
  19   1   1  801.62   51.89
  19   1  -1  679.93   51.59
  19   3   1 1507.75   96.89
 -19  -3   1 1557.84   98.59
 -19  -3   1 1600.34   93.89
  19   3  -1 1679.43  100.69
 -19  -3  -1 1575.64   93.09
 -19  -3  -1 1590.74   95.69
  19   5   1  808.22   55.79
 -19  -5   1  733.63   53.19
 -19  -5   1  751.32   57.19
  19  -5  -1  836.82   59.69
 -19  -5  -1  762.52   52.79
 -19  -5  -1  787.22   53.59
  19  -5   1  765.02   59.39
  19   5  -1  774.32   58.29
 -19  -7   1  521.45   48.30
  19  -7  -1  572.84   51.19
 -19  -7   1  582.54   45.70
  19   7   1  584.14   45.70
  19  -7   1  480.35   49.70
 -19  -7  -1  593.04   45.20
 -19  -7  -1  560.74   45.50
 -19  -9   1  329.17   35.40
  19  -9  -1  312.87   42.00
 -19  -9   1  358.96   40.30
  19   9   1  342.37   35.80
  19  -9   1  286.57   44.90
 -19  -9  -1  317.37   35.40
 -19  -9  -1  324.07   34.50
 -20   0   1   -4.50    2.30
 -20   0  -1    1.90    3.10
  20   0  -1   -0.10    2.90
  20   0   1   -1.50    2.20
  20   2   1   23.30    7.80
 -20  -2   1   25.80    6.90
 -20  -2   1   30.10    8.20
 -20  -2  -1   32.50    6.40
 -20   2   1   14.20    7.30
 -20  -2  -1   23.40    7.60
  20   2  -1   32.60    8.90
  20   4   1  144.19   17.20
 -20  -4   1  101.99   20.30
 -20  -4   1  123.19   14.20
 -20  -4  -1   86.49   12.80
  20   4  -1   81.79   15.60
 -20  -4  -1  100.79   13.10
  20  -4   1  139.49   18.80
  20   6   1  140.19   18.70
 -20  -6   1  114.09   21.60
  20  -6  -1  103.89   20.30
 -20  -6   1  122.39   17.20
 -20  -6  -1  124.89   16.70
 -20  -6  -1  122.09   17.20
  20  -6   1  142.89   24.30
  20   6  -1  132.99   23.70
  20  -8  -1   53.49   18.60
 -20  -8   1   74.79   16.20
 -20  -8   1   72.69   20.40
  20   8   1  104.09   18.80
  20   8  -1   54.29   17.50
  20  -8   1   66.89   20.40
 -20  -8  -1   55.89   15.80
 -20  -8  -1  104.69   19.80
  21   1   1 1324.57   81.69
 -21  -1   1 1372.26   87.09
  21   1  -1 1203.68   81.89
 -21  -3   1 1653.13  101.89
  21   3   1 1867.01  108.19
 -21  -3   1 1733.93  108.29
 -21  -3  -1 1604.64  104.89
  21   3  -1 1827.62  110.69
 -21  -3  -1 1733.53  101.69
  21  -3   1 1763.62  110.19
 -21  -5   1  665.63   51.39
  21  -5  -1  621.94   52.39
 -21  -5   1  626.34   46.70
  21   5   1  688.03   50.39
 -21  -5  -1  644.24   46.10
  21  -5   1  600.34   52.69
 -21  -5  -1  655.33   47.00
  21   5  -1  716.43   53.89
  21  -7  -1  515.45   47.40
  21   7   1  426.76   39.50
 -21  -7   1  442.76   42.90
 -21  -7   1  449.95   45.60
 -21  -7  -1  439.06   39.00
  21  -7   1  438.26   52.59
 -21  -7  -1  464.25   38.60
  21  -9  -1  223.68   38.90
  21   9   1  326.17   32.60
 -21  -9   1  275.07   35.50
 -21  -9   1  260.97   30.40
  21  -9   1  308.67   46.90
 -21  -9  -1  178.28   27.00
 -21  -9  -1  236.38   30.20
 -22   0   1   -0.30    3.10
  22   0   1   -6.30    3.60
  22   0  -1    1.30    2.80
 -22   0  -1    0.90    3.70
 -22  -2   1  165.58   19.90
  22   2   1  151.38   17.80
 -22  -2   1  152.58   15.70
 -22   2   1  120.59   23.30
  22   2  -1  156.58   19.50
 -22  -2  -1  165.98   16.10
 -22  -2  -1  160.68   18.10
  22   4   1   67.59   14.10
 -22  -4   1   62.29   11.30
 -22  -4   1   55.29   13.60
 -22  -4  -1   34.40    8.50
  22  -4   1   40.40   13.10
  22   4  -1   46.50   14.40
 -22  -4  -1   48.30   11.60
  22  -6  -1   10.20    9.80
 -22  -6   1   11.60    7.60
 -22  -6   1   27.50   11.40
  22   6   1    6.30    6.80
  22   6  -1   15.70   10.40
 -22  -6  -1   27.20    8.50
  22  -6   1   11.80    8.80
 -22  -6  -1   47.10   12.80
 -22  -8   1   14.70   10.60
  22  -8  -1   10.50   10.70
 -22  -8   1   31.80   12.20
  22   8   1    3.20   10.90
 -22  -8  -1   17.10    9.40
 -22  -8  -1   10.20   10.60
  22  -8   1   38.50   18.20
  23   1   1 1845.32  124.09
  23  -1  -1 2011.90  122.19
  23   1  -1 1937.11  125.69
 -23  -1  -1 2338.47  126.29
 -23   1   1 2396.06  132.59
  23  -1   1 1989.60  121.79
 -23  -3   1 1533.95   98.19
  23   3   1 1588.44   97.69
 -23  -3   1 1634.94   91.79
  23  -3   1 1548.84   99.89
 -23  -3  -1 1464.85   90.29
  23   3  -1 1620.14  100.79
 -23  -3  -1 1275.47   93.69
  23   5   1  675.43   51.89
 -23  -5   1  686.63   52.99
 -23  -5   1  663.23   47.50
  23  -5  -1  655.83   54.69
  23  -5   1  641.34   55.39
 -23  -5  -1  621.34   46.20
  23   5  -1  722.73   55.39
 -23  -5  -1  635.74   48.10
 -23  -7   1  469.85   39.10
  23   7   1  443.86   40.80
  23  -7  -1  368.16   47.50
 -23  -7   1  401.76   41.00
  23  -7   1  475.15   49.00
 -23  -7  -1  430.16   38.60
 -23  -7  -1  501.05   39.20
  23   7  -1  431.56   44.90
  24   0  -1    6.70    4.40
  24   0   1   -5.50    2.60
 -24   0   1    1.90    5.40
 -24  -2   1   20.50    7.00
  24   2   1   33.90    9.70
 -24  -2   1   11.40    7.90
 -24   2   1   35.60   12.20
 -24  -2  -1   18.20    6.00
  24   2  -1   44.10   12.10
 -24  -2  -1   30.80    9.40
 -24  -4   1   85.59   14.20
  24   4   1   61.49   14.10
 -24  -4   1   81.59   17.20
  24   4  -1   74.39   17.10
 -24  -4  -1   79.09   16.10
  24  -4   1   82.59   18.60
 -24  -4  -1   55.99   10.20
  24   6   1    7.50    8.40
  24  -6  -1   24.30   10.80
 -24  -6   1    3.70    7.10
 -24  -6  -1   26.30    8.90
  24  -6   1   18.20   11.30
 -24  -6  -1   26.50   10.70
 -24  -8   1   13.60   10.60
  24  -8  -1    4.70   10.90
  24   8   1   18.10   11.80
 -24  -8   1   13.20   10.00
 -24  -8  -1    3.20    7.90
 -24  -8  -1    1.80    7.00
  24  -8   1   30.60   17.10
  25  -1  -1 1617.04   98.69
 -25  -1   1 1371.96  104.59
  25   1   1 1433.86  100.49
 -25   1   1 1893.61  109.59
  25  -1   1 1638.24   98.39
  25   1  -1 1698.33  104.09
 -25  -1  -1 1846.92  103.29
 -25  -3   1 2037.70  115.79
 -25  -3   1 1852.41  122.29
  25   3   1 2062.49  123.09
 -25  -3  -1 1915.91  114.79
  25  -3   1 1795.22  123.29
  25   3  -1 1987.00  125.49
 -25  -5   1  908.61   61.99
  25   5   1 1034.70   69.49
  25  -5  -1  841.32   69.69
 -25  -5   1  896.71   67.69
 -25  -5  -1  959.20   64.99
 -25  -5  -1  895.11   61.09
  25  -5   1  987.70   73.59
  25   5  -1  900.11   70.39
 -25  -7   1  495.75   41.90
 -25  -7   1  464.35   45.40
  25  -7  -1  546.85   52.59
  25   7   1  457.65   45.20
  25   7  -1  545.95   53.09
  25  -7   1  550.04   53.49
 -25  -7  -1  482.55   40.80
 -25  -7  -1  486.85   42.50
 -26   0   1    2.10    5.70
  26   0  -1    0.80    3.30
 -26   0  -1    4.30    5.10
  26   0   1   -0.50    3.50
  26   2   1    4.70    6.10
 -26  -2   1   23.30   10.50
 -26  -2  -1   28.10    9.00
  26   2  -1    4.00    6.10
 -26   2   1   29.20   12.60
 -26  -4   1  137.89   15.70
  26   4   1  133.69   21.30
 -26  -4   1  116.39   18.70
 -26  -4  -1   92.99   13.50
 -26  -4  -1   98.89   15.80
  26  -4   1   94.69   20.70
  26   4  -1  141.89   24.70
 -26  -6   1   84.69   20.10
 -26  -6   1   66.09   22.30
  26   6   1   58.09   16.00
  26  -6  -1   65.09   18.60
 -26  -6  -1   64.89   13.10
 -26  -6  -1   93.59   18.30
  26   6  -1   86.49   26.80
  26  -6   1   89.79   23.90
 -26  -8   1   35.40   15.20
 -26  -8   1   33.10   11.50
  26  -8  -1   23.80   15.70
 -26  -8  -1   26.20   10.40
  26  -8   1    1.30   14.20
 -26  -8  -1   21.80    9.90
  27  -1  -1  890.41   61.59
  27   1   1  976.20   66.19
 -27  -1   1  908.41   69.49
 -27   1   1 1056.19   72.19
 -27  -1  -1 1051.49   66.89
  27  -1   1  916.81   61.49
  27   1  -1  967.90   67.39
  27   3   1  950.60   62.79
 -27  -3   1  814.62   53.99
 -27  -3   1  837.72   61.99
 -27  -3  -1  678.63   55.69
 -27  -3  -1  825.62   53.89
  27   3  -1  801.72   62.69
  27  -3   1  637.54   58.89
 -27  -5   1  456.85   42.60
 -27  -5   1  484.15   37.10
  27  -5  -1  346.77   41.70
  27   5   1  529.95   44.20
 -27  -5  -1  485.05   36.60
 -27  -5  -1  431.06   38.60
  27  -5   1  551.24   50.29
  27   7   1  408.06   40.30
  27  -7  -1  463.45   48.80
 -27  -7   1  406.96   36.30
 -27  -7   1  375.96   39.70
 -27  -7  -1  370.86   34.80
 -27  -7  -1  366.46   36.20
  27  -7   1  363.86   45.30
  28   0  -1   -1.70    4.10
  28   0   1   -4.70    3.20
 -28   0   1   -1.10    4.70
 -28   0  -1   -4.30    4.10
  28   2   1   42.90   12.90
 -28  -2   1   40.80   14.00
 -28  -2  -1   83.59   15.90
  28   2  -1   64.99   15.40
 -28   2   1   94.99   21.60
  28   4   1  126.99   23.00
 -28  -4   1   77.69   14.10
 -28  -4   1  120.79   24.70
 -28  -4  -1   94.09   23.10
 -28  -4  -1  120.19   15.10
  28  -4   1  130.59   24.90
  28  -6  -1  137.49   29.80
 -28  -6   1  143.09   19.40
  28   6   1  138.39   23.80
 -28  -6   1  153.88   23.90
  28  -6   1  118.69   24.90
 -28  -6  -1  159.58   21.50
  28   6  -1  137.09   26.10
  29   1   1  454.45   37.00
 -29  -1   1  416.66   39.30
  29  -1   1  400.46   31.60
 -29   1   1  418.76   40.20
  29   1  -1  440.66   37.30
 -29  -1  -1  377.66   39.10
  29   3   1  484.55   42.90
 -29  -3   1  504.25   37.00
 -29  -3   1  454.15   42.90
 -29  -3  -1  395.36   42.10
  29   3  -1  383.46   41.40
 -29  -3  -1  444.76   35.60
  29   5   1  409.56   38.30
 -29  -5   1  325.77   35.50
 -29  -5   1  328.07   35.40
  29  -5  -1  216.28   32.50
  29   5  -1  317.97   40.70
 -29  -5  -1  304.97   31.40
 -29  -5  -1  312.37   28.00
 -29  -7   1  308.17   35.80
  29  -7  -1  298.47   40.70
 -29  -7   1  302.87   29.90
  29  -7   1  314.27   42.80
 -29  -7  -1  275.37   29.20
 -29  -7  -1  261.97   30.80
  30   0   1   -0.40    4.50
  30   0  -1   -3.90    3.50
 -30   0  -1   -6.10    3.40
 -30   0   1    3.20    6.60
  30   2   1   72.39   16.00
 -30  -2   1   36.00   12.30
 -30  -2  -1   79.09   16.40
 -30   2   1   57.99   18.10
  30   2  -1   60.19   16.40
  30   4   1  113.39   21.80
 -30  -4   1  117.89   15.90
 -30  -4   1   96.29   29.30
 -30  -4  -1   74.19   16.80
  30  -4   1   56.79   16.10
 -30  -4  -1  106.59   15.10
  30   6   1   40.30   15.60
  30  -6  -1   72.39   20.60
 -30  -6   1   98.09   22.50
 -30  -6   1  100.99   17.60
  30  -6   1   61.39   19.40
 -30  -6  -1   95.19   20.00
 -30  -6  -1  119.39   18.40
  31   1   1  312.87   29.90
 -31  -1   1  289.37   31.20
 -31   1   1  275.07   34.80
  31  -1   1  274.47   24.30
 -31  -1  -1  253.27   27.60
  31   3   1  333.07   34.20
 -31  -3   1  250.17   31.50
  31  -3   1  191.78   32.90
 -31  -5   1  304.17   28.30
  31   5   1  294.87   35.50
 -31  -5   1  289.57   33.90
 -31  -5  -1  244.68   32.40
  31  -5   1  232.28   39.60
  31   5  -1  289.67   40.70
 -31  -7   1  230.88   26.40
  31   7   1  234.28   35.70
  31  -7  -1  174.08   37.00
 -31  -7   1  236.58   31.60
 -31  -7  -1  211.18   25.10
 -31  -7  -1  242.48   29.30
  31  -7   1  214.38   39.80
 -32   0   1   -1.20    5.90
  32   0   1   -5.10    3.00
 -32   0  -1   -4.70    4.60
 -32  -2   1    5.30   11.40
  32   2   1   -0.70    6.90
 -32  -2  -1    4.10    5.30
 -32   2   1   10.60    9.00
  32   4   1    6.80   10.80
 -32  -4   1   28.60   10.50
 -32  -4   1   48.30   17.50
 -32  -4  -1   30.20    9.20
  32  -4   1   30.00   18.10
 -32  -4  -1   30.90   10.90
  32   4  -1    8.50   10.60
 -32  -6   1   63.19   14.70
  32  -6  -1   16.40   13.50
 -32  -6   1   69.89   19.80
 -32  -6  -1   26.80   10.00
  32  -6   1   42.80   18.20
 -32  -6  -1   31.20   12.70
 -33  -1   1  787.52   60.09
  33   1   1  730.03   55.69
 -33   1   1  727.03   60.69
 -33  -1  -1  712.83   56.09
  33   3   1  375.46   41.10
 -33  -3   1  319.37   38.80
  33  -3   1  435.36   43.70
  33   3  -1  521.05   47.00
 -33  -5   1  226.78   30.60
  33  -5  -1  155.48   30.30
 -33  -5  -1  167.48   23.30
  33  -5   1  116.99   26.80
 -34   0  -1   -4.00    4.80
 -34   0   1   -5.90    5.70
  34   0  -1   -8.20    4.60
 -34  -2   1   14.80   11.00
  34   2   1    7.20    8.40
 -34   2   1   15.00   11.20
  34   2  -1   12.30   10.50
 -34  -2  -1   23.50   10.00
  34  -2   1   14.50    6.20
 -34  -4   1   11.90    9.70
 -34  -4   1    8.30    7.30
  34  -4   1    4.20   10.90
 -34  -4  -1    5.60    7.90
 -34  -6   1   12.20   12.90
 -34  -6   1   18.40    9.30
  34  -6  -1    0.80    9.00
  34   6   1   -8.50   13.30
 -34  -6  -1   -6.30    6.50
  34  -6   1   17.50   10.80
 -34  -6  -1    7.40   11.30
 -35  -1   1  871.31   65.09
  35  -1  -1  793.12   56.29
 -35  -1  -1  714.73   60.09
  35   1  -1  879.91   63.49
 -35   1   1  845.62   67.39
  35  -1   1  787.22   55.09
 -35  -3   1  465.65   49.30
  35  -3   1  518.95   53.49
 -35  -3  -1  678.53   48.50
  35  -5  -1  198.48   36.30
 -35  -5   1  220.48   32.10
 -35  -5   1  265.17   28.40
  35   5   1  286.37   41.40
 -35  -5  -1  273.47   28.10
 -35  -5  -1  226.48   28.20
  36   0   1   18.50    7.40
 -36   0   1    3.60    7.70
 -36  -2   1    7.20    8.30
  36   2   1   20.30   12.60
 -36  -2  -1    3.90    7.00
  36   4   1   25.30   15.10
 -36  -4   1   14.40   10.70
 -36  -4  -1   10.40    8.20
  36  -4   1    0.20   10.30
  37   1   1  581.64   46.70
 -37  -1   1  504.85   46.90
 -37   1   1  512.75   49.99
 -37  -1  -1  477.75   44.90
 -37  -3   1  387.76   41.50
  37   3   1  416.46   44.20
 -37  -3  -1  348.37   39.10
  37  -3   1  340.57   43.50
  37  -5  -1  182.28   35.90
 -37  -5   1  185.58   24.80
 -37  -5  -1  209.88   25.90
 -38   0   1   -4.60    6.20
  38   2   1   12.40   13.90
 -38  -2   1    4.50    8.80
 -38  -2  -1   18.50    8.30
 -38  -4   1   24.20   13.90
  38  -4  -1   22.60   14.00
  38  -4   1    6.60   10.60
 -38  -4  -1   25.50   11.10
 -39  -1   1  256.67   31.30
 -39  -1  -1  250.87   30.20
 -39   1   1  240.78   33.40
 -39  -3   1  288.87   35.00
 -39  -3  -1  282.77   30.60
  39  -3   1  276.07   38.70
 -40   0   1    8.00    9.10
 -40  -2   1   19.40   11.00
  40  -2   1   10.10   12.60
 -40  -2  -1   22.60   11.70
  40  -4  -1   30.10   14.70
 -40  -4   1   35.50   14.20
 -40  -4  -1   24.20   11.60
  40  -4   1    5.50   10.10
 -41  -1   1  103.89   24.60
 -41  -1  -1  134.49   26.30
 -41   1   1  126.69   29.50
 -41  -3   1  172.58   31.80
 -41  -3  -1  149.19   22.10
  41  -3   1  167.38   33.50
 -42   0   1   -3.70    7.40
 -42  -2   1    9.80   11.50
  42  -2   1   11.60   16.40
 -42  -2  -1    9.80   10.30
 -43  -1   1   92.99   23.80
 -43   1   1   96.59   27.20
   0   0   2 8130.79  443.96
   0  -2   2 9524.65  531.45
   0   2  -2 9876.51  532.25
   0  -4  -2 3439.46  200.18
   0   4  -2 3696.03  205.18
   0  -6  -2 1388.36   86.49
   0  -6   2 1291.97   88.69
   0   6  -2 1344.27   88.09
   0  -8  -2  808.02   60.19
   0  -8   2  691.63   60.19
   0 -10  -2  153.08   27.70
   0 -10   2  135.99   28.90
   1   1   2   90.49    8.60
  -1   1  -2  107.79    9.50
  -1  -1   2  106.89    8.70
   1  -1   2  103.39    8.90
   1   1  -2  117.89    9.60
   1  -3  -2  186.28   14.00
  -1  -3   2  172.18   17.00
  -1   3  -2  187.98   17.60
   1   3  -2  223.88   18.70
   1  -3   2  183.38   17.40
  -1  -3  -2  182.58   14.10
  -1   5  -2   41.50    9.40
  -1  -5   2   46.50   11.00
   1  -5  -2   68.49   11.50
   1   5  -2   67.89   13.40
   1  -5   2   44.70   10.40
  -1  -5  -2   58.99   10.80
  -1   7  -2   93.29   18.40
  -1  -7   2   81.79   18.40
   1  -7  -2   80.99   15.80
   1  -7   2  113.09   21.20
  -1  -7  -2  106.69   19.40
   1   7  -2   75.69   15.20
  -1  -9   2   40.40   14.30
   1  -9  -2   54.49   16.90
   1  -9   2   53.29   17.60
  -1  -9  -2   29.80   12.00
  -2   0   2 3999.70  210.48
  -2   0  -2 3480.95  207.18
   2   0  -2 4094.29  207.28
   2   0   2 3615.64  208.68
  -2   2  -2 6874.31  373.56
  -2  -2   2 6675.63  372.56
   2   2  -2 7042.10  373.86
  -2  -2  -2 6761.62  368.06
   2  -2   2 6496.95  372.96
  -2  -4   2 2764.02  163.78
   2  -4  -2 2557.94  149.49
  -2   4  -2 2672.23  153.98
   2   4  -2 2679.63  154.58
  -2  -4  -2 2550.74  149.79
   2  -4   2 2578.64  167.28
  -2   6  -2 1045.40   72.09
  -2  -6   2 1081.19   73.59
   2  -6  -2 1039.10   70.39
   2  -6   2 1079.39   73.99
   2   6  -2 1023.00   72.49
  -2  -6  -2 1087.69   70.69
  -2  -8   2  630.74   56.19
   2  -8  -2  750.32   56.89
  -2  -8  -2  733.43   56.49
   2  -8   2  653.63   57.19
  -2 -10   2  228.88   32.10
   2 -10  -2  195.38   32.70
   2 -10   2  138.89   27.50
  -2 -10  -2  216.08   35.30
  -3   1  -2  757.42   46.50
  -3  -1   2  741.83   45.20
  -3  -1   2  832.22   48.90
   3   1   2  841.62   44.00
  -3  -1  -2  789.22   43.60
   3   1  -2  722.33   46.00
   3  -1   2  746.63   46.20
   3  -3  -2  196.78   14.50
  -3   3  -2  171.08   17.10
   3  -3   2  184.98   17.70
   3   3  -2  210.78   18.60
  -3  -3  -2  194.78   14.70
  -3   5  -2  221.88   22.20
   3  -5  -2  221.58   20.20
  -3  -5   2  185.98   21.20
   3   5  -2  203.78   21.90
   3  -5   2  199.08   22.20
  -3  -5  -2  216.08   19.90
  -3   7  -2   96.09   18.30
   3  -7  -2   93.19   17.80
  -3  -7   2  109.99   19.60
   3  -7   2  105.89   20.20
   3   7  -2   93.09   17.00
  -3  -7  -2   83.99   17.50
   3  -9  -2   92.89   20.50
  -3  -9   2  116.09   24.30
  -3  -9  -2  108.49   22.80
   3  -9   2   60.09   16.60
  -4   0  -2  713.13   46.90
  -4   0   2  964.10   51.09
   4   0  -2  877.61   47.30
   4   0   2  768.22   46.10
  -4  -2   2 2706.53  151.08
  -4   2  -2 2666.13  151.98
   4  -2   2 2652.13  152.08
   4   2  -2 2671.93  152.18
  -4  -2  -2 2553.14  147.49
  -4   2   2 2833.72  151.68
  -4   4  -2 1446.66   85.99
   4  -4  -2 1346.37   81.59
  -4  -4   2 1344.07   85.19
  -4  -4  -2 1344.97   81.89
   4   4  -2 1405.96   86.69
  -4   6  -2 1008.30   69.79
  -4  -6   2 1036.30   70.99
   4  -6  -2  976.10   67.99
   4  -6   2 1069.49   72.79
   4   6  -2 1029.00   71.19
  -4  -6  -2 1020.50   68.19
   4  -8  -2  920.41   68.69
  -4  -8   2  874.71   69.19
   4  -8   2  929.11   71.29
  -4  -8  -2  913.41   67.79
   4 -10  -2  238.98   34.10
  -4 -10   2  282.17   36.40
   4 -10   2  241.98   35.20
  -4 -10  -2  270.87   34.80
  -5   1  -2  192.98   15.00
  -5  -1   2  219.88   17.10
  -5  -1   2  197.18   13.70
  -5  -1  -2  200.28   12.10
   5  -1   2  196.68   14.90
   5   1  -2  212.28   14.90
  -5   1   2  147.89   16.50
  -5  -3   2   37.00    7.80
  -5   3  -2   53.19    9.30
   5   3  -2   54.89    9.80
  -5  -3  -2   59.29    6.90
   5  -3   2   36.60    8.90
  -5  -5   2  420.36   35.80
   5   5   2  433.96   29.30
  -5   5  -2  481.85   36.60
   5  -5  -2  489.75   34.60
   5   5  -2  472.65   37.60
   5  -5   2  448.26   37.70
  -5  -5  -2  446.56   33.80
  -5  -7   2  251.57   28.10
  -5   7  -2  264.77   27.30
   5  -7  -2  256.57   27.40
  -5  -7  -2  237.18   26.00
   5   7  -2  277.47   28.70
   5  -7   2  221.38   27.90
   5  -9  -2  149.29   25.60
  -5  -9   2  218.58   34.30
  -5  -9  -2  182.58   25.80
   5  -9   2  168.48   31.20
  -6   0  -2  176.38   12.00
   6   0   2  151.88   11.00
   6   0  -2  168.18   12.10
  -6  -2   2 2219.58  122.89
  -6  -2   2 2295.37  126.99
  -6   2  -2 2206.68  124.09
  -6   2   2 2236.38  124.99
   6  -2   2 2131.89  124.29
   6   2  -2 2072.39  123.79
  -6  -2  -2 1965.50  119.89
  -6   4  -2 1555.14   89.09
   6  -4  -2 1401.46   84.89
   6   4   2 1351.86   80.99
  -6  -4   2 1453.75   88.29
   6   4  -2 1540.75   90.29
  -6  -4  -2 1294.77   84.39
   6  -4   2 1458.75   89.89
  -6  -6   2  947.91   65.29
   6   6   2 1001.00   57.09
  -6   6  -2  938.21   64.59
   6  -6  -2  919.91   62.89
   6  -6   2  878.91   65.89
   6   6  -2  842.82   64.79
  -6  -6  -2  888.01   61.99
  -6  -8   2  869.11   66.39
   6  -8  -2  820.82   64.79
  -6  -8  -2  800.32   62.99
   6  -8   2  939.01   70.09
   6 -10  -2  287.47   35.70
  -6 -10   2  292.67   37.80
  -6 -10  -2  258.87   34.70
   6 -10   2  324.37   38.70
  -7  -1   2  335.87   24.20
   7   1   2  311.77   18.50
  -7  -1   2  333.27   20.60
  -7   1  -2  308.37   23.80
  -7   1   2  256.17   24.80
   7  -1   2  345.47   22.50
  -7  -1  -2  324.07   19.10
   7   1  -2  289.57   21.40
  -7   3  -2  194.88   16.90
  -7  -3   2  153.48   15.40
   7   3   2  171.08   11.60
  -7  -3  -2  158.68   13.60
   7   3  -2  161.68   16.50
   7  -3   2  148.69   16.30
   7   5   2  431.06   28.20
  -7  -5   2  451.05   35.00
   7  -5  -2  379.76   31.50
  -7   5  -2  439.06   34.50
  -7  -5  -2  387.26   31.40
   7  -5   2  429.46   35.90
   7   5  -2  407.46   34.80
  -7  -7   2  232.68   26.20
  -7   7  -2  228.68   24.70
   7  -7  -2  191.98   23.80
   7   7   2  209.48   18.50
  -7  -7  -2  235.18   24.70
   7  -7   2  197.38   26.50
   7   7  -2  183.88   23.90
   7  -9  -2  161.18   28.40
  -7  -9   2  174.18   29.00
  -7  -9  -2  213.28   27.30
   7  -9   2  147.29   28.90
   8   0  -2  795.72   50.89
   8   0   2  765.32   49.80
   8   0   2 1037.40   51.19
  -8  -2   2 3915.01  219.08
  -8   2  -2 3923.21  216.28
  -8  -2   2 3694.53  214.38
   8   2   2 3641.14  211.18
  -8   2   2 3947.60  218.78
  -8  -2  -2 4266.27  210.38
   8   2  -2 3850.01  216.38
  -8  -2  -2 3824.32  212.48
   8  -2   2 3638.24  216.38
  -8   4  -2 1962.70  117.49
   8   4   2 1931.11  109.69
  -8  -4   2 1885.61  115.39
   8  -4  -2 1998.80  113.49
  -8  -4  -2 1939.11  112.89
   8   4  -2 1903.51  117.49
   8  -4   2 1940.91  117.69
   8   6   2 1008.30   58.59
  -8  -6   2  919.01   65.39
   8  -6  -2  929.21   63.99
  -8   6  -2  891.61   64.39
   8   6  -2  896.71   66.59
   8  -6   2  899.41   67.49
  -8  -6  -2  993.70   63.99
   8  -8  -2  743.53   59.79
  -8   8  -2  838.42   59.19
  -8  -8   2  760.82   60.49
   8   8   2  744.03   49.60
   8  -8   2  681.33   61.09
  -8  -8  -2  753.02   58.09
  -8 -10   2  262.97   35.30
   8 -10  -2  222.38   37.00
  -8 -10  -2  244.48   31.50
   8 -10   2  250.17   35.80
  -9  -1   2  510.15   35.50
  -9  -1   2  504.75   31.70
   9   1   2  494.95   30.60
  -9   1  -2  537.95   33.40
   9   1   2  490.15   30.60
  -9   1   2  500.55   38.70
   9   1  -2  527.05   33.70
   9  -1   2  522.15   33.70
  -9  -1  -2  543.15   30.80
   9   3   2  138.19   11.50
  -9   3  -2  150.78   15.20
  -9  -3   2  167.88   17.80
  -9  -3   2  141.89   14.40
   9   3  -2  163.78   16.30
  -9  -3  -2  128.59   12.50
   9  -3   2  165.98   16.80
  -9   5  -2  254.87   23.50
  -9  -5   2  225.68   22.70
   9  -5  -2  210.88   21.90
   9   5  -2  244.88   24.50
   9  -5   2  192.18   23.40
  -9  -5  -2  240.08   21.20
   9  -7  -2   89.29   17.80
  -9   7  -2   61.69   14.30
   9   7   2  102.19   12.00
  -9  -7   2  106.69   19.00
   9  -7   2   86.39   19.00
   9   7  -2  116.89   21.30
  -9  -7  -2  109.69   18.40
  -9  -9   2   85.89   19.30
   9  -9  -2   86.19   31.00
  -9  -9  -2   96.19   19.80
   9  -9   2  102.99   25.60
 -10   0   2 3322.07  169.88
  10   0   2 2926.61  162.28
  10   0   2 2526.05  161.38
 -10  -2   2 4365.56  244.18
 -10  -2   2 4416.56  239.48
 -10   2  -2 4546.35  241.48
  10   2   2 4422.46  237.58
 -10   2   2 3947.60  244.08
  10  -2   2 4343.27  242.08
 -10  -2  -2 4237.18  236.18
 -10  -2  -2 4149.08  237.38
  10   2  -2 4402.56  241.88
 -10   4  -2 1826.12  110.99
  10   4   2 1778.72  105.79
  10  -4  -2 1969.10  110.09
 -10  -4   2 1967.20  111.29
 -10  -4   2 1754.42  114.39
  10   4  -2 1805.32  112.99
 -10  -4  -2 1851.71  108.29
  10  -4   2 1848.72  113.29
 -10  -6   2 1152.08   74.79
 -10   6  -2 1073.39   73.29
  10   6   2 1136.69   67.79
  10  -6  -2 1102.09   73.59
  10   6  -2 1041.00   75.69
  10  -6   2 1055.49   76.69
 -10  -6  -2 1104.69   71.99
  10   8   2  746.23   50.59
 -10  -8   2  795.22   76.79
 -10   8  -2  902.21   60.79
  10  -8  -2  683.83   59.19
  10   8  -2  703.43   60.39
 -10  -8  -2  782.22   58.79
  11   1   2  155.98   12.50
 -11  -1   2  154.08   15.90
 -11  -1   2  159.18   13.00
  11  -1   2  169.78   14.70
 -11  -1  -2  176.48   12.90
  11   1  -2  179.28   15.20
 -11   1   2  177.18   19.20
 -11  -3   2   36.00   10.70
  11   3   2   20.20    4.80
 -11  -3   2   17.80    6.80
 -11   3  -2   27.70    6.70
 -11  -3  -2   36.80    6.00
 -11  -3  -2   28.70    5.60
  11  -3   2   23.60    6.80
  11   3  -2   30.80    7.50
 -11  -5   2   56.89   12.50
 -11   5  -2   47.60   10.20
 -11  -5   2   62.89   16.10
  11  -5  -2   40.50    9.50
  11   5   2   62.39    9.80
  11   5  -2   68.99   14.10
  11  -5   2   46.70   12.50
 -11  -5  -2   46.80   14.30
  11   7   2   60.39   10.60
 -11  -7   2   47.50   12.20
  11  -7  -2   46.90   13.10
  11   7  -2   22.60   10.40
  11  -7   2   68.99   17.30
 -11  -7  -2   60.09   13.50
  11  -9  -2   47.00   17.40
 -11  -9   2   40.90   14.90
  11  -9   2   51.59   17.80
 -11  -9  -2   27.50   13.40
 -12   0   2 3888.21  214.68
  12   0   2 3628.24  206.98
  12   0   2 3656.13  207.08
 -12  -2   2 5477.15  313.87
 -12  -2   2 5777.02  319.37
  12   2   2 5656.93  313.27
 -12  -2  -2 5576.24  312.37
  12  -2   2 5921.61  317.77
  12   2  -2 5760.82  317.47
 -12   4  -2 2645.74  144.09
 -12  -4   2 2427.56  147.59
 -12  -4   2 2413.36  142.49
  12   4  -2 2349.06  145.19
 -12  -4  -2 2429.36  140.29
 -12  -4  -2 2464.55  138.99
  12  -4   2 2325.27  145.29
  12  -6  -2  791.72   57.39
 -12  -6   2  735.83   60.39
 -12  -6   2  764.12   56.69
  12   6   2  796.22   51.59
 -12   6  -2  836.82   57.39
  12   6  -2  783.32   59.49
  12  -6   2  784.82   60.69
 -12  -6  -2  837.32   55.59
  12   8   2  514.85   37.20
  12  -8  -2  493.35   45.90
 -12  -8   2  522.05   45.60
 -12  -8  -2  471.55   42.60
  12  -8   2  509.95   49.40
  12   8  -2  534.15   47.50
  13   1   2   10.60    3.40
 -13  -1   2   16.20    4.10
 -13  -1   2   25.40    8.10
  13  -1   2    8.90    3.70
 -13  -1  -2   12.80    3.70
  13   1  -2   13.00    4.90
 -13   1   2   18.80    7.60
  13   3   2   74.39    8.80
 -13  -3   2   84.89   10.50
 -13  -3   2   56.29   11.50
  13  -3   2   66.09   12.60
 -13  -3  -2   85.79    7.90
 -13  -3  -2   70.29    8.70
  13   3  -2   75.29   12.70
 -13  -5   2   55.69   14.10
 -13  -5   2   50.19   11.40
  13   5   2   30.10    7.50
  13  -5  -2   52.09   11.80
  13  -5   2   35.30   11.70
 -13  -5  -2   37.20    8.50
 -13  -5  -2   50.09   10.30
  13   5  -2   32.80    9.40
 -13  -7   2   95.19   18.60
  13   7   2   91.59   13.80
 -13  -7   2   61.89   17.50
  13  -7  -2   49.20   13.20
 -13  -7  -2   48.70   12.80
  13  -7   2   75.69   18.30
 -13  -9   2   26.40   14.30
  13  -9  -2   28.40   12.30
 -13  -9   2   69.79   17.40
  13  -9   2   27.90   15.80
 -13  -9  -2   36.70   12.60
  14   0  -2 2327.17  136.79
 -14   0   2 2166.58  142.69
  14   0   2 2405.46  135.59
  14   0   2 2659.83  137.29
  14   2   2 3677.13  225.38
 -14  -2   2 4035.70  223.08
 -14  -2   2 4046.00  228.78
  14  -2   2 3876.11  226.88
  14   2  -2 4338.57  228.18
 -14  -2  -2 3911.81  221.58
 -14  -2  -2 4170.68  222.38
 -14  -4   2 1911.11  113.09
 -14  -4   2 1882.81  123.19
  14   4   2 1837.22  110.39
 -14  -4  -2 1920.01  110.99
  14   4  -2 1910.11  116.89
  14  -4   2 1844.62  116.59
 -14  -4  -2 1933.61  109.39
 -14  -6   2  781.02   57.59
  14  -6  -2  860.71   60.29
  14   6   2  809.92   53.39
 -14  -6   2  798.82   62.79
 -14  -6  -2  812.62   55.49
 -14  -6  -2  845.62   56.59
  14  -6   2  809.42   62.39
  14   6  -2  785.72   60.99
  14   8   2  654.73   45.70
 -14  -8   2  572.14   56.29
 -14  -8   2  646.14   52.99
  14  -8  -2  614.14   54.69
 -14  -8  -2  627.74   50.49
  14  -8   2  714.63   59.99
 -14  -8  -2  624.14   50.49
  14   8  -2  729.53   57.99
  15   1   2  134.59   12.70
 -15  -1   2  123.99   15.40
 -15  -1   2  141.29   13.20
 -15   1   2  146.69   18.50
  15   1  -2  120.49   13.90
 -15  -3   2   11.80    6.30
 -15  -3   2   13.70    4.50
  15   3   2   15.60    5.10
 -15  -3  -2   25.40    5.60
  15  -3   2   16.20    7.50
 -15  -3  -2   26.50    6.00
 -15   3   2   13.00    7.20
  15   3  -2   24.30    8.20
  15  -5  -2  123.69   17.00
  15   5   2  118.99   13.90
 -15  -5   2  105.79   15.10
 -15  -5   2  114.39   18.10
  15   5  -2  131.49   18.50
 -15  -5  -2  117.19   14.60
  15  -5   2  120.09   21.00
 -15  -5  -2  131.49   14.10
 -15  -7   2   79.39   15.30
 -15  -7   2   71.79   18.60
  15  -7  -2   90.49   18.70
  15   7   2   75.69   12.90
 -15  -7  -2   92.09   14.60
  15  -7   2   79.69   19.50
 -15  -7  -2   74.19   14.20
  15  -9  -2   71.89   18.80
 -15  -9   2   57.19   14.90
 -15  -9   2   68.69   21.90
 -15  -9  -2   68.19   17.40
  15  -9   2   40.30   17.80
  16   0   2  787.42   44.10
 -16   0   2  549.85   48.60
  16   0  -2  674.93   44.50
 -16  -2   2 1668.03  100.99
  16   2   2 1781.82  102.39
 -16  -2   2 1655.73  106.89
  16   2  -2 1864.41  107.19
 -16  -2  -2 1677.03   99.89
  16  -2   2 1754.52  115.39
 -16  -2  -2 1867.01  101.19
 -16  -4   2  976.30   62.99
  16   4   2  999.30   61.99
 -16  -4   2  961.60   68.19
  16   4  -2 1008.70   67.89
 -16  -4  -2  961.10   59.59
 -16  -4  -2  953.50   61.09
  16  -4   2  983.30   67.59
 -16  -6   2  737.63   52.69
  16  -6  -2  687.23   54.29
  16   6   2  717.73   48.70
 -16  -6   2  661.03   56.39
 -16  -6  -2  713.83   49.70
  16   6  -2  683.93   56.19
  16  -6   2  748.63   58.29
 -16  -6  -2  724.43   50.69
 -16  -8   2  687.63   55.09
  16   8   2  752.22   49.00
 -16  -8   2  605.04   58.59
  16  -8  -2  681.03   58.29
  16   8  -2  677.03   77.19
 -16  -8  -2  660.43   52.39
 -16  -8  -2  680.13   52.69
  16  -8   2  664.93   60.89
  17   1   2  180.48   17.00
 -17  -1   2  191.38   21.00
 -17   1   2  243.38   24.60
  17   1  -2  177.78   18.70
  17  -1   2  221.08   19.50
  17   3   2  125.69   13.90
 -17  -3   2  138.89   17.40
 -17  -3   2  133.99   14.00
 -17  -3  -2  135.49   13.00
  17  -3   2  139.89   17.30
 -17   3   2  118.69   24.10
 -17  -3  -2  135.99   13.30
  17   3  -2  155.98   17.90
 -17  -5   2  258.07   24.00
 -17  -5   2  237.98   27.50
  17   5   2  220.38   21.50
  17  -5  -2  266.67   26.70
 -17  -5  -2  244.68   22.30
 -17  -5  -2  268.17   21.60
  17   5  -2  221.68   26.70
  17  -5   2  213.48   26.50
  17   7   2  135.19   16.60
  17  -7  -2  121.09   22.20
 -17  -7   2  100.19   18.50
 -17  -7   2  124.69   26.00
  17  -7   2  136.19   26.90
 -17  -7  -2  136.99   18.40
 -17  -7  -2  155.08   18.50
 -17  -9   2  149.29   33.20
 -17  -9   2  154.98   26.80
  17  -9  -2  170.98   30.80
 -17  -9  -2  136.29   22.50
  17  -9   2  112.59   27.00
  18   0   2  616.04   40.40
  18   0  -2  611.44   41.80
 -18  -2   2 1593.74   98.59
 -18  -2   2 1582.94   91.99
  18   2   2 1590.84   93.69
 -18  -2  -2 1507.95   90.89
  18  -2   2 1585.64   97.19
 -18   2   2 1355.46   99.89
  18   2  -2 1594.44   98.09
 -18  -2  -2 1693.43   92.19
 -18  -4   2  808.52   60.29
 -18  -4   2  859.61   55.29
  18   4   2  805.92   54.59
 -18  -4  -2  838.02   53.79
  18   4  -2  838.42   60.69
 -18  -4  -2  837.12   53.39
  18  -4   2  802.72   59.99
 -18  -6   2  466.75   38.10
  18   6   2  489.55   35.90
 -18  -6   2  415.36   49.20
  18  -6  -2  428.76   40.70
 -18  -6  -2  449.36   35.10
  18  -6   2  473.05   43.70
 -18  -6  -2  460.05   36.40
 -18  -8   2  479.05   42.30
  18  -8  -2  396.86   67.39
 -18  -8   2  439.16   46.30
 -18  -8  -2  479.25   40.60
  18  -8   2  467.65   48.70
 -18  -8  -2  440.16   39.10
  19   1   2   21.50    6.30
 -19  -1   2   42.50   11.00
  19  -1  -2   40.20   10.60
  19   1  -2   37.50    8.90
 -19   1   2   40.90   12.00
  19  -1   2   41.40    9.30
 -19  -3   2   52.59    9.00
  19   3   2   62.09   11.20
 -19  -3   2   59.29   13.80
 -19  -3  -2   76.99    9.20
 -19   3   2   27.90   10.90
 -19  -3  -2   59.89    8.70
  19   3  -2   67.99   14.20
  19  -3   2   65.29   13.70
 -19  -5   2  310.27   27.20
 -19  -5   2  272.57   30.30
  19  -5  -2  321.87   30.90
  19   5   2  287.17   25.50
  19  -5   2  286.27   31.40
 -19  -5  -2  303.07   25.50
 -19  -5  -2  291.97   24.20
  19   5  -2  273.67   30.30
 -19  -7   2   99.59   26.20
  19   7   2  190.68   20.40
 -19  -7   2  180.98   27.00
  19  -7  -2  133.09   25.70
 -19  -7  -2  172.68   19.90
  19   7  -2  209.68   32.30
 -19  -7  -2  180.98   21.40
 -19  -9   2  112.99   21.70
  19  -9  -2   82.69   20.70
 -19  -9   2   72.29   22.30
  19  -9   2  112.49   26.30
 -19  -9  -2  129.09   23.80
  20   0  -2  859.21   55.09
  20   0   2  817.32   53.09
  20   2   2 1754.32   99.49
 -20  -2   2 1410.66  104.69
 -20  -2   2 1656.73   96.79
 -20  -2  -2 1694.73   96.49
 -20   2   2 1668.73  107.39
  20  -2   2 1633.74  102.09
  20   2  -2 1616.44  103.09
 -20  -2  -2 1609.44   96.09
  20   4   2  873.61   59.09
 -20  -4   2  913.31   64.79
 -20  -4   2  882.51   58.19
  20   4  -2  860.11   64.59
 -20  -4  -2  880.91   56.69
 -20  -4  -2  886.91   56.89
  20  -4   2  934.01   65.79
  20   6   2  574.34   42.60
 -20  -6   2  591.94   44.70
 -20  -6   2  545.25   49.20
  20  -6  -2  582.44   49.00
 -20  -6  -2  541.95   42.20
 -20  -6  -2  568.24   41.40
  20  -6   2  547.25   50.39
 -20  -8   2  417.86   44.90
 -20  -8   2  422.56   39.50
  20  -8  -2  416.26   45.10
  20  -8   2  450.95   49.30
 -20  -8  -2  420.36   37.00
  21   1   2   85.69   12.60
 -21  -1   2   97.99   26.60
  21  -1  -2  124.69   13.50
  21  -1   2  120.79   15.50
  21   1  -2   80.49   15.70
 -21   1   2  145.09   19.70
  21  -1   2  106.99   12.30
 -21  -3   2   33.20    7.90
 -21  -3   2   38.60   12.00
  21   3   2   44.30   10.00
 -21  -3  -2   38.00    7.10
  21   3  -2   35.50   12.10
 -21   3   2   18.50    9.60
  21  -3   2   25.10    9.20
 -21  -5   2  114.99   15.20
  21  -5  -2  156.58   21.10
 -21  -5   2   98.99   20.10
  21   5   2  126.29   15.90
 -21  -5  -2  122.69   14.10
  21  -5   2   73.19   17.00
  21   5  -2  112.99   19.50
 -21  -5  -2  124.19   15.20
 -21  -7   2   58.29   16.90
  21   7   2   59.49   13.00
 -21  -7   2   53.29   13.20
  21  -7  -2   64.69   17.10
 -21  -7  -2   52.99   12.90
 -21  -7  -2   55.59   13.30
  21  -7   2   68.59   20.50
  21   7  -2   48.90   15.20
  22   0  -2 1885.81  100.39
 -22   0   2 1420.76  104.99
  22   0   2 1579.84   96.79
 -22  -2   2 2461.45  144.89
 -22  -2   2 2402.46  151.98
  22   2   2 2449.85  147.09
 -22  -2  -2 2686.43  144.79
  22  -2   2 2493.05  150.78
 -22   2   2 2686.53  156.98
 -22  -2  -2 2225.68  143.59
  22   2  -2 2614.14  152.98
  22   4   2 1364.96   85.89
 -22  -4   2 1223.98   82.49
 -22  -4   2 1439.46   91.79
 -22  -4  -2 1476.65   82.59
  22   4  -2 1427.76   93.29
  22  -4   2 1267.17   90.79
 -22  -4  -2 1250.97   82.99
 -22  -6   2  623.54   46.50
  22  -6  -2  561.24   51.69
 -22  -6   2  617.14   52.69
 -22  -6  -2  609.94   44.10
  22  -6   2  580.54   53.89
 -22  -6  -2  611.34   44.90
  22  -8  -2  470.85   47.50
 -22  -8   2  367.36   41.90
 -22  -8   2  377.66   36.90
 -22  -8  -2  380.96   35.80
  22  -8   2  465.65   48.60
 -22  -8  -2  349.67   34.00
  23  -1  -2  109.59   12.90
  23   1   2   97.19   13.30
 -23  -1   2   85.19   18.50
  23   1  -2   73.39   13.70
 -23   1   2  145.59   19.70
 -23  -1  -2   75.49   11.00
  23  -1   2  114.49   18.20
  23  -1   2  105.29   12.30
  23   3   2   26.10    7.60
 -23  -3   2    9.60    4.60
 -23  -3   2   24.70   11.00
  23   3  -2   11.00    8.00
  23  -3   2   27.60   10.70
 -23  -3  -2   23.00    7.00
 -23  -3  -2   13.30    5.70
 -23   3   2   17.00    8.90
  23  -5  -2    3.50    7.50
 -23  -5   2   13.10    7.20
 -23  -5   2   15.90    9.80
  23   5   2    9.70    8.90
 -23  -5  -2   15.70    6.20
  23   5  -2    9.80    6.60
 -23  -5  -2   37.40    9.40
  23  -5   2   17.70    9.50
 -23  -7   2   29.30   13.40
  23   7   2   15.90    8.60
 -23  -7   2   22.30   10.00
  23  -7   2   37.20   14.90
 -23  -7  -2    7.40    6.80
  24   0  -2 1698.63   97.79
  24   0   2 1472.05   94.69
 -24   0   2 1581.94  105.09
 -24  -2   2 1785.72  116.09
 -24  -2   2 1870.11  124.59
  24   2   2 1882.21  119.39
  24  -2   2 2108.09  124.39
 -24   2   2 2204.38  129.99
  24   2  -2 1697.03  122.49
 -24  -2  -2 2195.38  117.19
 -24  -4   2  979.70   72.39
  24   4   2  743.33   81.09
 -24  -4   2 1078.89   65.39
 -24  -4  -2 1008.90   63.39
  24   4  -2 1169.48   77.59
  24  -4   2  951.70   73.39
  24   6   2  500.15   41.60
 -24  -6   2  513.75   45.50
 -24  -6   2  509.45   47.50
  24  -6  -2  517.75   49.20
  24   6  -2  559.34   51.19
 -24  -6  -2  525.55   40.10
  24  -6   2  456.95   52.39
 -24  -6  -2  536.25   40.20
  24  -8  -2  392.56   45.10
 -24  -8   2  358.76   36.00
 -24  -8   2  336.37   40.40
 -24  -8  -2  364.36   34.50
  24  -8   2  411.66   48.10
 -24  -8  -2  348.97   32.80
  25  -1  -2   37.60    9.00
 -25  -1   2   18.20    9.80
  25   1   2   22.20    7.20
  25   1  -2   30.10    9.30
 -25   1   2   16.60    9.30
 -25  -1  -2   21.10    8.00
  25  -1   2   35.90    7.90
  25  -1   2    8.40    7.00
  25   3   2   38.00   11.20
 -25  -3   2   52.09   10.90
 -25  -3   2   49.10   15.30
 -25  -3  -2   49.10   10.20
 -25   3   2   56.29   18.60
  25   3  -2   72.79   18.20
  25  -3   2   35.60   12.90
 -25  -3  -2   65.19   10.00
  25  -5  -2   20.10   10.00
 -25  -5   2   15.00   11.10
  25   5   2    3.90    6.00
 -25  -5   2   26.80    8.90
  25  -5   2   14.00   10.00
 -25  -5  -2   22.80    8.90
 -25  -5  -2   18.70    6.60
 -25  -7   2   37.60   11.00
 -25  -7   2   28.30   14.00
  25  -7  -2   23.40   14.80
  25   7   2   19.60   11.10
 -25  -7  -2   42.90   12.10
  25  -7   2   18.60   12.80
  26   0  -2  783.42   54.39
  26   0   2  801.92   52.99
 -26   0   2  782.62   61.39
  26   2   2 1011.70   76.09
 -26  -2   2 1077.69   81.99
 -26   2   2 1357.36   87.49
  26  -2   2 1117.29   80.39
 -26  -2  -2 1269.37   74.69
  26   4   2  745.23   52.59
 -26  -4   2  718.93   48.00
 -26  -4   2  681.33   56.09
 -26  -4  -2  569.04   46.80
 -26  -4  -2  657.03   46.00
  26  -4   2  726.33   58.19
 -26  -6   2  380.76   40.40
 -26  -6   2  386.06   34.20
  26  -6  -2  348.77   40.50
  26   6   2  409.96   36.40
  26  -6   2  435.66   45.80
  26   6  -2  366.36   49.99
 -26  -6  -2  414.46   33.50
 -26  -6  -2  380.86   33.30
  26  -8  -2  347.37   44.70
 -26  -8   2  307.47   38.20
 -26  -8   2  359.76   34.70
 -26  -8  -2  274.17   30.00
  26  -8   2  322.47   43.10
 -26  -8  -2  304.37   31.30
 -27  -1   2   16.40   10.30
  27   1   2   18.80    7.90
  27  -1  -2   19.40    6.10
  27  -1   2   28.70    7.90
  27  -1   2    8.10    7.90
  27   1  -2    2.40    4.80
 -27  -1  -2   30.40    8.90
 -27   1   2   34.40   13.60
  27   3   2   16.50    8.20
 -27  -3   2    8.40    5.90
 -27  -3   2    6.40    7.80
  27   3  -2   11.30    8.70
  27  -3   2   23.50   10.10
 -27  -3  -2   26.20    8.30
 -27   3   2   38.80   15.60
 -27  -3  -2   26.00    8.10
  27   5   2   64.79   15.60
 -27  -5   2   53.09   15.80
 -27  -5   2   46.90   11.30
 -27  -5  -2   47.20   10.10
 -27  -5  -2   56.79   13.80
  27  -5   2   72.39   20.30
  27   5  -2   67.59   17.10
  27   7   2   61.09   13.90
 -27  -7   2   40.90   16.30
  27  -7  -2   47.40   18.60
 -27  -7   2   64.39   14.90
 -27  -7  -2   54.39   12.40
 -27  -7  -2   53.69   13.20
  27  -7   2   37.90   18.20
 -28   0   2  482.15   42.90
  28   0   2  432.36   34.50
  28   2   2  610.14   49.50
 -28  -2   2  568.44   53.19
  28  -2   2  597.84   52.19
 -28  -2  -2  758.52   47.60
 -28  -4   2  454.05   36.10
  28   4   2  467.95   40.50
 -28  -4   2  447.86   43.80
 -28  -4  -2  464.65   35.60
 -28  -4  -2  440.96   36.10
  28  -4   2  481.15   46.50
  28   6   2  274.87   28.60
 -28  -6   2  258.17   26.60
 -28  -6   2  269.77   33.50
  28  -6   2  265.87   36.90
 -28  -6  -2  255.27   25.30
 -28  -6  -2  229.28   25.60
 -29  -1   2   34.10   14.00
  29   1   2   32.80    9.80
  29  -1   2   26.00   11.30
 -29   1   2   46.50   20.30
 -29  -1  -2   28.20    9.60
  29  -1   2   33.20    8.20
 -29  -3   2   46.50   16.30
  29   3   2   22.60   10.20
 -29  -3   2   37.40   10.70
 -29  -3  -2   42.10   10.00
  29  -3   2   33.00   12.40
 -29   3   2   64.29   21.00
 -29  -5   2  104.09   23.10
  29   5   2  120.09   22.70
 -29  -5   2  124.89   17.20
  29  -5   2   71.09   20.30
  29   5  -2  108.89   30.00
 -29  -5  -2   84.79   16.90
 -29  -5  -2  134.69   16.70
 -29  -7   2   58.29   18.70
 -29  -7   2   73.19   15.60
  29  -7  -2   42.40   14.90
  29   7   2   48.10   15.50
 -29  -7  -2   63.69   13.40
  29  -7   2   24.30   17.20
 -29  -7  -2   69.99   16.30
  30   0   2  391.66   32.10
 -30   0   2  376.76   39.00
 -30  -2   2  389.86   41.90
  30   2   2  422.26   38.80
  30  -2   2  335.47   37.70
  30  -2   2  501.45   34.20
 -30  -4   2  280.77   27.80
 -30  -4   2  299.37   34.90
  30   4   2  299.17   33.00
  30   4  -2  341.27   39.70
 -30  -4  -2  296.97   27.30
 -30  -4  -2  290.77   26.80
  30  -4   2  252.87   35.00
  30   6   2  261.07   29.10
 -30  -6   2  259.07   32.50
  30  -6  -2  130.09   28.80
 -30  -6   2  216.88   24.10
  30  -6   2  196.38   34.10
 -30  -6  -2  225.68   23.20
 -30  -6  -2  166.38   27.00
  31   1   2   29.40   10.10
 -31  -1   2    4.70    6.60
  31  -1   2   13.10    8.30
  31  -1   2   32.30    8.00
 -31   1   2   16.80   10.40
 -31  -3   2    0.60    7.70
  31   3   2   21.50   11.90
  31   3  -2    5.50   11.10
  31  -3   2    5.20    6.50
 -31  -3  -2   30.70    9.30
 -31  -5   2   81.19   24.20
  31  -5  -2   52.09   14.80
 -31  -5   2   80.19   14.70
  31   5   2   84.09   19.50
  31  -5   2   78.29   23.00
 -31  -5  -2   82.29   16.40
 -31  -5  -2   79.19   18.60
 -31  -7   2   43.80   16.90
  31  -7  -2   42.60   15.60
 -31  -7   2   57.59   13.90
  31   7   2   68.19   17.70
 -31  -7  -2   49.70   13.30
 -31  -7  -2   59.29   15.50
  31  -7   2   71.29   24.40
  32   0   2  349.37   30.90
 -32   0   2  378.86   38.40
 -32  -2   2  402.16   43.60
  32   2   2  514.35   43.60
 -32  -2  -2  546.95   44.00
  32  -2   2  352.76   40.60
 -32  -4   2  351.46   32.90
  32   4   2  344.97   38.00
 -32  -4   2  386.96   42.30
 -32  -4  -2  317.97   31.50
 -32  -4  -2  448.26   33.30
  32  -4   2  329.87   40.90
  32   6   2  204.08   30.20
 -32  -6   2  180.78   22.70
 -32  -6   2  179.88   33.80
 -32  -6  -2  138.69   20.60
 -32  -6  -2  203.48   22.60
  32  -6   2  173.48   35.70
 -33  -1   2   27.00   12.30
  33   1   2   38.10   10.90
  33  -1   2   21.90    9.50
 -33   1   2   13.40    9.90
  33   3   2   -0.60    9.60
 -33  -3   2   12.90   11.20
  33  -3   2   -1.40    5.50
  33  -5  -2   56.89   18.60
 -33  -5   2   42.00   11.80
  33   5   2   32.00   16.00
 -33  -5   2   35.50   15.90
 -33  -5  -2   47.90   12.40
  33  -5   2   38.50   16.30
 -33  -5  -2   30.40   10.30
  34   2   2  648.84   51.89
 -34  -2   2  529.25   53.19
  34  -2   2  626.84   43.60
 -34  -2  -2  627.34   47.10
  34  -2   2  436.46   49.40
 -34   2   2  677.73   58.39
  34   4   2  248.88   34.40
 -34  -4   2  289.67   36.60
  34  -4   2  171.08   32.60
 -34  -6   2  218.08   26.70
  34   6   2  255.97   33.30
 -34  -6   2  216.58   33.30
  34  -6   2  149.39   34.70
 -34  -6  -2  192.78   23.30
 -34  -6  -2  228.48   25.30
 -35  -1   2   28.20   12.90
  35  -1   2   19.10   11.40
 -35   1   2   29.90   12.80
  35   3   2   18.60   10.90
 -35  -3   2   -0.60    8.20
 -35  -3  -2    7.60    6.50
  35  -3   2    6.80   10.10
 -35  -5   2    0.20    8.80
  35  -5  -2    6.00   11.20
  35   5   2    1.60   13.50
 -35  -5   2    5.40    7.50
  35  -5   2   14.90   15.20
 -35  -5  -2    4.20    7.10
 -35  -5  -2   -3.30    5.80
 -36   0   2  425.16   42.70
 -36  -2   2  592.54   54.19
 -36   2   2  604.14   55.99
  36  -2   2  554.14   47.80
 -36  -2  -2  543.15   45.00
  36  -2   2  460.35   50.49
 -36  -4   2  230.38   32.20
  36  -4   2  127.69   27.30
  37   1   2   22.80   14.60
 -37  -1   2    8.40    8.30
  37  -1   2   -9.10    5.50
  37  -1   2   11.00   12.20
 -37   1   2    2.60    8.00
 -37  -3   2    6.20   10.60
 -37  -3  -2   -3.80    5.30
  37  -3   2    5.00    8.50
  37  -5  -2   -9.60    8.10
 -37  -5   2   -6.80    7.20
  37   5   2    8.80   25.50
  37  -5   2  -15.10   11.70
 -37  -5  -2   -0.60    5.50
 -38   0   2  199.88   28.80
  38   0   2  191.98   24.60
 -38  -2   2  410.06   43.20
  38   2   2  439.16   43.10
  38  -2   2  367.16   43.90
 -38   2   2  378.46   45.00
  38   4   2  120.99   26.20
 -38  -4   2  106.39   25.50
  38  -4   2  164.18   33.60
 -39  -1   2   -0.20    8.80
  39   1   2   -1.40    9.50
  39  -1   2   -4.40    8.60
 -39   1   2   -2.40    7.20
 -39  -3   2   -7.10    7.10
  39   3   2    1.60   13.30
 -39  -3  -2    0.20    7.40
  39  -3   2   -0.60    8.60
 -40   0   2  135.39   28.20
 -40  -2   2  222.38   30.90
 -40   2   2  128.39   27.40
  40  -2   2  145.69   31.20
 -41  -1   2   13.70   12.70
  41  -1   2    2.50   10.60
 -41   1   2   11.30   10.40
 -41  -3   2    6.10    9.90
  41  -3   2   -7.30   11.30
 -42   0   2   81.69   20.70
 -42  -2   2  214.88   30.30
  42  -2   2  123.49   27.40
   0   0   3   -2.10    1.10
   0   0  -3    1.00    1.10
   0   2  -3  319.57   24.60
   0   2   3  331.17   21.80
   0  -2   3  305.47   23.10
   0   4  -3   25.00    8.30
   0  -4  -3   20.30    5.10
   0  -4   3   33.70    9.20
   0   6  -3   64.39   13.30
   0  -8   3   86.79   34.50
   0   8  -3   88.79   18.90
   0  -8  -3   98.49   20.20
   1   1   3 5028.70  291.57
  -1   1  -3 5735.43  291.07
  -1  -1   3 5193.98  292.97
  -1  -1   3 5100.49  287.97
  -1   1   3 5166.48  293.57
   1   1  -3 5465.75  290.57
   1  -1   3 5149.98  288.27
  -1  -3   3 2092.49  116.99
  -1   3  -3 1989.70  117.89
   1  -3   3 1925.91  116.49
   1   3  -3 1956.00  117.89
  -1  -3  -3 1941.21  109.99
  -1   5  -3 2685.23  165.68
  -1  -5   3 2795.02  165.48
   1  -5  -3 2777.72  160.18
  -1  -5  -3 2835.82  160.48
   1   5  -3 2770.92  166.48
   1  -5   3 2833.72  166.08
   1  -7  -3  919.81   63.89
  -1  -7   3  868.81   66.49
   1  -7   3  922.31   67.79
  -1  -7  -3  855.61   62.89
  -1  -9   3  442.56   43.90
   1  -9  -3  389.66   39.40
   1  -9   3  370.36   41.20
  -1  -9  -3  331.67   37.50
   2   0   3   -0.50    1.30
  -2   0  -3    0.00    0.90
   2   0  -3   -0.50    0.80
  -2   0   3    1.00    1.80
  -2  -2   3  131.99   12.30
  -2   2  -3  121.99   13.00
   2  -2   3  138.49   13.10
   2   2  -3  139.59   13.80
  -2   2   3  126.69   12.10
   2  -4  -3   18.70    4.60
  -2   4  -3   23.80    7.80
  -2  -4   3   12.10    5.90
   2  -4   3   18.30    6.40
   2   4  -3   14.40    6.60
  -2  -4  -3   22.60    5.40
  -2  -6   3   78.69   14.90
  -2   6  -3   54.09   12.90
   2  -6  -3  106.89   18.70
   2  -6   3  133.99   22.30
  -2  -6  -3   76.49   17.90
   2   6  -3   89.29   16.90
   2  -8  -3  130.09   23.20
  -2   8  -3  149.99   24.90
  -2  -8  -3  149.39   24.00
   2   8  -3  122.19   21.30
  -3  -1   3 3857.11  202.48
  -3  -1   3 3831.02  208.48
   3   1   3 3897.01  204.48
  -3   1  -3 3707.63  205.18
   3  -1   3 3624.14  203.18
  -3   1   3 3412.76  208.98
   3   1  -3 3382.06  208.38
  -3  -3   3 1558.54   88.09
  -3   3  -3 1471.65   89.09
  -3  -3  -3 1391.56   81.89
   3  -3   3 1366.26   87.89
   3   3  -3 1481.95   89.49
  -3   5  -3 2340.67  142.39
  -3  -5   3 2299.67  141.39
   3  -5  -3 2333.87  136.59
   3  -5   3 2344.97  142.79
   3   5  -3 2381.56  143.49
  -3  -5  -3 2414.66  137.29
  -3  -7   3  578.64   51.29
   3  -7  -3  707.23   50.79
   3  -7   3  617.44   53.19
  -3  -7  -3  683.93   50.19
  -3  -9   3  351.16   38.80
   3  -9  -3  323.77   36.40
   3  -9   3  318.77   38.30
  -3  -9  -3  344.47   36.60
   4   0   3    1.90    1.60
   4   0  -3    0.30    1.30
  -4   0  -3   -0.50    1.00
  -4   0   3    2.10    2.30
  -4   2  -3  120.09   12.70
  -4  -2   3  115.69   14.30
  -4  -2   3  131.39   11.80
   4   2  -3  109.99   12.40
   4  -2   3  110.79   12.10
  -4   2   3  133.59   13.20
  -4  -4   3  312.67   26.00
  -4   4  -3  287.97   26.10
   4  -4  -3  298.57   21.60
   4   4  -3  294.97   26.80
  -4  -4  -3  288.97   21.70
   4  -4   3  270.17   25.90
   4  -6  -3  177.08   19.50
  -4   6  -3  168.98   21.10
  -4  -6   3  181.08   21.90
   4  -6   3  171.68   22.70
   4   6  -3  180.48   22.70
   4  -8  -3  337.37   33.50
  -4  -8   3  291.67   50.69
  -4   8  -3  275.37   33.50
  -4  -8  -3  361.66   33.90
   4  -8   3  239.28   47.50
   4   8  -3  329.07   34.30
  -5  -1   3 2850.01  140.79
  -5  -1   3 2717.03  146.69
   5   1   3 2671.63  140.49
  -5   1  -3 2408.16  142.89
  -5   1   3 2202.88  147.69
  -5  -1  -3 2399.76  138.59
  -5  -1  -3 2535.25  137.99
   5  -1   3 2496.15  141.79
   5   1  -3 2463.95  142.29
  -5  -3   3  985.50   61.99
  -5   3  -3 1032.00   63.99
   5  -3   3 1029.00   63.89
  -5  -3  -3  937.01   57.39
   5   3  -3  981.50   64.09
   5  -5  -3 1933.01  116.29
  -5  -5   3 1989.00  120.99
  -5   5  -3 1964.20  121.69
  -5  -5  -3 2032.20  116.69
   5  -5   3 1957.90  122.49
   5   5  -3 1981.60  123.09
  -5  -7   3  663.53   51.29
   5  -7  -3  554.04   46.30
   5  -7   3  596.24   51.29
  -5  -7  -3  605.04   46.80
   5  -9  -3  314.87   35.50
  -5  -9   3  317.37   38.00
   5  -9   3  324.17   38.90
  -5  -9  -3  373.76   36.80
   6   0   3   -0.50    0.30
   6   0  -3    0.00    1.50
  -6   0   3    1.00    2.50
   6   0   3   -0.30    0.60
  -6   0  -3    0.90    1.40
  -6   2  -3  469.45   32.80
  -6  -2   3  457.85   30.70
  -6  -2   3  442.46   35.00
   6  -2   3  475.95   32.80
  -6  -2  -3  486.95   27.70
  -6   2   3  429.56   33.80
   6   2  -3  484.55   33.10
   6  -4  -3  550.84   34.10
  -6   4  -3  504.25   38.30
  -6  -4   3  486.95   37.00
  -6  -4  -3  457.55   32.90
   6  -4   3  526.25   39.30
   6   4  -3  469.45   38.60
   6  -6  -3  214.78   21.30
  -6   6  -3  209.48   23.10
  -6  -6   3  199.48   23.30
   6  -6   3  163.78   23.00
  -6  -6  -3  199.38   20.90
   6   6  -3  206.18   24.60
  -6   8  -3  435.66   46.70
  -6  -8   3  399.86   39.70
   6  -8  -3  338.37   35.70
  -6  -8  -3  357.86   35.20
   6   8  -3  384.46   39.90
   6  -8   3  369.86   39.10
  -7  -1   3 3261.97  178.58
  -7   1  -3 2970.60  174.48
  -7  -1   3 3327.07  172.48
   7  -1   3 3063.29  173.98
   7   1  -3 3016.50  174.28
  -7  -1  -3 3155.68  170.58
  -7  -1  -3 2982.80  170.98
  -7  -3   3  623.14   39.50
  -7   3  -3  550.24   40.10
  -7  -3   3  542.35   43.00
  -7  -3  -3  549.35   35.20
  -7   3   3  588.34   40.80
   7   3  -3  559.04   40.90
   7  -3   3  568.84   40.80
  -7   5  -3 1611.34  100.39
   7  -5  -3 1458.35   94.69
  -7  -5   3 1585.74   99.19
   7  -5   3 1702.13  102.69
  -7  -5  -3 1572.44   95.09
   7   5  -3 1598.84  101.89
   7  -7  -3  588.44   47.60
  -7  -7   3  607.14   49.80
   7  -7   3  567.34   51.19
  -7  -7  -3  670.13   47.90
   7  -9  -3  356.26   38.50
  -7  -9   3  360.26   39.60
   7  -9   3  355.36   41.60
  -7  -9  -3  369.76   37.00
  -8   0   3    1.80    2.70
   8   0  -3   -0.10    1.80
   8   0   3   -0.10    1.40
   8   0   3    1.10    1.10
  -8   0  -3    0.00    1.40
  -8  -2   3    6.40    4.90
  -8  -2   3    9.00    3.60
  -8   2  -3   10.50    3.90
  -8  -2  -3   11.00    2.70
   8   2  -3   16.70    5.20
   8  -2   3    5.80    3.50
  -8   2   3    4.60    4.70
  -8   4  -3  175.28   18.60
  -8  -4   3  169.68   17.70
  -8  -4   3  117.79   24.80
   8  -4   3  151.88   18.60
  -8  -4  -3  161.08   14.80
   8   4  -3  206.78   20.60
  -8   6  -3  134.09   18.30
  -8  -6   3  132.49   18.30
   8  -6  -3  133.89   16.70
  -8  -6  -3  111.09   15.30
   8   6  -3  104.99   18.70
   8  -6   3  150.98   21.30
  -8  -8   3  239.08   29.70
   8  -8  -3  252.67   27.90
   8  -8   3  211.68   30.10
  -8  -8  -3  238.78   26.90
  -9  -1   3 3357.06  186.08
  -9   1  -3 3286.57  188.18
  -9  -1   3 3171.08  191.48
  -9  -1  -3 3385.06  185.28
   9   1  -3 3344.37  188.48
   9  -1   3 3577.04  188.48
  -9  -3   3 1520.85   94.49
  -9  -3   3 1492.35   89.79
  -9   3  -3 1463.75   90.09
  -9  -3  -3 1485.45   84.89
  -9   3   3 1457.25   91.99
   9  -3   3 1472.75   91.29
   9   3  -3 1416.56   90.59
   9  -5  -3 2077.39  123.69
  -9   5  -3 2137.99  127.99
  -9  -5   3 2124.89  126.69
  -9  -5  -3 2019.00  122.49
   9  -5   3 2099.19  129.79
   9   5  -3 2094.09  129.79
  -9  -7   3  544.65   45.50
   9  -7  -3  545.65   44.30
   9  -7   3  536.55   48.20
  -9  -7  -3  523.55   42.10
  -9  -9   3  293.17   34.60
   9  -9  -3  313.57   36.20
  -9  -9  -3  325.47   33.40
   9  -9   3  278.07   37.10
  10   0  -3    0.40    1.50
 -10   0   3    2.00    2.70
  10   0   3   -0.10    1.10
  10   0   3    0.60    1.70
 -10  -2   3    7.10    3.20
 -10   2  -3    9.90    4.40
 -10  -2   3   12.60    6.30
 -10  -2  -3   10.60    2.70
 -10   2   3    4.20    3.70
  10   2  -3    5.70    3.50
  10  -2   3    8.70    4.50
 -10  -4   3    7.70    4.60
 -10   4  -3   17.80    6.70
 -10  -4   3    9.20    6.40
  10  -4   3   14.50    6.40
 -10  -4  -3   25.00    6.00
  10   4  -3   23.70    7.40
 -10  -6   3   30.80    9.30
  10  -6  -3   39.20   10.40
 -10   6  -3   28.80   11.50
  10  -6   3   35.60   11.40
  10   6  -3   39.20   10.60
 -10  -6  -3   36.00    9.10
 -10  -8   3  120.49   20.50
  10  -8  -3  115.89   21.60
 -10  -8  -3   98.09   18.70
  10  -8   3   81.99   19.20
  11   1   3 3801.52  216.28
  11   1   3 3542.65  215.88
 -11  -1   3 4029.30  219.48
 -11   1  -3 4208.78  221.38
 -11  -1   3 3848.21  224.98
  11  -1   3 3866.91  220.98
  11   1  -3 4404.46  222.88
 -11  -3   3 1738.33   98.69
 -11  -3   3 1632.14  104.79
 -11   3  -3 1621.04  105.49
  11  -3   3 1625.04  101.69
 -11  -3  -3 1685.33   95.59
  11   3  -3 1692.23  108.69
 -11   3   3 1649.73  104.39
 -11   5  -3 2205.88  132.09
  11  -5  -3 2304.27  129.69
 -11  -5   3 2173.88  130.69
 -11  -5   3 2099.39  136.89
 -11  -5  -3 2163.08  127.19
  11  -5   3 2249.18  135.19
  11   5  -3 1979.80  133.09
 -11   7  -3  633.64   53.39
 -11  -7   3  591.64   48.80
  11  -7  -3  606.94   48.30
 -11  -7   3  605.74   55.19
 -11  -7  -3  615.44   46.60
  11  -7   3  601.34   52.79
  11  -9  -3  247.78   49.99
 -11  -9   3  275.07   33.90
 -11  -9   3  270.37   38.50
  11  -9   3  281.47   37.20
 -11  -9  -3  276.17   31.10
  12   0  -3   -0.10    1.80
 -12   0   3   -3.60    2.30
  12   0   3    1.40    1.50
  12   0   3   -0.20    1.50
 -12  -2   3  168.28   14.50
 -12  -2   3  188.78   19.60
 -12   2  -3  189.88   17.10
 -12  -2  -3  156.38   12.70
  12  -2   3  182.98   17.50
  12   2  -3  171.68   17.30
 -12   4  -3   16.40    5.90
 -12  -4   3   22.90    7.00
 -12  -4   3   40.50   13.10
  12   4  -3   17.10    7.80
  12  -4   3   42.80   11.40
 -12  -4  -3   21.10    5.80
 -12  -4  -3   25.30    4.70
  12  -6  -3   95.79   17.00
 -12  -6   3  103.99   17.70
 -12  -6   3   95.69   28.30
  12   6  -3   74.49   16.50
  12  -6   3  103.19   20.20
 -12  -6  -3   88.89   15.20
 -12  -8   3   66.39   17.80
  12  -8  -3   63.89   16.10
 -12  -8   3   66.29   20.10
  12  -8   3   61.29   17.40
 -12  -8  -3   48.50   13.50
 -13  -1   3 4258.67  237.28
  13   1   3 4230.68  234.38
 -13  -1   3 4113.39  242.78
  13   1   3 4237.88  234.68
  13  -1   3 4529.05  239.08
  13   1  -3 4840.42  241.18
 -13   1   3 3580.94  245.78
 -13  -3   3 1278.97   87.49
 -13  -3   3 1387.36   80.79
 -13   3  -3 1410.66   83.39
 -13  -3  -3 1334.37   77.89
 -13   3   3 1188.68   86.79
  13  -3   3 1378.76   84.89
  13   3  -3 1367.66   85.09
 -13   5  -3 1834.52  118.69
 -13  -5   3 1922.51  125.29
  13  -5  -3 2100.69  118.89
 -13  -5   3 1851.21  117.59
  13   5  -3 1808.02  121.69
  13  -5   3 1975.30  122.99
 -13  -5  -3 2066.29  112.29
 -13   7  -3  768.92   55.09
  13  -7  -3  638.04   52.39
 -13  -7   3  613.64   51.69
 -13  -7   3  706.43   60.09
  13   7  -3  628.84   55.59
 -13  -7  -3  711.33   50.69
  13  -7   3  672.13   57.49
  13  -9  -3  266.67   32.00
 -13  -9   3  254.37   32.50
 -13  -9   3  295.47   39.70
  13  -9   3  318.87   38.70
 -13  -9  -3  280.67   40.40
 -14   0   3    2.10    4.00
  14   0   3    0.70    2.70
  14   0  -3   -2.40    1.60
  14   2   3  137.09   10.20
 -14  -2   3  110.59   15.80
  14   2   3  123.49   10.10
 -14  -2   3  115.99   11.70
  14  -2   3  121.29   14.50
 -14  -2  -3  115.29   10.50
  14   2  -3  130.69   15.20
 -14   2   3  115.09   17.20
 -14  -4   3   51.89   10.70
 -14   4  -3   55.39   11.70
 -14  -4   3   42.30   11.90
  14   4   3   49.20    5.80
  14  -4   3   54.89   13.30
 -14  -4  -3   41.80    5.50
 -14  -4  -3   42.10    8.30
  14   4  -3   44.00   11.50
  14   6   3   46.30    6.00
 -14  -6   3   50.99   12.30
  14  -6  -3   55.99   13.40
 -14  -6   3   50.79   15.70
  14  -6   3   30.10   11.20
 -14  -6  -3   43.00   10.10
 -14  -6  -3   36.00    9.40
  14  -8  -3   89.29   18.60
 -14  -8   3  124.89   28.60
 -14  -8   3   82.49   16.80
  14  -8   3   86.39   20.20
 -14  -8  -3  107.39   18.00
  15  -1  -3 2172.68  128.99
  15   1   3 2167.38  126.39
  15   1   3 2256.77  126.89
  15  -1   3 2255.57  130.29
  15   1  -3 2404.76  132.59
 -15   1   3 2182.18  139.39
 -15  -3   3 1170.98   68.69
  15   3   3 1079.29   64.29
 -15  -3   3 1106.69   75.39
 -15  -3  -3 1085.69   65.79
  15  -3   3 1114.19   73.09
  15   3  -3 1116.79   73.59
  15   5   3 1490.25   88.19
  15  -5  -3 1794.02  100.59
 -15  -5   3 1510.75  104.29
 -15  -5   3 1545.25   97.09
  15  -5   3 1464.15  101.69
  15   5  -3 1408.86  101.09
 -15  -5  -3 1503.85   93.89
 -15  -5  -3 1731.53   91.19
  15  -7  -3  452.75   40.70
 -15  -7   3  428.86   38.90
 -15  -7   3  448.66   45.50
  15  -7   3  443.86   44.40
  15   7  -3  495.75   44.50
 -15  -7  -3  412.26   36.10
 -15  -7  -3  430.36   34.30
 -15  -9   3  260.37   31.80
  15  -9  -3  283.77   35.30
 -15  -9   3  219.18   34.70
  15  -9   3  164.18   31.30
 -15  -9  -3  249.58   28.90
 -15  -9  -3  246.98   26.90
  16   0   3    1.60    2.90
  16   0   3    0.30    1.70
 -16   0   3    1.20    4.40
  16   0  -3    1.10    2.50
 -16  -2   3   69.69    9.00
 -16  -2   3   83.89   16.40
  16   2   3   55.99    7.20
  16   2   3   62.09    7.90
 -16  -2  -3   70.39    8.00
  16  -2   3   52.49   10.30
 -16   2   3   71.79   16.90
  16   2  -3   60.09   12.30
 -16  -4   3  229.68   25.60
 -16  -4   3  214.78   20.70
  16   4   3  198.78   16.00
 -16  -4  -3  213.78   15.80
 -16  -4  -3  223.68   19.00
  16  -4   3  221.68   24.50
  16   4  -3  247.58   25.80
  16   6   3  148.09   12.50
 -16  -6   3  155.98   19.90
 -16  -6   3  157.68   23.90
  16  -6  -3  164.18   21.00
  16  -6   3  144.39   24.70
 -16  -6  -3  152.98   15.40
 -16  -6  -3  147.29   17.20
  16  -8  -3  250.37   29.50
 -16  -8   3  200.68   26.50
 -16  -8   3  192.18   30.70
  16  -8   3  160.48   29.70
 -16  -8  -3  222.58   23.00
 -16  -8  -3  195.58   23.40
  17   1   3 1555.54   91.09
  17   1   3 1560.74   91.19
  17  -1  -3 1600.24   93.19
 -17  -1   3 1627.14  100.19
 -17   1   3 1691.13  104.59
  17   1  -3 1421.06  101.49
  17  -1   3 1441.56   93.59
 -17  -3   3  571.44   38.00
 -17  -3   3  545.95   44.50
  17   3   3  541.15   35.60
 -17  -3  -3  525.65   35.50
  17  -3   3  571.84   43.10
  17   3  -3  566.24   43.70
 -17  -5   3 1095.49   81.79
  17   5   3 1095.19   67.49
 -17  -5   3 1234.08   75.39
  17  -5   3 1046.30   79.29
 -17  -5  -3 1201.98   72.39
  17   5  -3 1081.89   80.09
 -17  -5  -3 1232.18   68.59
  17  -7  -3  404.36   39.60
 -17  -7   3  399.66   41.10
 -17  -7   3  416.26   43.50
  17   7  -3  378.56   42.10
  17  -7   3  333.57   65.99
 -17  -7  -3  419.46   35.00
 -17  -7  -3  418.96   32.30
 -17  -9   3  250.67   36.80
  17  -9  -3  225.78   32.70
 -17  -9   3  246.18   31.40
  17  -9   3  264.77   37.30
 -17  -9  -3  233.98   26.40
 -17  -9  -3  239.08   28.70
  18   0   3   -2.90    2.00
  18   0   3    0.70    2.40
 -18   0   3   -0.70    4.20
 -18  -2   3  106.69   12.10
  18   2   3  110.89   12.00
 -18  -2   3  115.49   16.70
 -18  -2  -3  101.19   11.50
  18  -2   3   99.29   14.20
 -18   2   3  100.79   20.00
  18   2  -3  116.89   16.20
 -18  -4   3  173.78   23.60
 -18  -4   3  198.18   19.60
  18   4   3  212.08   17.00
 -18  -4  -3  207.08   18.00
  18  -4   3  213.98   24.70
  18   4  -3  208.58   24.20
 -18  -6   3  118.89   23.70
 -18  -6   3  105.09   18.10
  18  -6  -3  109.69   19.70
  18   6   3  151.28   13.00
 -18  -6  -3  131.59   16.90
  18  -6   3  112.89   23.10
 -18  -6  -3  143.59   14.50
  18  -8  -3  298.17   50.99
 -18  -8   3  217.88   26.80
 -18  -8   3  157.08   31.20
 -18  -8  -3  254.67   26.70
  18  -8   3  185.28   31.90
 -18  -8  -3  227.48   23.00
  19   1   3 1413.46   78.19
  19   1   3 1280.07   77.19
 -19  -1   3 1243.48   85.39
  19  -1  -3 1422.96   79.19
  19  -1   3 1267.27   80.39
 -19   1   3 1397.46   89.59
  19  -1   3 1093.69   75.89
  19   1  -3 1109.19   80.49
 -19  -3   3  451.45   41.00
  19   3   3  507.25   34.50
 -19  -3   3  506.55   35.30
  19  -3   3  504.75   40.80
  19   3  -3  521.85   42.20
 -19  -3  -3  510.35   33.60
 -19  -5   3 1015.80   68.49
 -19  -5   3  971.80   90.29
 -19  -5  -3 1056.49   63.09
  19  -5   3 1049.89   75.99
 -19  -5  -3 1065.19   66.29
  19  -7  -3  440.16   41.80
 -19  -7   3  391.96   36.40
 -19  -7   3  407.16   43.70
  19  -7   3  402.76   43.20
 -19  -7  -3  346.47   33.30
 -19  -7  -3  432.06   31.70
 -20   0   3    6.50    5.10
  20   0  -3   -0.90    3.10
  20   0   3    2.50    3.00
  20   0   3    1.70    3.50
  20   2   3   82.99   10.80
 -20  -2   3  100.49   19.60
 -20  -2   3   77.49   11.00
  20   2  -3   58.79   13.00
 -20  -2  -3   71.49   11.60
 -20   2   3   90.89   19.30
  20  -2   3   76.59   13.80
 -20  -4   3   84.49   14.00
 -20  -4   3   64.29   17.50
  20   4   3   78.79   10.40
 -20  -4  -3   80.99    8.70
  20   4  -3   83.79   21.00
  20  -4   3   50.19   14.10
 -20  -4  -3   83.59   10.90
 -20  -6   3   22.80   11.60
  20  -6  -3   27.10   11.50
 -20  -6   3   32.10    9.80
 -20  -6  -3   16.70    7.30
 -20  -6  -3   27.80    8.20
  20  -6   3   22.60   11.30
  20   6  -3   31.50   10.50
  20  -8  -3  148.89   28.00
 -20  -8   3  140.09   30.80
 -20  -8   3   78.79   17.20
  20  -8   3  101.29   25.40
 -20  -8  -3  139.59   16.70
 -20  -8  -3  115.89   19.70
 -21  -1   3 1382.06  100.19
  21   1   3 1631.34   93.29
  21  -1  -3 1712.63   93.69
  21   1   3 1309.27   91.19
  21  -1   3 1606.74   96.09
  21  -1   3 1551.54   91.49
 -21  -3   3  731.23   54.49
 -21  -3   3  704.23   45.50
  21   3   3  703.43   45.50
  21  -3   3  672.23   51.69
 -21   3   3  536.85   53.89
 -21  -3  -3  606.64   43.00
  21   3  -3  769.92   54.79
 -21  -5   3  928.31   64.29
  21   5   3  992.30   60.99
 -21  -5   3  971.00   73.29
  21  -5   3  988.50   73.09
 -21  -5  -3  849.32   59.29
 -21  -5  -3 1105.49   63.69
  21  -7  -3  340.17   37.00
 -21  -7   3  358.36   33.50
 -21  -7   3  312.57   38.60
  21  -7   3  338.17   41.10
 -21  -7  -3  350.26   27.90
 -21  -7  -3  332.27   30.20
  22   0   3    2.70    3.10
  22   0  -3    1.90    3.30
 -22   0   3   -0.90    4.40
  22   0   3   -2.00    3.40
 -22  -2   3    6.90    7.10
 -22  -2   3   11.70    5.10
  22   2   3   22.00    6.90
 -22   2   3    9.70    7.80
  22   2  -3   16.40    8.60
  22  -2   3   18.70    8.00
  22   4   3   12.00    5.30
 -22  -4   3    6.30    4.80
 -22  -4   3   17.90   10.30
  22  -4   3    9.60    8.20
 -22  -4  -3   21.60    5.10
 -22  -4  -3    6.40    4.50
 -22  -6   3   39.00   13.10
 -22  -6   3   31.50   14.60
  22  -6  -3   34.30   13.40
  22   6   3   27.00    6.90
  22  -6   3   26.00   12.70
  22   6  -3   18.80   13.60
 -22  -6  -3   41.50    8.60
 -22  -6  -3   29.10    8.80
 -22  -8   3   55.59   18.90
  22  -8  -3   61.29   19.50
 -22  -8   3   67.69   16.50
 -22  -8  -3   45.60   12.90
 -22  -8  -3   69.89   13.30
  22  -8   3   57.09   20.00
  23  -1  -3 2105.89  119.79
 -23  -1   3 1693.23  126.99
  23   1   3 1861.21  119.69
  23  -1   3 2056.19  123.59
 -23   1   3 2283.67  132.49
  23  -1   3 2095.39  118.09
  23   3   3  917.71   58.09
 -23  -3   3  874.81   57.09
 -23  -3   3  913.11   66.69
 -23  -3  -3  844.62   55.79
  23  -3   3  931.91   65.19
 -23   3   3  748.23   67.49
 -23  -5   3 1135.09   70.59
  23   5   3 1009.00   67.09
 -23  -5   3 1049.79   79.09
 -23  -5  -3 1024.20   67.29
  23  -5   3 1110.09   80.29
  23   5  -3 1073.69  105.49
 -23  -7   3  411.16   35.70
 -23  -7   3  343.37   41.00
  23  -7  -3  290.57   59.19
 -23  -7  -3  322.87   31.10
 -23  -7  -3  366.76   28.90
  23  -7   3  380.16   43.80
 -24   0   3    7.70    7.70
  24   0   3    1.80    3.80
  24   0   3    6.50    4.20
  24   0  -3   -2.60    4.40
 -24  -2   3   25.80   11.20
  24   2   3   36.20    9.20
  24  -2   3   34.00   11.10
 -24   2   3   41.90   14.70
 -24  -4   3    5.20    7.90
  24   4   3   -2.80    4.40
 -24  -4   3    1.90    4.60
  24  -4   3    8.90    7.70
 -24  -4  -3    3.70    4.30
 -24  -4  -3    8.90    3.60
  24  -6  -3   23.10   10.60
 -24  -6   3   11.70   10.00
  24   6   3   39.00    9.20
 -24  -6   3   23.30    9.90
  24  -6   3   37.10   15.00
 -24  -6  -3   32.80    9.20
 -24  -6  -3   18.30    6.70
 -24  -8   3   37.40   15.90
  24  -8  -3   37.50   16.10
 -24  -8   3   31.70   12.70
 -24  -8  -3   26.10   10.00
 -24  -8  -3   48.50   11.50
  24  -8   3   48.00   17.50
  25   1   3 1193.78   85.89
  25   1   3 1340.57   87.99
 -25  -1   3 1225.68   95.29
  25   1  -3 1303.77   91.49
  25  -1   3 1584.24   92.89
  25  -1   3 1709.63   86.39
  25   3   3  723.33   51.59
 -25  -3   3  700.53   50.59
 -25   3   3  781.42   64.69
  25  -3   3  764.62   58.69
 -25  -3  -3  755.42   50.49
 -25  -5   3  957.70   61.59
  25   5   3  826.02   58.99
 -25  -5   3  847.72   69.69
  25   5  -3 1055.59   76.79
  25  -5   3  973.50   73.29
 -25  -5  -3  868.51   58.89
 -25  -5  -3  828.82   57.99
 -25  -7   3  311.17   37.50
 -25  -7   3  240.18   28.60
  25  -7  -3  268.97   36.50
 -25  -7  -3  289.97   27.70
  25  -7   3  269.47   37.70
 -25  -7  -3  280.27   25.00
 -26   0   3    4.90    7.70
  26   0   3    5.30    5.80
  26   0  -3   -1.00    5.10
  26   0   3   -0.70    3.70
 -26  -2   3   37.10   13.50
  26   2   3   51.59   11.20
  26  -2  -3   43.40    9.20
 -26   2   3   86.19   21.40
  26  -2   3   56.09   15.50
 -26  -4   3   17.30   10.90
 -26  -4   3   24.30    7.60
  26   4   3   37.10    9.70
 -26  -4  -3   27.50    6.30
 -26  -4  -3   27.70    8.00
  26  -4   3   31.90   12.80
 -26  -6   3   21.30   13.30
  26   6   3    1.40    4.70
 -26  -6   3   14.80    8.30
  26  -6  -3   27.10   11.90
 -26  -6  -3   18.00    7.40
  26  -6   3   21.50   12.60
 -26  -6  -3   17.90    7.30
  27  -1  -3 1107.89   67.39
  27   1   3  818.52   66.19
  27  -1   3 1046.10   64.99
  27  -1   3 1042.40   72.79
 -27   1   3 1160.58   79.19
 -27  -3   3  369.56   32.60
 -27  -3   3  436.56   42.40
  27   3   3  417.96   34.40
  27  -3   3  389.96   39.30
 -27   3   3  430.56   44.90
 -27  -5   3  666.83   58.19
 -27  -5   3  620.94   49.00
  27   5   3  642.94   47.40
 -27  -5  -3  693.23   44.00
 -27  -5  -3  631.94   45.90
  27  -5   3  640.54   59.49
 -27  -7   3  270.07   29.30
  27  -7  -3  266.57   37.70
 -27  -7   3  303.87   38.40
 -27  -7  -3  297.97   28.60
  27  -7   3  336.87   41.50
  28   0   3    1.30    5.20
  28   0  -3    3.80    4.80
 -28   0   3   -1.20    6.20
  28   0   3    1.70    3.00
  28  -2  -3   29.00    8.60
  28   2   3   21.00    8.20
 -28  -2   3   11.60    9.60
 -28   2   3   23.40   11.50
  28  -2   3   10.20    5.30
  28  -2   3   25.30   11.30
 -28  -4   3   87.49   15.40
 -28  -4   3   92.79   23.20
  28   4   3   87.59   16.20
  28   4  -3   94.29   22.00
  28  -4   3   73.89   20.90
 -28  -4  -3   66.09   12.40
 -28  -4  -3   83.59   10.50
 -28  -6   3   76.39   22.10
  28  -6  -3   49.90   16.50
 -28  -6   3   71.79   14.50
  28  -6   3   57.09   20.20
 -28  -6  -3   89.19   15.80
 -28  -6  -3   78.09   12.80
 -29  -1   3  328.47   40.00
  29  -1  -3  509.65   36.10
  29   1   3  436.26   36.20
  29  -1   3  481.45   33.50
  29  -1   3  369.76   38.30
 -29   1   3  453.55   43.20
  29   3   3  258.37   27.90
 -29  -3   3  310.27   35.30
  29  -3   3  286.87   33.70
 -29   3   3  275.57   39.30
 -29  -5   3  496.35   49.70
  29   5   3  446.46   48.40
 -29  -5   3  518.35   40.10
 -29  -5  -3  487.35   33.70
 -29  -5  -3  460.15   37.50
  29  -5   3  512.85   51.39
 -29  -7   3  214.08   32.70
 -29  -7   3  178.48   23.10
  29  -7  -3  145.59   29.10
 -29  -7  -3  188.48   22.00
  29  -7   3  215.78   39.60
 -29  -7  -3  159.08   18.20
  30   0   3    3.20    5.10
 -30   0   3    0.80    4.80
  30   0   3   -3.50    3.40
  30   0  -3   -6.40    4.90
 -30  -2   3   43.20   16.60
  30  -2  -3   33.50    8.60
  30   2   3   30.90    9.80
  30  -2   3   31.60    8.30
 -30   2   3   27.70   11.80
  30  -2   3   48.60   14.50
 -30  -4   3   76.49   15.50
  30   4   3   57.09   13.60
 -30  -4   3   65.89   18.80
 -30  -4  -3   65.79   11.20
 -30  -4  -3   60.09   12.00
  30  -4   3   55.89   16.50
  30  -6  -3   10.10   10.20
 -30  -6   3   29.10   10.30
 -30  -6   3   35.20   14.90
 -30  -6  -3   42.90   11.10
 -30  -6  -3   45.40    9.00
  30  -6   3   46.90   16.80
  31   1   3  442.76   37.10
  31  -1  -3  486.35   36.30
 -31  -1   3  360.86   42.30
  31   1   3  338.87   36.60
  31  -1   3  498.45   34.30
 -31   1   3  466.85   44.30
  31  -3  -3  170.78   20.80
  31   3   3  177.78   24.00
 -31  -3   3  199.48   29.90
 -31   3   3  246.98   36.10
  31  -3   3  179.48   31.00
 -31  -5   3  436.06   36.90
  31   5   3  442.76   37.00
 -31  -5   3  374.46   44.10
 -31  -5  -3  392.06   35.60
  31  -5   3  392.36   45.20
 -31  -5  -3  372.86   29.00
 -32   0   3    7.60    6.90
  32   0   3   -4.80    4.50
  32   0  -3    7.00    5.60
  32   0   3   -4.90    3.40
  32  -2  -3   -3.40    4.70
  32   2   3   16.20    8.80
 -32  -2   3    7.70   10.60
  32  -2   3    4.90    3.90
 -32   2   3    8.10   10.00
  32  -2   3   13.00    8.80
 -32  -4   3   26.10    8.90
  32   4   3   27.30    9.90
 -32  -4  -3   22.70    7.00
  32  -4   3   20.40   10.10
  32   6   3   13.50   10.00
 -32  -6   3    9.30   13.90
  32  -6  -3   -4.80    8.10
 -32  -6   3   15.70    8.80
 -32  -6  -3   11.80    8.80
 -32  -6  -3   23.30    6.90
  32  -6   3   32.80   17.20
  33   1   3  512.15   48.30
  33  -1  -3  661.43   46.70
 -33  -1   3  529.85   53.39
  33   1   3  621.44   47.90
 -33   1   3  595.44   53.49
  33  -1   3  608.84   42.80
  33   3   3  208.18   26.30
 -33  -3   3  185.58   30.50
 -33   3   3  248.88   35.40
  33  -3   3  224.68   31.30
  33  -3   3  195.08   21.30
 -33  -5   3  385.36   34.90
 -33  -5   3  331.57   42.50
  33   5   3  302.77   33.60
 -33  -5  -3  318.87   31.70
 -33  -5  -3  381.66   27.60
  33  -5   3  284.77   41.20
  34   0   3   -5.70    5.70
 -34   0   3   -2.90    6.00
  34   0   3    6.60    8.60
  34   2   3   -2.50    7.40
 -34  -2   3    0.80    7.50
 -34   2   3    0.20    7.60
  34  -2   3   -5.10    8.10
  34  -2   3    2.90    4.40
  34   4   3    7.40   10.00
 -34  -4   3    1.90    9.00
  34  -4   3    0.70   10.20
  35   1   3  589.34   50.79
 -35  -1   3  595.34   54.79
  35   1   3  560.24   47.90
 -35   1   3  565.94   52.99
 -35  -3   3  195.58   32.60
  35   3   3  265.17   31.10
 -35   3   3  330.47   41.20
  35  -3   3  215.68   37.00
 -35  -5   3  320.77   33.30
 -35  -5   3  348.17   44.50
 -35  -5  -3  332.67   26.70
  35  -5   3  321.97   43.20
  36   0   3    0.70    8.40
 -36   0   3    4.00    9.40
 -36  -2   3    4.80    9.00
  36   2   3  -11.20    8.40
  36  -2   3    9.70    9.00
 -36   2   3   -0.40    8.20
  36  -2   3   -8.30    4.40
  36   4   3   -6.60   11.60
 -36  -4   3    2.00   11.80
  36  -4   3   -3.70   11.30
 -37  -1   3  474.85   49.50
  37   1   3  520.15   47.80
  37  -1   3  446.96   60.89
 -37   1   3  545.95   51.49
  37  -1   3  514.75   39.80
  37   3   3  219.18   29.90
 -37   3   3  234.18   35.70
  37  -3   3  164.08   33.20
  38   0   3    6.90    9.00
 -38   0   3   -3.00    7.60
  38   0   3   -2.10    8.70
 -38  -2   3    4.60   10.10
  38  -2   3    5.20   10.50
 -38   2   3    0.70    8.60
 -38  -4   3    9.00   11.10
  38   4   3   10.90   15.30
  38  -4   3   15.10   14.90
  39   1   3  313.57   43.80
 -39  -1   3  312.67   37.90
  39   1   3  290.97   32.60
 -39   1   3  255.37   35.60
  39  -1   3  295.87   38.50
 -39  -3   3   60.19   21.40
  39  -3   3  106.99   26.00
  40   0   3    7.70    9.20
 -40   0   3   -6.40    6.50
  40   2   3   -6.10    8.10
  40   2   3   44.90   16.10
 -40  -2   3    6.90    9.50
  40  -2   3   -8.80   10.30
 -40   2   3   12.30   12.80
 -41  -1   3  129.59   26.30
  41   1   3  100.79   23.00
  41  -1   3  153.38   30.50
 -41   1   3  144.59   32.20
   0   0   4 4381.46  246.18
   0   0  -4 4414.46  241.78
   0   2   4 3638.24  193.78
   0   2  -4 3379.96  195.88
   0  -2   4 3300.37  192.28
   0  -4  -4 2106.19  120.89
   0  -4   4 2191.58  128.69
   0   4  -4 2144.89  130.89
   0  -6  -4 1037.40   63.59
   0  -6   4  844.72   66.49
   0  -8   4  450.75   44.40
   0  -8  -4  473.95   41.70
   1   1   4  288.27   22.00
  -1  -1   4  242.08   16.00
  -1   1  -4  255.07   19.60
  -1  -1   4  236.48   21.30
   1   1  -4  253.17   19.50
   1  -1   4  222.78   20.90
  -1   1   4  250.97   22.40
   1  -1   4  244.08   16.10
  -1   3  -4   40.10    8.90
  -1  -3   4   62.79   10.80
   1  -3   4   53.79    9.60
   1   3  -4   51.09   10.30
   1  -5  -4   60.99   10.00
  -1   5  -4   76.79   15.50
  -1  -5   4   91.29   17.00
  -1  -5  -4   70.59    9.80
   1   5  -4   42.60   11.30
   1  -5   4   97.09   17.20
  -1  -7   4   26.10   10.30
   1  -7  -4   76.69   15.00
   1  -7   4   35.70   12.60
  -1  -7  -4   63.09   12.70
   1  -9  -4   98.59   21.40
  -1  -9   4   77.79   19.80
   1  -9   4  122.29   25.30
  -1  -9  -4   74.19   17.90
  -2   0  -4 3368.96  183.58
  -2   0   4 3383.76  188.38
   2   0  -4 3305.27  182.88
   2   0   4 3190.58  186.38
  -2   2  -4 2824.42  166.38
  -2  -2   4 2883.01  162.88
   2   2   4 3035.40  161.98
  -2  -2   4 2639.44  168.88
   2   2  -4 2935.41  166.78
   2  -2   4 2952.40  163.88
  -2   2   4 3011.10  166.88
   2  -4  -4 2346.57  140.09
  -2  -4   4 2579.74  147.89
  -2   4  -4 2637.04  150.88
   2   4  -4 2447.76  150.18
  -2  -4  -4 2567.94  140.89
   2  -4   4 2463.05  148.19
  -2  -6   4  993.90   72.19
   2  -6  -4 1118.39   68.49
  -2  -6  -4 1095.09   68.39
   2  -6   4  933.01   72.19
   2  -8  -4  493.05   43.50
  -2  -8   4  531.05   47.50
   2  -8   4  467.55   46.20
  -2  -8  -4  494.75   43.00
  -3   1  -4  251.87   19.90
  -3  -1   4  288.67   17.00
  -3  -1   4  246.58   22.20
   3   1   4  276.77   20.60
  -3   1   4  215.28   23.00
   3   1  -4  243.58   19.40
   3  -1   4  238.38   16.60
  -3  -3   4   71.09   10.30
  -3   3  -4   93.79   12.80
  -3   3   4   74.19    9.70
   3   3  -4   59.89   11.10
  -3  -3  -4   68.39    5.60
   3  -3   4   90.49   11.70
  -3  -5   4   69.19   13.50
  -3   5  -4   68.79   13.70
   3  -5  -4   71.09    9.70
  -3  -5  -4   75.59   10.30
   3  -5   4   80.49   15.80
   3   5  -4   55.59   13.60
  -3  -7   4   96.29   19.30
   3  -7  -4  120.89   19.00
  -3  -7  -4  111.59   15.70
   3  -7   4   81.89   18.70
   3  -9  -4  110.69   21.90
  -3  -9   4  119.09   25.70
   3  -9   4  104.19   25.10
  -3  -9  -4  103.79   21.60
   4   0   4 2264.67  127.79
   4   0  -4 2217.98  124.99
  -4   0  -4 2152.98  125.39
  -4   0   4 2306.47  131.09
  -4  -2   4 1596.24  100.09
   4   2   4 1549.64   89.99
  -4  -2   4 1707.53   93.29
  -4   2  -4 1675.13   97.09
   4  -2   4 1707.53   94.89
  -4   2   4 1406.06   97.39
   4   2  -4 1646.14   96.89
  -4   4  -4 1597.84  101.29
  -4  -4   4 1769.02   99.79
   4   4  -4 1563.94  101.79
   4  -4   4 1633.94  100.49
  -4  -4  -4 1517.55   92.49
   4  -6  -4  800.22   55.99
  -4  -6   4  812.62   59.79
   4  -6   4  801.42   61.09
  -4  -6  -4  827.92   55.19
  -4  -8   4  550.04   48.60
   4  -8  -4  464.75   43.30
  -4  -8  -4  498.65   43.30
   4  -8   4  545.85   49.30
  -5  -1   4  201.68   13.30
   5   1   4  195.08   15.00
  -5  -1   4  166.78   17.70
  -5   1  -4  171.38   15.40
   5   1  -4  186.78   15.50
   5  -1   4  174.48   13.10
  -5  -1  -4  167.58   11.90
  -5   1   4  156.38   19.10
  -5   3  -4  112.79   15.10
  -5  -3   4  130.49   18.00
   5  -3   4  138.39   15.50
   5   3  -4  161.48   22.80
  -5   3   4  153.88   15.70
  -5  -3  -4  137.29   10.10
  -5  -5   4  241.68   24.70
  -5   5  -4  260.27   26.20
   5  -5  -4  227.68   20.50
  -5  -5  -4  249.78   21.00
   5  -5   4  272.27   27.20
   5   5  -4  286.37   28.40
   5  -7  -4  248.98   25.50
  -5  -7   4  254.07   28.60
   5  -7   4  228.98   28.60
  -5  -7  -4  230.58   24.70
   5  -9  -4  132.89   23.70
  -5  -9   4  103.89   22.40
   5  -9   4  117.89   26.70
  -5  -9  -4  138.09   24.50
  -6   0  -4 1607.64   99.99
   6   0  -4 1749.12  100.19
  -6   0   4 1926.31  107.29
   6   0   4 1780.12  101.69
  -6   2  -4 1388.46   86.49
  -6  -2   4 1418.96   82.89
  -6  -2   4 1462.35   90.89
   6  -2   4 1584.04   85.99
   6   2  -4 1363.76   86.39
  -6  -2  -4 1365.96   78.79
  -6  -4   4 1387.46   80.99
  -6   4  -4 1215.28   82.19
  -6  -4   4 1238.88   86.79
  -6  -4  -4 1244.98   74.79
   6   4  -4 1236.78   83.39
   6  -4   4 1347.67   83.09
   6  -6  -4  682.83   48.90
  -6  -6   4  688.53   52.79
   6  -6   4  750.62   56.49
  -6  -6  -4  705.03   49.10
  -6  -8   4  461.45   44.50
   6  -8  -4  469.75   42.50
   6  -8   4  526.65   48.40
  -6  -8  -4  509.15   42.50
  -7   1  -4  136.69   13.30
  -7  -1   4  136.49   15.70
  -7  -1   4  147.19   11.60
   7   1   4  140.29   11.30
  -7   1   4  139.29   18.30
   7   1  -4  129.19   12.80
   7  -1   4  143.89   11.70
  -7  -1  -4  127.49   10.40
  -7   3  -4  155.08   20.80
  -7  -3   4  143.29   20.60
  -7  -3   4  166.08   15.60
   7  -3   4  167.58   20.80
  -7  -3  -4  152.78   11.80
   7   3  -4  142.09   17.30
  -7   3   4  168.28   18.00
   7  -5  -4  120.99   14.20
  -7  -5   4  151.78   18.40
  -7   5  -4  152.48   19.90
  -7  -5  -4  141.29   14.80
   7  -5   4  178.78   21.10
   7   5  -4  172.98   21.30
  -7  -7   4  212.98   26.50
   7  -7  -4  245.78   25.70
   7  -7   4  257.97   30.00
   7   7  -4  226.28   29.00
  -7  -7  -4  243.68   24.20
  -7  -9   4  144.69   27.50
   7  -9  -4  155.58   27.10
   7  -9   4  123.49   25.80
  -7  -9  -4  176.78   27.90
   8   0  -4 1640.14   93.39
  -8   0  -4 1625.44   93.09
  -8   0   4 1570.74   99.39
  -8   2  -4 1512.25   87.09
  -8  -2   4 1457.45   82.69
  -8  -2   4 1378.46   90.29
   8  -2   4 1330.27   84.89
   8   2  -4 1433.46   86.79
  -8  -2  -4 1417.46   79.29
  -8  -4   4 1589.74   92.49
  -8  -4   4 1569.04  100.59
  -8   4  -4 1401.56   93.89
  -8  -4  -4 1514.85   87.29
   8  -4   4 1511.65   95.09
   8   4  -4 1386.76   94.99
   8  -6  -4  719.03   49.80
  -8  -6   4  714.53   53.19
   8  -6   4  753.92   56.79
  -8  -6  -4  635.84   51.69
  -8  -8   4  411.36   40.70
   8  -8  -4  368.26   38.10
   8  -8   4  452.35   44.90
  -8  -8  -4  448.86   38.00
  -9  -1   4  150.08   13.00
   9  -1  -4  138.29   12.90
  -9   1  -4  152.78   14.60
  -9  -1   4  148.49   17.30
   9   1   4  174.08   11.20
   9  -1   4  148.79   13.20
   9   1  -4  142.89   14.40
  -9   1   4  138.29   19.10
  -9   3  -4  123.39   15.10
  -9  -3   4  104.49   12.60
  -9  -3   4  123.19   17.70
  -9   3   4  144.49   17.30
   9   3  -4  118.29   15.40
  -9  -3  -4  113.89   10.20
   9  -3   4  150.88   16.20
   9  -5  -4  108.39   13.90
  -9  -5   4  139.19   21.20
  -9   5  -4  134.49   21.10
  -9  -5   4  139.59   17.10
  -9  -5  -4  112.29   13.40
   9  -5   4  111.99   19.60
   9  -7  -4  116.09   19.20
  -9  -7   4   82.09   17.20
  -9  -7  -4  114.69   17.80
   9  -7   4   82.09   19.30
   9   7  -4  115.89   21.10
  -9  -9   4  105.89   22.70
   9  -9  -4   99.19   21.10
  -9  -9  -4   86.89   19.00
   9  -9   4   75.39   21.20
  10   0  -4 4101.59  228.48
 -10   0  -4 4382.96  228.08
  10   0   4 3829.82  222.88
 -10   0   4 4063.19  235.58
 -10  -2   4 2357.56  154.58
 -10  -2   4 2601.44  147.09
 -10   2  -4 2735.43  151.78
  10   2  -4 2740.83  152.48
 -10  -2  -4 2641.64  144.39
  10  -2   4 2585.44  150.58
 -10  -4   4 1686.73  109.79
 -10   4  -4 1669.43  103.79
 -10  -4   4 1761.22  101.39
  10   4  -4 1536.55  104.49
 -10  -4  -4 1645.04   96.39
  10  -4   4 1674.13  104.49
  10  -6  -4  693.53   52.19
 -10  -6   4  745.13   62.79
 -10  -6   4  797.82   55.99
  10  -6   4  713.23   58.39
 -10  -6  -4  782.72   51.59
 -10  -8   4  421.46   40.30
 -10  -8   4  382.76   45.70
  10  -8  -4  398.96   38.40
 -10  -8  -4  371.36   35.30
  10  -8   4  449.26   43.60
 -11   1  -4  128.29   13.40
 -11  -1   4  151.58   17.40
  11  -1  -4  151.18   13.20
  11  -1   4  127.59   12.50
  11   1  -4  139.19   14.30
 -11   1   4   84.59   18.50
 -11  -3   4   64.69   15.40
 -11   3  -4   52.49   11.20
 -11  -3   4   57.89   10.00
 -11   3   4   62.29   14.80
  11   3  -4   79.59   14.80
  11  -3   4   43.40   10.20
 -11  -3  -4   49.50    6.40
 -11  -5   4   74.39   14.10
 -11  -5   4   53.79   17.60
  11  -5  -4   89.69   23.50
  11  -5   4   51.39   12.10
 -11  -5  -4   65.89    6.80
 -11  -5  -4   50.09   10.20
  11  -7  -4   40.20   11.70
 -11  -7   4   59.79   21.20
 -11  -7   4   39.40   13.20
 -11   7  -4   23.70   14.10
 -11  -7  -4   64.79   13.30
  11  -7   4   36.20   13.70
  11   7  -4   27.80   14.30
 -11  -9   4   50.69   21.80
 -11  -9   4   67.89   17.00
 -11  -9  -4   82.19   16.90
  11  -9   4   30.00   13.00
  12   0  -4 2531.05  159.08
  12   0   4 2819.92  154.88
  12   0   4 2970.30  155.88
 -12   0   4 2887.51  167.98
 -12  -2   4 2830.52  156.98
 -12   2  -4 2896.91  158.08
 -12  -2  -4 2700.43  151.08
  12  -2   4 2567.14  156.78
 -12   2   4 2488.85  164.28
  12   2  -4 2827.22  162.18
 -12  -4   4 2078.89  131.29
 -12   4  -4 1932.71  124.29
 -12  -4   4 2181.78  122.39
  12   4  -4 2063.29  127.49
 -12  -4  -4 2047.00  117.69
  12  -4   4 2000.10  126.09
 -12  -6   4  846.12   62.29
 -12  -6   4  886.31   71.39
  12  -6  -4  894.71   61.69
 -12  -6  -4  957.20   55.19
 -12  -6  -4  898.81   58.99
  12  -6   4  791.82   65.59
 -12  -8   4  351.26   43.80
  12  -8  -4  325.77   35.40
 -12  -8   4  421.66   39.00
 -12  -8  -4  363.86   33.90
  12  -8   4  379.36   41.10
 -13   1  -4  168.58   15.80
 -13  -1   4  134.09   18.10
  13  -1  -4  171.08   15.10
  13  -1   4  165.88   15.30
  13   1  -4  141.59   16.10
 -13  -3   4   35.00    7.90
 -13  -3   4   23.10    8.90
 -13   3  -4   33.10    8.80
 -13  -3  -4   27.50    5.10
  13  -3   4   35.70   10.10
  13   3  -4   31.10    9.70
 -13  -5   4   10.60   14.60
 -13   5  -4   16.40    6.40
 -13  -5   4   16.10    6.90
  13  -5   4   25.00    9.50
 -13  -5  -4   17.00    5.90
  13  -7  -4   29.10   10.40
 -13  -7   4    7.20   10.60
 -13  -7  -4   37.00    8.90
 -13  -7  -4   30.00    8.70
  13  -7   4   33.90   13.50
  13  -9  -4   58.89   17.90
 -13  -9   4  101.79   29.20
 -13  -9   4   70.29   19.30
 -13  -9  -4   79.09   16.10
 -13  -9  -4   61.39   15.80
  13  -9   4   68.49   19.00
  14   0  -4 1411.46   99.49
 -14   0   4 1781.52  109.69
  14   0   4 1891.91   97.89
  14   0   4 1700.93   96.19
 -14  -2   4 1600.94  105.69
 -14  -2   4 1644.34   97.19
 -14   2  -4 1797.92  101.69
 -14  -2  -4 1712.23   96.09
 -14   2   4 1659.33  111.19
  14  -2   4 1583.14  100.89
  14   2  -4 1709.33  103.39
 -14   4  -4 1277.77   86.29
 -14  -4   4 1430.96   94.09
 -14  -4   4 1367.26   83.79
  14   4  -4 1354.16   89.89
  14  -4   4 1392.46   89.29
 -14  -4  -4 1312.37   79.89
 -14  -6   4  681.73   53.49
  14  -6  -4  826.62   55.69
 -14  -6   4  716.03   62.29
 -14  -6  -4  779.82   45.20
  14  -6   4  660.53   57.89
 -14  -6  -4  726.03   50.39
  14  -8  -4  365.36   37.20
 -14  -8   4  348.87   36.30
 -14  -8   4  354.76   44.20
  14  -8   4  366.36   42.40
 -14  -8  -4  355.86   33.50
 -14  -8  -4  383.26   30.00
 -15  -1   4  131.59   18.30
  15   1   4  134.19    9.70
  15  -1  -4  159.68   14.70
 -15   1   4   66.89   22.20
  15  -1   4  125.99   14.00
  15   1  -4  154.08   18.10
 -15  -3   4   77.19   10.30
 -15   3  -4   54.09   10.10
 -15  -3   4   56.59   14.20
 -15  -3  -4   63.89    7.70
  15   3  -4   59.29   13.90
  15  -3   4   60.19   13.00
 -15   3   4   25.20   11.80
 -15  -5   4  121.99   16.20
 -15  -5   4  119.39   25.50
 -15  -5  -4  111.79   13.20
  15  -5   4  109.49   19.30
  15  -7  -4   94.89   17.80
 -15  -7   4   47.80   17.20
 -15  -7   4   67.69   16.20
 -15  -7  -4   70.99   14.40
  15  -7   4   57.29   16.60
  16   0   4 1360.66   75.29
 -16   0   4 1258.17   86.39
  16   0   4 1151.78   73.99
 -16  -2   4 1204.18   77.99
 -16  -2   4 1153.48   68.69
  16  -2   4 1092.39   71.99
 -16  -2  -4  981.10   66.79
  16   2  -4 1105.49   74.09
 -16   2   4 1257.77   82.09
 -16  -4   4 1124.69   78.59
 -16  -4   4 1126.09   68.79
 -16   4  -4 1031.70   71.39
  16  -4   4 1060.79   73.99
 -16  -4  -4 1022.00   64.69
 -16  -6   4  604.54   47.50
 -16  -6   4  612.24   55.99
  16  -6  -4  684.73   50.49
 -16  -6  -4  593.84   44.00
  16  -6   4  639.34   53.99
 -16  -8   4  328.07   36.40
 -16  -8   4  380.86   45.20
  16  -8  -4  417.46   40.50
 -16  -8  -4  372.76   34.70
  16  -8   4  359.96   42.90
 -16  -8  -4  433.06   30.90
 -17  -1   4   96.69   19.10
  17   1   4  148.39   12.20
  17   1   4  137.99   11.60
  17  -1   4  157.98   14.00
  17  -1   4  158.48   15.80
 -17   1   4  132.79   21.10
  17   1  -4  151.48   17.80
 -17  -3   4   69.09   16.00
 -17  -3   4  101.39   11.80
  17   3  -4  127.39   17.20
 -17  -3  -4   85.29    9.50
  17  -3   4   79.19   14.80
 -17   3   4   54.59   16.70
 -17  -5   4  108.39   15.10
 -17  -5   4   98.79   24.40
 -17  -5  -4   94.79   12.20
  17  -5   4   69.99   15.90
 -17  -7   4  109.29   26.30
  17  -7  -4  100.29   20.20
 -17  -7   4   89.89   16.80
  17  -7   4   86.19   19.00
 -17  -7  -4  145.69   17.80
  18   0  -4  547.95   41.40
 -18   0   4  670.13   51.69
  18   0   4  561.14   37.60
 -18  -2   4  889.91   54.29
 -18  -2   4  767.92   60.69
  18  -2   4  738.73   55.99
  18   2  -4  799.32   59.09
 -18   2   4  997.30   67.79
 -18  -4   4  899.31   57.89
  18  -4   4  897.31   64.59
 -18  -4  -4  847.52   54.49
 -18  -6   4  497.35   40.40
 -18  -6   4  481.85   48.50
  18  -6  -4  486.95   42.60
  18  -6   4  516.55   47.20
 -18  -6  -4  503.45   37.10
  18   6  -4  421.26   46.90
  18  -8  -4  297.57   40.30
 -18  -8   4  304.17   41.90
 -18  -8   4  334.67   34.60
 -18  -8  -4  353.46   26.10
 -18  -8  -4  333.47   31.80
  18  -8   4  372.06   42.50
  19   1   4   64.39    8.80
  19   1   4   76.09    8.80
  19  -1  -4   79.09   11.00
 -19  -1   4   85.99   19.30
  19  -1   4   72.49    9.50
  19   1  -4   55.39   11.30
  19  -1   4   73.29   14.90
 -19   1   4   80.49   18.20
 -19  -3   4   85.39   11.30
 -19  -3   4   47.90   14.70
  19  -3   4   58.89   13.20
  19   3  -4   62.29   14.00
 -19  -3  -4   71.59   11.10
 -19   3   4   39.00   14.20
 -19  -5   4  127.59   17.10
 -19  -5   4  110.19   23.90
  19  -5   4  140.99   24.90
 -19  -5  -4  146.19   15.20
  19  -7  -4  119.99   23.50
 -19  -7   4  119.59   26.80
 -19  -7   4  145.69   23.70
 -19  -7  -4  144.69   12.70
 -19  -7  -4  184.68   19.80
  19  -7   4  120.39   26.10
  20   0   4 1285.57   80.59
  20   0   4 1590.34   84.29
 -20   0   4 1259.17   93.69
  20   0  -4 1287.27   85.09
 -20  -2   4 1222.88   82.09
  20   2   4 1146.29   67.49
 -20  -2   4  991.60   70.99
  20   2   4 1136.69   67.39
  20  -2   4 1112.99   75.59
  20   2  -4 1232.48   80.29
 -20   2   4 1308.27   85.99
 -20  -4   4  794.22   54.99
 -20  -4   4  879.51   66.49
  20  -4   4  884.01   63.49
 -20  -4  -4  807.42   52.39
 -20  -6   4  422.46   48.70
 -20  -6   4  397.66   43.90
  20  -6  -4  400.86   39.20
 -20  -6  -4  428.56   33.70
  20  -6   4  490.05   45.40
  20  -8  -4  274.37   36.20
 -20  -8   4  291.57   31.80
 -20  -8   4  297.07   40.40
  20  -8   4  348.37   41.90
 -20  -8  -4  247.48   28.20
 -20  -8  -4  263.27   26.00
  21  -1  -4   57.09   10.80
  21   1   4   28.80    7.00
  21   1   4   38.50    8.60
 -21  -1   4   25.40   10.10
  21   1  -4   29.70    9.20
  21  -1   4   41.80   10.00
 -21   1   4   41.70   14.20
  21  -1   4   44.10    8.00
  21   3   4   86.99    7.70
 -21  -3   4   78.19   27.80
 -21  -3   4   90.19   12.30
  21   3   4   93.69    9.00
 -21   3   4  136.29   28.20
  21  -3   4   86.59   17.50
 -21  -3  -4   68.99   11.30
 -21  -5   4   69.29   18.00
 -21  -5   4   81.29   13.60
 -21  -5  -4   57.89   10.80
  21  -5   4   68.19   17.80
  21  -7  -4   74.29   18.00
 -21  -7   4   49.10   14.20
 -21  -7   4   51.99   18.20
  21  -7   4   74.99   20.20
 -21  -7  -4   41.00   11.40
  22   0   4 1225.28   77.49
  22   0  -4 1386.16   83.39
  22   0   4 1236.28   86.59
  22  -2  -4 1104.49   72.09
 -22  -2   4 1148.69   82.49
  22   2   4 1131.49   68.89
  22   2   4 1152.78   76.39
  22   2  -4 1171.98   80.89
  22  -2   4 1182.38   77.09
 -22  -4   4  807.22   57.99
 -22  -4   4  953.10   70.59
 -22  -4  -4  923.01   56.79
  22  -4   4  902.61   67.29
 -22  -6   4  443.96   36.00
  22  -6  -4  420.96   40.10
 -22  -6   4  405.16   43.80
  22  -6   4  391.96   45.70
 -22  -6  -4  370.96   31.80
  22  -8  -4  245.28   33.20
 -22  -8   4  180.48   37.30
 -22  -8   4  214.78   27.50
  22  -8   4  157.28   30.40
 -22  -8  -4  176.88   24.30
 -23  -1   4   35.70   12.20
  23   1   4   52.09    9.90
  23  -1  -4   43.80    9.90
  23   1   4   67.29   11.10
 -23   1   4   55.39   16.00
  23  -1   4   42.30   10.10
  23  -1   4   41.90    8.30
  23   1  -4   49.30   12.90
 -23  -3   4   43.30   10.50
  23   3   4   47.10    7.50
  23   3   4   48.80    7.90
 -23  -3   4   49.30   16.40
  23  -3   4   31.30   11.20
 -23   3   4   64.79   19.70
 -23  -3  -4   34.90    8.80
 -23  -5   4   34.60    9.50
 -23  -5   4   36.90   15.70
  23  -5   4   50.49   15.30
 -23  -5  -4   44.80    9.90
 -23  -7   4   21.40    9.30
 -23  -7   4   16.80   13.30
  23  -7   4   14.50   12.10
 -23  -7  -4   21.50    8.10
  24   0  -4 1459.75   88.99
  24   0   4 1329.67   83.19
  24   0   4 1322.27   85.89
  24  -2  -4 1057.09   69.09
  24   2   4 1062.89   66.89
 -24  -2   4 1035.90   79.79
  24   2   4 1124.99   67.49
  24  -2   4 1162.48   75.39
  24   2  -4 1017.30   77.49
 -24  -4   4  885.71   70.09
 -24  -4   4  943.61   59.09
  24   4   4  819.52   50.79
  24   4   4  840.12   51.09
 -24  -4  -4  905.31   56.79
  24  -4   4  846.02   66.59
  24  -6  -4  326.17   39.00
 -24  -6   4  465.45   36.90
 -24  -6   4  434.06   46.00
  24  -6   4  421.66   45.30
 -24  -6  -4  427.56   33.50
  25   1   4   39.70   10.00
 -25  -1   4   34.10   13.30
  25  -1  -4   52.99   10.20
  25   1   4   21.60    7.60
  25  -1   4   50.59    8.80
  25   1  -4   24.70   11.10
 -25   1   4   60.09   19.90
  25  -1   4   36.20   10.30
  25   3   4   23.60    8.70
  25   3   4   14.20    5.40
 -25  -3   4   18.70   13.10
 -25  -3   4   19.00    6.90
  25  -3   4   19.30   10.30
 -25   3   4   37.10   16.90
 -25  -5   4   37.10   17.30
 -25  -5   4   34.10   16.90
  25  -5   4   43.10   15.20
 -25  -5  -4   29.50    8.20
 -25  -7   4   27.70   11.10
  25  -7  -4    5.70   11.90
 -25  -7   4   25.00   16.40
 -25  -7  -4   15.50    8.20
  25  -7   4   16.70   13.30
 -26   0   4  766.62   71.69
  26   0  -4 1008.20   67.49
  26   0   4 1036.90   66.69
  26   0   4 1026.10   63.59
  26   2   4  798.92   53.79
  26   2   4  812.72   54.59
  26  -2  -4  851.61   55.29
 -26  -2   4  760.12   65.59
  26  -2   4  795.32   60.29
  26  -2   4  718.83   52.49
 -26   2   4  973.90   69.59
 -26  -4   4  703.63   48.30
 -26  -4   4  631.64   57.89
  26  -4   4  642.54   55.89
 -26  -4  -4  634.74   45.90
 -26  -6   4  374.96   33.40
 -26  -6   4  353.56   42.40
  26  -6   4  374.36   42.90
 -26  -6  -4  371.26   30.70
  27   1   4   28.20    9.60
  27  -1  -4   51.59   10.60
 -27  -1   4   38.70   15.50
  27   1   4   27.50    8.90
  27   1  -4   38.30   11.30
 -27   1   4   30.70   14.10
  27  -1   4   48.20    9.30
  27  -1   4   29.80   10.90
  27   3   4   29.60    8.40
 -27  -3   4   11.60    9.80
  27   3   4   34.50    7.90
  27  -3   4   17.20    9.90
 -27   3   4   17.80   11.80
 -27  -5   4   12.60   12.80
 -27  -5   4   26.00    8.30
  27  -5   4   18.20   13.90
 -27  -5  -4   23.50    7.60
 -27  -7   4   13.40   14.50
  27  -7  -4   29.30   15.10
 -27  -7   4   32.30   11.70
  27  -7   4   -0.30   14.30
 -27  -7  -4   39.60   10.10
 -28   0   4  384.96   43.20
  28   0   4  450.55   34.10
  28   0  -4  472.35   42.20
  28   0   4  417.86   36.90
  28   2   4  362.86   30.80
  28   2   4  352.56   30.50
 -28  -2   4  339.57   40.40
 -28   2   4  449.95   45.00
  28  -2   4  366.06   29.30
  28  -2   4  415.56   37.90
 -28  -4   4  461.45   40.50
 -28  -4   4  494.45   48.70
 -28  -4  -4  379.86   34.10
  28  -4   4  476.15   46.10
 -28  -6   4  327.97   40.70
 -28  -6   4  275.07   29.30
  28  -6   4  313.07   40.80
 -28  -6  -4  311.37   27.70
  29   1   4   42.10   10.70
  29  -1  -4   79.09   14.70
 -29  -1   4   15.50    9.30
  29   1   4   32.10   13.60
  29  -1   4   74.49   11.80
  29   1  -4   53.49   16.20
  29  -1   4   59.79   15.00
 -29   1   4   83.59   22.00
  29   3   4   32.90    8.80
 -29  -3   4   19.00   14.10
  29   3   4   27.20    7.60
  29  -3  -4   29.60    8.50
 -29   3   4   41.30   20.60
  29  -3   4   38.70   14.80
 -29  -5   4   53.99   12.80
 -29  -5   4   76.89   22.90
  29  -5   4   72.09   20.60
 -29  -5  -4   48.70   11.00
 -30   0   4  523.05   49.10
  30   0   4  446.56   36.30
  30   0  -4  533.75   42.20
  30   0   4  392.86   38.80
  30   2   4  228.68   25.60
 -30  -2   4  317.67   38.60
  30   2   4  256.57   27.10
  30  -2  -4  374.16   29.00
  30  -2   4  325.87   26.00
  30  -2   4  307.17   33.70
  30   2  -4  244.78   38.80
 -30   2   4  371.16   39.20
 -30  -4   4  313.87   30.30
 -30  -4   4  307.57   39.30
  30  -4   4  317.47   41.30
 -30  -6   4  159.48   31.80
 -30  -6   4  221.48   24.50
  30  -6   4  183.78   33.90
 -30  -6  -4  171.38   21.00
  31  -1  -4   22.50    7.90
 -31  -1   4   18.10   11.60
  31   1   4   21.30    9.30
  31   1   4   31.00    9.70
  31  -1   4   30.30    8.00
  31   1  -4   64.09   16.70
 -31   1   4   25.10   13.50
  31  -1   4   21.10   10.10
  31   3   4   28.60    8.20
 -31  -3   4   32.20   14.00
  31   3   4   22.50    9.60
 -31   3   4   42.90   19.30
  31  -3   4   37.30   13.00
 -31  -5   4   71.19   23.20
 -31  -5   4   45.60   13.00
  31  -5   4   74.99   20.70
 -31  -5  -4   39.60   13.40
  32   0   4  282.37   32.80
  32   0   4  401.86   32.00
 -32   0   4  375.26   40.80
  32   2   4  252.67   26.70
 -32  -2   4  204.98   33.60
  32   2   4  270.77   27.70
  32  -2   4  346.57   35.50
  32  -2   4  313.67   25.10
  33   1   4   -1.60    5.80
 -33  -1   4    4.50    9.10
  33   1   4    9.10    6.90
 -33   1   4    8.40   10.60
  33  -1   4    8.90    8.60
  33  -1   4    7.10    6.20
  33   3   4   -4.50    4.40
 -33  -3   4    6.20   10.30
  33  -3   4   25.30    8.10
  33  -3   4   14.40    9.90
 -33   3   4   28.70   17.60
 -33  -5   4   11.70   13.60
  33   5   4    6.30    6.00
 -33  -5   4    1.40    7.30
  33  -5   4    1.60   11.50
  34   0   4  589.24   41.40
  34   0   4  362.66   40.90
 -34   0   4  492.85   49.10
  34   2   4  327.57   31.40
 -34  -2   4  265.57   38.70
  34   2   4  327.97   31.90
  34  -2   4  344.57   38.10
 -34  -4   4  294.77   41.30
 -35  -1   4   11.50   11.30
  35   1   4   -0.30    7.10
  35   1   4   32.80   11.00
 -35   1   4    9.80   11.70
  35  -1   4   17.70   10.80
  35  -1   4   -2.10    4.10
  35   3   4   -3.20    8.40
 -35  -3   4   32.80   15.60
 -35   3   4   27.00   18.90
  35  -3   4   18.60   13.90
 -36   0   4  405.16   45.30
  36   0   4  427.66   36.60
  36   2   4  237.78   28.40
  36   2   4  251.27   29.80
 -36  -2   4  248.38   37.40
  36  -2   4  327.97   26.70
  36  -2   4  179.68   39.70
 -36   2   4  311.17   40.10
  36  -4   4  154.08   31.30
  37   1   4    9.00    8.90
 -37  -1   4    9.40   10.30
  37   1   4   18.30   11.00
  37  -1   4    0.00    9.20
  37  -1   4   12.90    9.80
 -37   1   4    4.40    9.90
  37   3   4   -4.50    6.30
 -37  -3   4   -0.60    9.40
  37  -3   4    5.20   10.10
 -37   3   4    9.00   10.80
  38   0   4  135.19   27.10
 -38   0   4  234.18   32.50
 -38  -2   4  172.68   34.60
  38   2   4  214.78   26.60
  38   2   4  213.28   28.60
 -38   2   4  215.38   32.90
  38  -2   4  123.39   26.50
  39   1   4    0.10   10.70
 -39  -1   4    7.50   11.90
  39   1   4   -4.90    8.30
  39  -1   4   -4.50    7.40
 -39   1   4   -4.30    8.30
  39  -1   4    6.50   11.20
  40   0   4  182.48   25.50
  40   0   4  133.79   26.80
 -40   0   4  154.38   31.30
   0   0   5    0.30    2.70
   0   0  -5   -1.10    2.50
   0   2  -5  149.49   17.10
   0  -2   5  178.38   14.10
   0  -2   5  165.28   19.60
   0  -4  -5   62.09    6.80
   0   4  -5   81.09   16.20
   0  -4   5  102.39   13.60
   0  -6  -5   92.69   15.00
   0  -6   5   99.99   18.30
   0  -8  -5   24.30    9.70
   0  -8   5   30.20   13.20
  -1   1  -5 2544.75  137.49
   1  -1  -5 2547.55  130.99
   1   1   5 2302.57  156.18
  -1  -1   5 2069.79  130.39
  -1  -1   5 2338.97  140.49
  -1   1   5 2290.37  141.59
   1  -1   5 2311.07  129.89
  -1  -1  -5 2428.36  130.69
   1  -1   5 2340.17  140.09
   1   1  -5 2559.54  137.49
  -1   3  -5 3307.27  181.48
  -1  -3   5 2647.83  186.58
   1   3  -5 3379.36  181.98
   1  -3   5 3086.09  177.98
  -1   3   5 2951.70  174.18
  -1   5  -5  839.42   61.49
   1  -5  -5  782.92   50.49
  -1  -5   5  809.02   57.39
  -1  -5  -5  795.32   50.79
   1  -5   5  893.51   58.99
   1   5  -5  730.83   59.89
  -1  -7   5  717.33   59.39
   1  -7  -5  784.62   55.69
   1  -7   5  785.52   61.29
  -1  -7  -5  804.72   55.89
   1  -9  -5  271.17   33.50
  -1  -9   5  300.27   36.60
   1  -9   5  311.27   36.70
  -1  -9  -5  373.06   36.40
   2   0  -5   -0.70    1.90
  -2   0   5    2.40    3.40
  -2   0  -5    1.40    3.20
   2   0   5   -0.30    2.20
   2   2   5   44.50    8.20
  -2  -2   5   34.10    6.10
  -2   2  -5   27.10    7.30
  -2  -2   5   40.40   11.30
  -2   2   5   34.60    8.90
   2   2  -5   25.00    7.60
   2  -2   5   27.40    5.70
  -2  -4   5   26.20    8.00
  -2   4  -5    8.80    6.20
  -2  -4  -5   20.30    4.20
   2  -4   5   22.70    7.30
   2   4  -5   33.90   11.00
  -2  -6   5   59.89   14.50
   2  -6  -5   98.89   15.10
   2  -6   5  138.09   22.40
  -2  -6  -5   97.39   14.90
  -2  -8   5   45.80   14.60
   2  -8  -5   36.00   12.40
  -2  -8  -5   43.10   12.10
   2  -8   5   49.90   16.20
   3   1   5 1685.53   98.99
   3  -1  -5 1699.93   91.59
  -3  -1   5 1634.94  100.99
  -3   1  -5 1599.84   96.79
  -3   1   5 1635.94  103.49
  -3  -1  -5 1628.54   91.39
   3  -1   5 1607.24   99.59
   3   1  -5 1572.74   96.39
  -3  -3   5 1812.22  120.69
  -3  -3   5 1821.82  113.19
  -3   3  -5 2124.39  118.79
  -3   3   5 1972.70  114.09
   3   3  -5 2067.09  118.79
   3  -3   5 1731.13  116.89
  -3   5  -5  514.55   42.00
   3  -5  -5  476.85   32.40
  -3  -5   5  480.45   38.20
  -3  -5  -5  460.75   32.40
   3   5  -5  464.35   41.60
   3  -5   5  427.06   38.20
   3  -7  -5  784.72   56.09
  -3  -7   5  787.72   60.79
  -3  -7  -5  779.32   55.79
   3  -7   5  794.42   62.19
  -3  -9   5  246.28   34.00
   3  -9  -5  310.07   33.90
  -3  -9  -5  308.67   33.60
   3  -9   5  285.77   36.90
  -4   0   5   -1.70    2.70
   4   0  -5   -3.40    1.30
   4   0   5   -3.70    2.80
  -4   0  -5    0.80    1.80
  -4  -2   5   93.99    9.20
  -4   2  -5   83.49   12.20
  -4  -2   5   91.29   14.60
   4   2   5   93.39    8.70
   4  -2   5   79.39    9.40
  -4   2   5   61.09   13.30
   4   2  -5   93.79   12.60
  -4  -4   5  161.18   17.70
  -4   4  -5  164.48   21.30
  -4  -4   5  161.28   23.10
  -4  -4  -5  175.38   13.20
   4  -4   5  157.28   18.70
   4   4  -5  180.78   21.40
   4  -6  -5  206.88   19.80
  -4  -6   5  179.98   22.70
   4  -6   5  190.58   24.30
  -4  -6  -5  203.08   19.70
   4  -8  -5   82.39   17.60
  -4  -8   5   58.19   17.10
   4  -8   5   84.79   20.70
  -4  -8  -5   74.09   15.60
   5  -1  -5 1089.19   66.49
  -5   1  -5 1082.29   70.39
  -5  -1   5 1225.18   75.89
   5   1   5 1315.27   72.09
   5  -1   5 1143.39   73.09
   5  -1   5 1253.47   64.19
   5   1  -5 1083.49   70.09
  -5   1   5 1220.58   79.39
  -5  -1  -5  998.30   65.59
  -5   3  -5 1988.10  125.49
  -5  -3   5 2121.79  120.89
  -5  -3   5 2140.69  131.29
   5   3  -5 2056.79  126.59
  -5   3   5 2096.59  124.89
  -5  -5   5  572.94   43.00
  -5   5  -5  532.15   45.60
   5  -5  -5  511.15   36.80
  -5  -5   5  539.85   50.59
   5  -5   5  628.24   45.80
  -5  -5  -5  569.34   37.40
   5   5  -5  548.25   46.60
   5  -7  -5  713.73   50.49
  -5  -7   5  633.54   52.99
  -5  -7  -5  683.43   49.20
   5  -7   5  613.14   54.29
  -5  -9   5  221.98   31.10
  -6   0  -5    0.60    1.90
   6   0  -5   -0.60    2.00
  -6   0   5    1.70    3.60
   6   0   5    0.10    2.70
  -6  -2   5   70.09   16.50
  -6   2  -5   53.69   10.90
   6   2   5   58.29    5.30
  -6  -2   5   64.59    7.60
  -6  -2  -5   60.89    5.20
  -6  -2  -5   55.99    4.50
   6   2  -5   61.79   11.30
  -6   2   5   36.20   11.70
   6  -2   5   54.89    8.70
  -6  -4   5  172.18   18.70
  -6   4  -5  201.78   22.80
  -6  -4   5  178.88   24.60
   6  -4   5  189.38   20.80
  -6  -4  -5  191.48   14.60
   6   4  -5  220.48   24.10
   6  -6  -5  285.27   25.40
  -6  -6   5  249.28   27.20
   6  -6   5  258.87   29.10
  -6  -6  -5  264.97   23.40
  -6  -8   5   68.39   17.00
   6  -8  -5   64.09   16.40
  -6  -8  -5   83.29   16.80
   6  -8   5   74.29   18.10
   7  -1  -5  967.60   65.59
  -7   1  -5 1075.89   69.59
   7   1   5 1296.67   69.29
  -7  -1   5 1139.29   74.89
  -7  -1  -5 1124.89   65.79
   7  -1   5 1190.08   63.89
  -7   1   5 1149.58   79.09
   7   1  -5 1135.79   69.89
  -7  -3   5 1835.22  107.09
  -7   3  -5 1832.82  112.39
  -7  -3   5 1842.52  117.59
   7  -3   5 1876.31  110.39
   7   3  -5 1832.92  113.19
  -7   3   5 1890.61  113.99
  -7  -3  -5 1739.83  101.89
  -7  -5   5  586.04   51.19
  -7  -5   5  543.95   41.90
   7  -5  -5  544.65   37.50
  -7   5  -5  473.65   44.10
  -7  -5  -5  521.65   36.40
   7  -5   5  601.04   45.30
   7   5  -5  561.34   46.40
  -7  -7   5  608.24   64.19
   7  -7  -5  665.13   50.89
  -7  -7   5  751.62   67.49
  -7  -7  -5  707.03   50.49
   7  -7   5  743.23   59.19
  -8   0  -5   -1.50    2.00
  -8   0   5    1.50    5.00
   8   0  -5   -2.80    1.90
   8   0   5   -0.40    2.60
  -8  -2   5   43.60    7.00
  -8   2  -5   29.70    7.50
  -8  -2   5   32.50   10.30
   8   2  -5   22.10    8.50
  -8   2   5   22.10    9.00
   8  -2   5   33.00    7.40
  -8  -2  -5   31.60    3.90
  -8  -4   5  149.79   16.50
  -8  -4   5  151.78   22.90
  -8   4  -5  167.08   20.20
  -8  -4  -5  138.29   12.50
   8  -4   5  151.28   18.50
   8   4  -5  151.98   20.20
  -8  -6   5  133.49   19.70
  -8  -6   5  173.08   27.00
   8  -6  -5  171.48   18.20
   8  -6   5  154.28   21.90
  -8  -6  -5  177.38   17.30
   8  -8  -5   43.80   13.00
  -8  -8   5   35.10   12.70
  -8  -8   5   13.70   13.40
   8  -8   5   40.10   15.40
  -8  -8  -5   14.30    9.10
   9   1   5 1614.84   85.19
  -9  -1   5 1502.85   94.19
  -9   1  -5 1443.96   88.09
  -9  -1  -5 1489.75   84.69
   9  -1   5 1583.04   82.99
   9   1  -5 1522.15   88.79
   9  -1   5 1291.57   82.19
  -9   1   5 1221.78   95.69
  -9  -3   5 2069.59  119.39
  -9  -3   5 2110.09  130.89
  -9   3  -5 2171.38  125.49
   9   3  -5 2043.80  125.89
  -9   3   5 2079.39  128.39
  -9  -3  -5 2007.70  114.79
   9  -3   5 1962.40  122.49
  -9  -5   5  633.24   46.30
  -9  -5   5  636.54   55.49
  -9   5  -5  656.23   50.59
  -9  -5  -5  617.54   41.30
   9  -5   5  594.84   49.00
  -9  -7   5  794.02   60.49
   9  -7  -5  725.43   54.39
  -9  -7   5  765.62   68.49
  -9  -7  -5  771.72   53.29
   9  -7   5  622.74   77.79
  10   0  -5   -0.40    2.60
 -10   0   5    4.10    6.00
 -10   0  -5    0.20    2.80
  10   0   5    4.20    3.20
 -10  -2   5   90.09   17.70
 -10  -2   5   63.49    8.40
 -10   2  -5   89.19   15.30
 -10  -2  -5   61.89    6.90
  10   2  -5   66.89   11.80
 -10   2   5   81.89   19.60
  10  -2   5   65.09    9.50
 -10  -4   5   11.80   10.90
 -10  -4   5   14.50    6.70
 -10   4  -5   15.00    7.20
  10   4  -5   17.10    8.10
 -10  -4  -5   19.30    4.70
  10  -4   5   34.10    9.70
  10  -6  -5   62.49   12.60
 -10  -6   5   61.89   19.80
 -10   6  -5   40.70   13.00
 -10  -6   5   99.69   17.90
 -10  -6  -5   72.79   12.10
  10  -6   5   68.09   16.70
  10  -8  -5   14.60    9.50
 -10  -8   5   83.09   27.90
 -10  -8   5   56.89   14.80
 -10  -8  -5   30.50   11.30
  10  -8   5   27.80   12.60
 -11  -1   5 1441.76   93.99
  11   1   5 1545.65   82.69
 -11   1  -5 1580.64   88.69
  11  -1   5 1377.86   83.09
  11   1  -5 1495.75   88.89
  11  -1   5 1289.27   82.09
 -11   3  -5 2062.19  125.39
 -11  -3   5 2024.90  119.59
 -11  -3   5 2034.00  131.09
  11   3  -5 2042.60  126.89
 -11  -3  -5 2179.08  115.99
  11  -3   5 2046.10  124.09
 -11  -5   5  501.45   39.90
 -11   5  -5  585.24   45.40
 -11  -5   5  474.15   47.80
 -11  -5  -5  519.25   35.80
  11  -5   5  567.44   45.10
 -11  -7   5  575.84   47.70
 -11  -7   5  540.75   55.59
  11  -7  -5  521.75   45.20
 -11  -7  -5  593.24   37.50
  11  -7   5  617.44   53.89
 -11  -7  -5  613.14   43.60
 -12   0   5    4.60    5.40
 -12   0  -5    0.60    2.30
  12   0  -5   -2.00    2.60
 -12  -2   5   65.99   15.20
 -12   2  -5   38.90    9.30
 -12  -2   5   61.39    9.70
 -12   2   5   83.59   20.40
  12   2  -5   61.49   12.00
  12  -2   5   76.69   10.50
 -12  -4   5   22.70   15.70
 -12   4  -5   21.40    8.00
 -12  -4   5   13.00    5.70
  12  -4   5   34.20   10.20
 -12  -4  -5   17.00    4.60
 -12   4   5   25.90   11.10
  12   4  -5    7.00    7.20
  12  -6  -5  114.19   15.10
 -12  -6   5  112.79   27.50
 -12  -6   5   73.79   15.10
 -12   6  -5   83.29   17.40
 -12  -6  -5   92.19   12.90
  12  -6   5   89.99   18.60
 -12  -8   5   28.00   11.90
 -12  -8   5   11.60   13.50
  12  -8  -5   34.20   11.30
 -12  -8  -5   25.30   10.10
  12  -8   5   19.80   11.00
 -13   1  -5 2086.19  119.19
 -13  -1   5 2030.50  126.29
  13   1  -5 2105.89  121.19
  13  -1   5 1936.61  114.99
  13  -1   5 1940.21  113.49
 -13  -3   5 2140.39  127.29
 -13  -3   5 2240.28  139.89
 -13   3  -5 2283.57  133.59
  13   3  -5 2322.57  136.39
 -13  -3  -5 2186.98  123.99
  13  -3   5 2114.69  131.99
 -13  -5   5  592.94   43.50
 -13  -5   5  560.14   52.59
  13  -5   5  600.44   48.40
 -13  -5  -5  577.74   39.10
 -13  -7   5  554.44   57.19
  13  -7  -5  573.64   46.70
 -13  -7   5  631.84   48.50
 -13  -7  -5  548.95   42.50
  13  -7   5  546.65   51.59
  14   0  -5   -0.50    3.00
 -14   0   5   -3.00    5.30
 -14  -2   5   26.10   10.10
 -14  -2   5   15.60    5.60
 -14   2  -5   22.90    6.80
  14   2  -5   19.30    8.10
 -14   2   5   18.00    8.80
  14  -2   5   15.90    6.20
 -14  -4   5   14.20    6.20
 -14   4  -5   15.10    6.90
 -14  -4   5   10.60    9.20
  14   4  -5   18.70   10.20
 -14   4   5   18.20   10.50
  14  -4   5    7.80    6.50
 -14  -4  -5    4.20    3.30
 -14  -6   5   87.89   24.30
 -14  -6   5   79.79   15.80
  14  -6  -5   86.39   16.30
  14  -6   5   71.29   17.70
 -14  -6  -5   62.39   11.60
 -14  -8   5   26.80   17.10
 -14  -8   5   31.00   12.90
  14  -8  -5   22.40   11.60
  14  -8   5   17.50   11.90
 -14  -8  -5   10.10    7.70
  15  -1  -5  962.00   70.99
 -15  -1   5 1308.97   83.39
  15  -1   5 1180.18   71.79
  15  -1   5 1212.28   71.29
  15   1  -5 1287.57   77.49
 -15   3  -5 1728.73  107.39
 -15  -3   5 1870.11  102.59
 -15  -3   5 1771.52  114.59
  15   3  -5 1677.03  110.19
 -15  -3  -5 1706.53   99.19
  15  -3   5 1636.94  106.79
 -15  -5   5  483.15   37.50
 -15  -5   5  448.86   46.30
 -15   5  -5  510.45   42.30
 -15  -5  -5  461.75   34.30
  15  -5   5  500.75   43.30
  15  -7  -5  472.95   43.20
 -15  -7   5  532.65   43.30
 -15  -7   5  427.46   49.99
 -15  -7  -5  497.85   38.60
  15  -7   5  558.54   49.80
  16   0  -5   -5.40    3.10
 -16   0   5    3.10    5.30
  16   0   5   -0.50    1.70
  16   0   5    2.10    1.80
 -16   2  -5   42.10    9.80
 -16  -2   5   56.49   10.30
  16  -2  -5   45.80    9.80
 -16  -2   5   42.80   12.30
  16   2  -5   70.99   14.70
 -16   2   5   71.69   18.90
  16  -2   5   65.89   15.90
 -16  -4   5   90.49   14.20
 -16   4  -5  129.59   17.20
 -16  -4   5   71.09   17.10
  16   4  -5  113.09   20.40
  16  -4   5   86.39   17.20
 -16  -4  -5   99.79   10.60
 -16   4   5  103.69   24.30
 -16  -6   5  137.99   19.50
  16  -6  -5  149.88   20.70
 -16  -6   5  142.69   31.70
 -16  -6  -5  129.79   15.30
  16  -6   5  111.39   22.10
  16  -8  -5   50.29   15.00
 -16  -8   5   25.40   11.10
 -16  -8   5   34.90   17.30
  16  -8   5   31.50   14.60
 -16  -8  -5   53.39   12.60
  17  -1  -5  843.62   56.49
 -17  -1   5  903.71   66.59
  17  -1   5  944.71   53.59
 -17   1   5  739.73   66.69
  17  -1   5  889.11   55.89
  17   1  -5  905.11   61.69
 -17   3  -5 1153.08   73.29
 -17  -3   5 1055.59   81.69
 -17  -3   5 1111.39   67.89
  17   3  -5 1118.79   76.89
  17  -3   5 1115.79   73.49
 -17  -3  -5 1145.39   66.19
 -17   3   5  904.21   78.19
 -17  -5   5  305.07   28.10
 -17  -5   5  309.37   37.10
 -17   5  -5  336.27   32.70
  17  -5   5  346.47   34.60
 -17  -5  -5  323.27   25.00
 -17  -7   5  470.75   41.30
  17  -7  -5  454.05   43.30
 -17  -7   5  504.35   53.19
 -17  -7  -5  498.95   37.90
  17  -7   5  504.75   49.50
  18   0   5   -1.80    1.80
  18   0   5    0.00    2.40
  18   0  -5   -8.20    3.70
 -18   0   5   -0.10    5.00
  18  -2  -5   37.70    7.80
 -18  -2   5   19.20   11.80
 -18   2   5   24.60   11.40
  18  -2   5   23.10    8.10
  18   2  -5   17.60    8.30
 -18  -4   5  128.09   23.80
 -18  -4   5  131.89   15.20
  18  -4   5  103.69   18.50
 -18  -4  -5  109.09   12.60
 -18  -6   5  204.18   30.00
 -18  -6   5  168.68   29.10
  18  -6  -5  154.48   22.70
  18  -6   5  201.18   31.80
 -18  -6  -5  227.78   20.30
 -18  -8   5   58.99   15.20
 -18  -8  -5   62.19   13.70
 -19  -1   5  515.25   46.80
  19  -1  -5  508.05   37.80
  19   1  -5  469.15   41.10
  19  -1   5  566.14   34.60
  19  -1   5  566.64   37.90
 -19   1   5  432.16   46.50
 -19  -3   5  963.90   61.99
 -19  -3  -5  874.01   65.79
  19   3  -5  975.90   71.39
  19  -3   5 1031.00   68.19
 -19   3   5 1020.30   85.79
 -19  -5   5  375.86   30.60
 -19  -5   5  348.87   39.70
  19   5  -5  353.36   40.80
 -19  -5  -5  330.97   26.30
  19  -5   5  327.17   35.50
  19  -7  -5  411.56   40.20
 -19  -7   5  406.26   36.40
 -19  -7   5  372.56   45.10
  19  -7   5  367.66   42.50
 -19  -7  -5  374.56   32.10
  20   0   5    2.80    2.90
  20   0  -5    0.90    4.20
 -20   0   5   -0.90    4.20
  20   0   5    1.30    2.40
  20  -2  -5   18.40    6.40
 -20  -2   5   25.30   11.90
 -20   2   5   17.40   10.40
  20  -2   5   24.90    8.60
  20   2  -5   16.80   10.50
 -20  -4   5   31.60    8.60
 -20  -4   5   34.60   13.20
  20   4  -5   54.59   16.10
 -20   4   5   37.60   15.30
 -20  -4  -5   27.50    6.80
  20  -4   5   50.29   14.10
 -20  -6   5  107.79   18.40
  20  -6  -5   90.89   19.50
 -20  -6   5  106.49   27.60
  20  -6   5  102.49   25.70
 -20  -6  -5   74.89   12.80
  21  -1  -5  731.83   48.30
 -21  -1   5  669.23   58.59
  21  -1   5  730.23   44.00
  21   1  -5  569.84   50.79
 -21   1   5  636.04   75.29
 -21  -3   5 1408.36   95.49
 -21  -3   5 1129.99   74.29
  21  -3   5 1146.19   79.69
  21   3  -5 1106.09   85.89
 -21   3   5 1151.98   88.69
 -21  -5   5  367.16   31.50
 -21  -5   5  339.57   40.50
  21  -5   5  459.15   41.00
 -21  -5  -5  358.16   28.00
 -21  -7   5  369.16   46.40
  21  -7  -5  474.05   44.80
 -21  -7   5  432.26   38.00
 -21  -7  -5  393.46   33.10
  21  -7   5  395.86   44.70
  22   0   5   -0.20    3.00
  22   0  -5    7.90    5.00
  22   0   5    0.90    3.20
 -22   0   5    0.90    5.30
  22  -2  -5   14.70    5.90
 -22  -2   5    7.60    8.90
 -22   2   5    5.10    8.20
  22   2  -5    6.90    9.70
  22  -2   5   17.90    8.60
  22  -2   5   14.30    4.90
 -22  -4   5   13.10    7.00
 -22  -4   5    9.80    9.60
  22  -4   5    7.50    8.00
  22   4  -5   38.80   15.90
 -22  -4  -5   16.80    6.40
 -22   4   5   -3.60    6.70
  22  -6  -5   24.90   10.90
 -22  -6   5   41.50   18.10
 -22  -6   5   44.80   12.40
  22  -6   5   26.10   13.10
 -22  -6  -5   45.30   10.00
  23   1   5 1055.99   61.19
 -23  -1   5  883.71   76.59
  23   1   5 1007.20   60.59
  23  -1  -5 1071.49   67.89
  23  -1   5 1069.49   63.29
 -23   1   5 1018.90   79.59
  23  -1   5 1016.10   67.49
 -23  -3   5 1171.38   89.29
 -23  -3   5 1050.49   74.39
  23  -3   5 1132.99   80.29
 -23   3   5 1272.37   91.69
  23   3  -5 1306.47   88.69
 -23  -5   5  372.06   44.60
 -23  -5   5  377.46   42.40
 -23  -5  -5  368.86   28.90
  23  -5   5  386.16   39.80
 -23  -7   5  384.26   47.80
  23  -7  -5  421.16   44.90
 -23  -7   5  459.75   38.80
 -23  -7  -5  382.56   33.60
  23  -7   5  459.85   47.80
 -24   0   5   -1.90    5.90
  24   0  -5    9.70    5.50
  24   0   5    0.80    3.60
  24   0   5   -0.50    3.80
  24  -2  -5   20.20    7.00
 -24  -2   5   20.50   10.70
 -24   2   5   10.50   10.40
  24   2  -5   33.10   21.10
  24  -2   5    9.80    5.20
  24  -2   5   29.60    9.70
 -24  -4   5    2.50    5.90
 -24  -4   5    2.80    9.30
  24  -4   5   -3.00    5.40
 -24  -4  -5    1.90    3.90
 -24   4   5   -4.10    7.30
 -24  -6   5   26.40   14.90
 -24  -6   5   13.30    8.70
  24  -6   5   24.30   13.10
 -24  -6  -5   39.00    9.60
 -25  -1   5  522.75   56.19
  25   1   5  662.73   43.80
  25  -1  -5  780.32   50.49
 -25   1   5  629.34   58.49
  25  -1   5  681.33   44.60
  25  -1   5  733.03   50.29
 -25  -3   5  892.61   74.49
  25  -3  -5  839.02   60.79
  25  -3   5  964.30   68.69
 -25   3   5  974.40   77.49
  25   3  -5  962.40   75.59
 -25  -5   5  312.27   39.90
 -25  -5   5  316.47   28.70
 -25  -5  -5  293.77   26.20
  25  -5   5  315.77   38.30
  26   0  -5   -4.10    4.90
  26   0   5   -1.10    4.00
  26   0   5   -4.50    3.60
  26  -2  -5    7.30    5.60
 -26  -2   5   11.10   10.40
  26  -2   5    0.70    3.80
  26  -2   5   -1.90    6.00
  26   2  -5   11.10    9.80
 -26   2   5   -0.30    8.70
 -26  -4   5   13.40   11.30
 -26  -4   5   21.50    8.60
  26  -4   5   13.00   11.10
 -26   4   5    6.90   10.40
 -26  -6   5   65.09   14.10
 -26  -6   5   45.80   18.50
  26  -6   5   42.90   16.40
 -26  -6  -5   66.49   12.50
  27   1   5  594.74   38.90
  27  -1  -5  610.64   47.00
 -27  -1   5  428.36   49.99
  27   1   5  487.05   36.90
 -27   1   5  576.64   52.89
  27  -1   5  566.04   38.30
  27   1  -5  406.06   44.40
  27  -1   5  626.44   44.50
  27  -3  -5  693.93   49.90
 -27  -3   5  736.43   66.29
 -27   3   5  771.02   65.99
  27  -3   5  616.54   55.09
 -27  -5   5  199.88   23.00
 -27  -5   5  217.48   33.40
  27  -5   5  247.08   33.20
 -27  -5  -5  174.18   20.20
  28   0  -5    2.70    6.10
  28   0   5   -2.70    5.00
  28   0   5   -3.60    3.10
 -28   0   5    1.10    8.10
  28  -2  -5   16.50    7.50
 -28  -2   5    2.90    9.20
  28   2   5    6.30    3.50
  28   2   5   -3.20    2.70
 -28   2   5   11.20   11.40
  28  -2   5   13.30    5.60
  28   2  -5    1.30   15.20
  28  -2   5    7.40    7.40
 -28  -4   5   43.40   17.10
 -28  -4   5   48.10   13.00
 -28   4   5   30.30   16.60
  28  -4   5   36.40   15.20
 -28  -6   5   67.89   23.90
 -28  -6   5   86.39   16.40
  28  -6   5   51.79   19.10
 -28  -6  -5   64.49   13.80
  29   1   5  348.37   29.80
  29   1   5  275.37   26.40
  29  -1  -5  353.86   32.00
  29   1  -5  316.97   36.60
  29  -1   5  373.86   33.80
  29  -1   5  374.26   28.20
 -29   1   5  368.06   40.60
 -29  -3   5  405.26   47.50
  29  -3  -5  447.16   37.50
  29  -3   5  375.26   32.80
  29  -3   5  470.15   43.30
 -29   3   5  525.15   51.69
 -29  -5   5  157.58   20.90
 -29  -5   5  122.49   29.90
 -29  -5  -5  122.39   20.00
  29  -5   5  198.88   34.50
 -30   0   5    4.80    8.60
  30   0   5    1.60    5.30
  30   0   5    3.70    6.40
  30   0  -5    8.30   11.40
  30   2   5   -4.80    4.70
  30  -2  -5   44.70   13.70
 -30  -2   5    6.80   11.60
  30   2   5    0.30    4.10
  30  -2   5   17.20    9.60
  30  -2   5    8.70    5.50
 -30   2   5    9.70   10.50
 -30  -4   5    3.60    9.00
  30  -4   5    4.10   16.60
 -30   4   5    8.90   11.40
  31   1   5  265.37   25.10
 -31  -1   5  195.68   32.60
  31   1   5  197.38   22.50
 -31   1   5  295.47   36.20
  31  -1   5  269.07   29.30
  31  -1   5  329.27   25.40
 -31  -3   5  359.46   47.50
  31  -3   5  447.46   43.90
 -31   3   5  507.65   52.19
 -31  -5   5  168.18   37.00
 -31  -5   5  167.78   22.30
  31  -5   5  200.38   36.90
 -32   0   5    1.00    6.90
  32   0   5   10.20    6.30
  32   0   5   13.30    8.30
  32   2   5    6.90    5.40
 -32  -2   5    3.40    8.30
  32  -2   5    3.40    6.80
 -32   2   5   16.20   14.00
  32  -2   5    0.20    4.90
 -32  -4   5    6.10   14.20
 -32   4   5    5.10   12.60
  32  -4   5   -2.20    9.10
 -33  -1   5  114.69   25.70
  33   1   5   61.69   20.20
  33  -1   5  192.38   24.70
 -33  -3   5  242.78   39.00
 -33   3   5  239.48   37.60
  33  -3   5  299.47   37.60
  33  -3   5  325.67   26.40
 -34   0   5   10.30   11.10
  34   0   5    6.60    7.50
  34   0   5  -10.60    5.80
 -34  -2   5    6.90   10.30
  34   2   5    2.20    6.20
  34   2   5   -1.40    4.40
 -34   2   5    5.50    9.40
  34  -2   5   -1.90   10.40
  34  -2   5   -6.20    4.90
 -34  -4   5   -1.00   10.30
  34  -4   5    8.00   13.90
 -35  -1   5  218.08   35.50
  35  -1   5  246.58   25.20
 -35   1   5  275.57   36.20
  35  -1   5  264.97   31.50
 -35  -3   5  278.67   42.70
  35  -3   5  314.57   28.80
  35  -3   5  352.86   39.60
 -35   3   5  386.86   45.80
  36   0   5  -17.60    6.90
 -36   0   5   -2.60    7.60
  36   0   5    0.40    7.50
  36   2   5   -1.80    7.00
 -36  -2   5    5.50    9.70
  36   2   5    2.90    6.20
 -36   2   5   -4.80    8.60
  36  -2   5   13.40    8.20
  36  -2   5    7.80   11.20
 -37  -1   5  274.87   37.00
 -37   1   5  280.17   36.40
  37  -1   5  159.08   22.30
  37  -1   5  195.08   31.30
  38   0   5    4.80   10.80
  38   0   5  -13.60    6.30
 -38   0   5    2.70   10.30
   0   0   6 2229.98  134.39
   0   0  -6 2249.18  128.59
   0  -2   6  948.21   73.99
   0  -2   6 1017.60   60.99
   0   2   6 1096.89   69.99
   0   2  -6 1172.18   70.69
   0   4  -6  837.92   63.29
   0  -4   6  813.32   66.39
   0  -4   6  921.91   57.89
   0  -6   6  823.62   63.69
   0   6  -6  965.50   80.29
   0  -6  -6  927.11   58.49
   0  -8   6  270.87   33.90
   0  -8  -6  328.97   31.50
   1  -1  -6   57.99    6.80
   1   1   6   68.39   14.60
  -1   1  -6   75.69   10.80
  -1  -1   6   77.99   16.20
   1  -1   6   82.39   15.30
   1   1  -6   75.49   10.70
  -1   1   6   92.99   17.40
  -1  -1  -6   62.39    7.10
  -1   3  -6   57.89   12.20
   1   3   6   50.49    7.90
  -1  -3   6   69.39   17.60
  -1   3   6   60.19   10.80
   1   3  -6   64.29   13.40
   1  -3   6   63.29   15.80
   1  -3   6   57.59   12.20
  -1  -5   6   15.70    7.20
  -1   5  -6   33.60   15.70
   1  -5  -6   27.00    5.90
  -1  -5  -6   16.30    4.70
   1  -5   6   16.00    7.70
  -1  -7   6   76.79   16.70
   1  -7  -6   95.89   16.00
   1  -7   6   72.69   17.30
  -1  -7  -6   91.59   16.00
  -2   0   6 2353.56  142.09
   2   0  -6 2214.18  134.69
   2   0   6 2532.95  140.89
  -2   0  -6 2363.26  135.39
   2   2   6 1347.97   81.79
   2  -2  -6 1136.49   71.79
  -2   2  -6 1382.86   82.89
  -2  -2   6 1303.47   73.69
  -2  -2   6 1268.47   85.79
   2  -2   6 1316.87   73.69
  -2   2   6 1125.09   82.89
   2   2  -6 1449.35   83.69
   2  -2   6 1293.47   87.29
  -2  -4   6 1172.18   71.39
  -2  -4   6 1080.59   81.39
  -2   4  -6 1044.00   76.89
   2   4  -6 1077.79   77.49
   2  -4   6 1189.38   72.39
  -2   6  -6  915.71   76.09
  -2  -6   6  868.11   62.19
   2  -6  -6  852.91   55.89
  -2  -6  -6  850.01   55.59
   2  -6   6  741.83   60.99
   2   6  -6 1027.10   92.19
   2  -8  -6  241.08   27.60
  -2  -8   6  277.27   31.80
   2  -8   6  221.88   30.60
  -2  -8  -6  253.97   26.80
  -3   1  -6   70.19   11.90
   3   1   6   72.39   14.40
   3  -1  -6   59.89    7.20
  -3  -1   6   69.99   14.80
  -3  -1  -6   70.09    7.50
   3   1  -6   71.39   11.70
   3  -1   6   79.99   12.80
  -3   1   6   95.39   18.90
  -3  -3   6   39.60   12.40
  -3   3  -6   31.00   10.10
   3  -3   6   41.10    9.70
   3   3  -6   45.60   11.30
  -3   3   6   51.69   11.80
  -3  -5   6   10.50    9.00
  -3  -5   6   12.10    6.60
   3  -5  -6   30.50    6.40
  -3  -5  -6   36.10    6.60
   3  -5   6   10.80    7.00
   3   5  -6   39.80   16.30
  -3  -7   6  100.89   20.50
   3  -7  -6   88.79   15.50
   3  -7   6   86.69   18.70
  -3  -7  -6   92.69   15.60
   4   0   6 1990.90  114.39
  -4   0   6 2120.69  119.59
  -4   0  -6 1786.92  109.69
   4   0  -6 1725.23  109.19
  -4  -2   6 1062.39   75.99
  -4   2  -6 1082.29   71.99
   4   2   6 1178.58   67.19
  -4  -2   6 1147.89   64.49
   4  -2   6 1053.69   63.99
   4   2  -6 1052.49   71.89
   4  -2   6 1154.88   75.79
  -4   4  -6  863.91   64.39
  -4  -4   6  920.11   58.59
   4  -4   6  921.51   60.09
   4   4  -6  845.52   64.69
   4  -6  -6  706.83   50.09
  -4  -6   6  741.73   66.69
  -4  -6   6  826.72   57.29
   4  -6   6  775.12   58.29
  -4  -6  -6  768.72   50.29
  -4  -8   6  231.28   37.60
  -4  -8   6  271.87   32.60
   4  -8  -6  252.07   29.10
  -4  -8  -6  300.47   29.00
   4  -8   6  281.27   33.80
   5   1   6   54.89   11.20
  -5   1  -6   48.30    9.80
  -5  -1   6   58.99   19.50
   5  -1  -6   46.50    6.40
  -5  -1  -6   31.00    6.10
   5  -1   6   55.89   12.60
   5   1  -6   41.50    9.10
  -5   1   6   31.10   11.20
  -5  -3   6   70.89    9.50
  -5  -3   6   72.19   17.80
  -5   3  -6   55.89   12.30
   5   3  -6   57.59   13.10
   5  -3   6   71.79   16.20
  -5   3   6   78.09   15.00
  -5  -5   6   63.69   20.40
  -5   5  -6   67.99   18.30
   5  -5  -6   63.79    8.50
  -5  -5   6   40.80   10.90
  -5  -5  -6   63.09    9.40
   5  -5   6   33.10   10.70
   5   5  -6   78.69   19.00
  -5  -7   6  108.29   20.40
  -5  -7   6  115.59   31.60
   5  -7  -6   99.29   16.70
   5  -7   6  110.19   20.60
  -5  -7  -6  113.59   16.00
   6   0   6 1795.92  100.79
  -6   0   6 1750.42  106.69
  -6   0  -6 1558.44   96.69
   6   0  -6 1524.45   96.39
  -6   2  -6  815.22   57.19
  -6  -2   6  851.21   62.29
   6   2   6  865.21   49.70
  -6  -2   6  894.31   50.89
   6   2  -6  866.41   58.29
   6  -2   6  867.61   50.39
  -6  -2  -6  749.33   48.40
  -6   4  -6  652.33   49.99
  -6  -4   6  608.94   53.69
  -6  -4   6  626.54   43.10
  -6  -4  -6  601.64   37.20
   6  -4   6  639.54   45.70
   6   4  -6  607.84   50.09
  -6  -6   6  688.43   50.99
   6  -6  -6  641.64   45.60
  -6  -6   6  668.03   61.49
   6  -6   6  658.33   52.79
  -6  -6  -6  658.23   44.70
   6  -8  -6  287.57   29.90
  -6  -8   6  233.18   38.20
  -6  -8   6  249.58   30.60
  -6  -8  -6  271.17   27.80
   6  -8   6  307.17   35.10
   7   1   6   61.19    9.90
   7  -1  -6   53.99    8.00
  -7  -1   6   57.49   13.40
  -7   1  -6   70.29   12.00
  -7   1   6   81.59   18.90
  -7  -1  -6   72.59    8.30
   7  -1   6   80.09   14.50
   7   1  -6   72.69   12.30
  -7   3  -6  119.79   19.30
  -7  -3   6  115.59   12.50
  -7  -3   6  112.49   22.70
  -7   3   6  112.99   17.40
   7  -3   6  104.49   19.10
   7   3  -6  127.59   17.80
  -7  -3  -6  116.09    8.30
  -7   5  -6   65.49   17.10
  -7  -5   6   54.89   11.00
  -7  -5   6   54.49   18.90
   7  -5   6   34.20   10.60
   7   5  -6   48.70   14.00
  -7  -5  -6   60.79    8.10
   7  -7  -6  158.18   18.70
  -7  -7   6  109.79   30.10
  -7  -7   6  119.49   21.50
   7  -7   6  125.49   24.00
  -7  -7  -6  122.69   16.90
  -8   0  -6 1727.83  102.39
   8   0  -6 1782.12  102.99
   8   0   6 1786.72  104.49
  -8   0   6 1669.93  111.79
  -8  -2   6  855.31   64.69
  -8  -2   6  942.21   54.29
  -8   2  -6  941.11   60.49
  -8  -2  -6  864.41   51.59
   8  -2   6  882.81   53.29
   8   2  -6  899.11   60.79
  -8   2   6  807.22   66.29
  -8   4  -6  683.63   52.19
  -8  -4   6  692.83   57.69
  -8  -4   6  697.53   46.10
   8   4  -6  638.54   52.89
   8  -4   6  676.93   48.70
  -8  -4  -6  644.54   40.10
  -8  -6   6  590.54   44.60
   8  -6  -6  502.95   40.30
  -8  -6   6  589.84   56.39
  -8  -6  -6  523.05   37.90
   8  -6   6  567.34   47.40
   8  -8  -6  168.98   24.20
  -8  -8   6  150.08   24.50
  -8  -8   6  153.58   34.60
  -8  -8  -6  205.08   22.40
   8  -8   6  158.08   28.90
  -9   1  -6   55.29   10.80
  -9  -1   6  118.59   21.70
   9  -1  -6   69.39    8.90
   9   1   6   62.99   10.80
   9   1  -6   71.89   12.60
  -9   1   6   66.29   18.60
  -9  -1  -6   65.79    8.30
   9  -1   6   71.79   14.20
  -9  -3   6    6.30    3.90
  -9  -3   6   11.60    9.50
  -9   3  -6   11.10    6.60
  -9  -3  -6   16.60    3.20
  -9   3   6   -6.40    4.60
   9   3  -6   17.60    7.90
   9  -3   6    4.80    5.10
  -9  -5   6   27.40    8.70
  -9  -5   6   15.30   10.40
  -9   5  -6    8.50    9.80
  -9  -5  -6   25.50    5.80
   9   5  -6   15.50    9.60
   9  -5   6   14.30    7.50
  -9  -7   6   56.99   20.80
  -9  -7   6   95.19   18.60
   9  -7  -6   87.09   16.30
  -9  -7  -6  107.09   16.20
   9  -7   6   94.09   21.60
  10   0  -6 2345.07  129.59
  10   0   6 2077.59  132.59
 -10   0  -6 2262.27  128.29
 -10   0   6 2135.99  138.49
 -10   2  -6 1241.48   75.29
 -10  -2   6 1114.59   79.79
 -10  -2   6 1162.28   69.09
  10  -2   6 1101.79   67.99
 -10   2   6 1152.28   83.79
  10   2  -6 1121.59   75.29
 -10   4  -6 1043.10   67.19
 -10  -4   6  863.61   58.19
 -10  -4   6  879.31   71.09
  10  -4   6  889.41   62.29
 -10  -4  -6  923.11   53.49
 -10   4   6  834.02   65.89
  10   4  -6  944.91   67.79
 -10  -6   6  702.03   64.49
  10  -6  -6  691.53   49.20
 -10  -6   6  704.03   51.99
  10  -6   6  689.63   55.79
 -10  -6  -6  696.63   46.40
  10  -8  -6  209.88   26.20
 -10  -8   6  205.98   27.30
 -10  -8   6  180.98   38.40
  10  -8   6  200.98   33.20
 -10  -8  -6  192.98   23.00
 -11   1  -6   38.60   14.80
  11  -1  -6   61.59   10.20
  11   1   6   66.59    8.20
 -11  -1   6   77.39   17.20
  11   1  -6   72.39   12.70
 -11  -1  -6   57.19    7.90
 -11   1   6   32.90   12.90
 -11   3  -6   12.80    7.50
 -11  -3   6   13.80    5.20
 -11   3   6   11.00    9.70
  11   3  -6   12.60    7.20
  11  -3   6   11.80    6.00
 -11  -3  -6   14.70    3.90
 -11  -5   6    9.80    9.40
 -11  -5   6   11.50    6.70
 -11   5  -6   10.80    8.40
  11  -5   6   23.60    9.90
 -11  -5  -6   19.40    5.30
  11   5  -6    7.80    9.00
 -11  -7   6   79.99   29.40
 -11  -7   6   67.19   14.80
  11  -7  -6   29.10   12.10
  11  -7   6   65.09   17.40
 -11  -7  -6   53.39   11.60
 -12   0  -6 2220.18  125.09
 -12   0   6 2018.00  135.99
  12   0  -6 2137.69  133.09
  12   0   6 2165.78  125.19
 -12   2  -6 1218.78   74.89
  12  -2  -6 1063.59   68.69
 -12  -2   6 1106.39   80.19
  12  -2   6 1099.79   68.49
 -12   2   6 1281.07   86.49
  12   2  -6 1113.79   75.59
 -12  -4   6  982.90   77.09
 -12  -4   6  939.31   63.29
 -12   4  -6 1134.59   72.39
 -12  -4  -6 1012.70   59.09
 -12   4   6  914.51   73.39
  12  -4   6 1036.70   68.79
  12   4  -6 1030.80   73.79
 -12  -6   6  801.62   70.59
 -12  -6   6  826.72   56.89
  12  -6  -6  790.82   55.19
  12  -6   6  720.73   60.09
 -12  -6  -6  758.12   51.59
 -13  -1   6   53.19   15.90
 -13   1  -6   72.69   12.30
  13  -1  -6   65.59   10.60
  13   1  -6   84.99   14.70
 -13   1   6   39.10   13.90
 -13  -3   6   63.99   10.30
 -13  -3   6   82.99   19.20
 -13   3  -6   76.29   15.60
 -13   3   6   39.20   14.10
 -13  -3  -6   80.39    8.60
  13  -3   6   88.59   14.60
  13   3  -6   92.09   16.70
 -13  -5   6   31.10   16.60
 -13   5  -6   15.90    8.90
 -13  -5   6   27.30    8.70
 -13  -5  -6   17.10    5.10
  13  -5   6   26.30   11.10
  13   5  -6   16.70    9.20
 -13  -7   6   69.39   28.90
  13  -7  -6   48.90   13.90
 -13  -7   6   77.19   15.70
  13  -7   6   59.59   16.60
 -13  -7  -6   77.99   12.80
  14   0   6 1389.66   84.39
 -14   0   6 1347.17   97.29
  14   0  -6 1466.05   88.29
 -14   2  -6  776.52   52.49
 -14  -2   6  707.63   63.99
  14  -2  -6  681.83   52.19
  14  -2   6  701.33   47.40
 -14   2   6  845.92   64.59
  14   2  -6  737.03   54.59
 -14  -4   6  646.84   57.19
 -14  -4   6  645.24   44.30
 -14   4  -6  637.24   53.19
  14   4  -6  667.43   55.19
 -14  -4  -6  665.73   40.30
 -14   4   6  617.14   55.79
  14  -4   6  642.64   49.40
 -14  -6   6  598.64   50.59
  14  -6  -6  665.23   48.90
 -14  -6   6  626.24   61.39
  14  -6   6  599.54   52.99
 -14  -6  -6  649.14   43.00
 -15   1  -6   50.79   10.30
 -15  -1   6   46.20   15.30
  15   1  -6   52.59   11.80
 -15   1   6   37.10   15.50
 -15  -3   6   21.10   13.10
 -15  -3   6   30.10    7.60
 -15   3  -6   47.50   12.40
  15  -3   6   16.70    7.80
  15   3  -6   21.30   10.80
 -15   3   6   11.70   10.30
 -15  -5   6   22.00    8.00
 -15  -5   6   35.10   15.30
 -15   5  -6   21.60   10.10
  15  -5   6   21.50   10.10
 -15  -5  -6   27.30    6.40
 -15  -7   6   63.29   23.60
  15  -7  -6   59.09   13.60
 -15  -7   6   87.59   16.20
 -15  -7  -6   83.99   13.90
  15  -7   6   97.09   22.60
  16   0  -6  941.51   63.59
 -16   0   6  877.31   71.99
  16   0   6  967.00   59.09
  16  -2  -6  562.44   41.10
 -16   2  -6  597.74   44.70
 -16  -2   6  615.74   52.49
  16  -2   6  643.94   42.10
 -16   2   6  728.23   58.49
  16   2  -6  534.95   47.00
 -16   4  -6  627.44   47.80
 -16  -4   6  590.44   40.90
 -16  -4   6  603.54   54.39
  16   4  -6  584.84   50.49
 -16   4   6  442.76   50.09
  16  -4   6  572.74   46.00
 -16  -4  -6  609.04   37.60
  16  -6  -6  495.65   43.50
 -16  -6   6  523.75   54.79
 -16  -6   6  635.74   44.30
  16  -6   6  476.15   47.30
 -16  -6  -6  553.44   38.10
 -17  -1   6   27.00   11.30
  17  -1  -6   10.10    5.30
 -17   1   6   37.20   16.60
  17   1  -6   32.60    9.40
  17  -1   6   22.50    4.20
 -17  -3   6   61.29   11.50
 -17   3  -6  101.39   17.80
 -17  -3   6   68.29   19.20
  17  -3   6   67.99   13.30
 -17   3   6   57.09   20.20
  17   3  -6   57.79   15.70
 -17  -5   6   37.20   15.30
 -17  -5   6   29.20    9.10
 -17  -5  -6   42.70    8.00
  17  -5   6   35.80   11.40
  17  -7  -6   87.19   19.40
 -17  -7   6   65.69   25.30
 -17  -7   6   90.39   17.60
 -17  -7  -6   84.59   13.90
  17  -7   6   74.89   20.60
 -18   0   6  803.52   69.69
  18   0  -6  887.51   60.39
 -18  -2   6  656.23   55.89
  18  -2  -6  614.84   43.90
  18  -2   6  594.94   41.20
  18   2  -6  642.64   51.79
 -18   2   6  793.62   62.19
 -18   4  -6  522.65   42.90
 -18  -4   6  497.05   49.50
 -18  -4   6  484.25   36.40
  18  -4   6  520.25   42.70
  18   4  -6  483.75   46.30
 -18  -4  -6  475.45   41.80
  18  -6  -6  474.65   41.60
 -18  -6   6  395.16   47.70
 -18  -6   6  476.45   38.10
 -18  -6  -6  458.45   33.50
  18  -6   6  448.46   52.19
  19  -1  -6   27.70    7.90
 -19  -1   6   24.80   12.90
  19   1  -6   42.00   12.50
  19  -1   6   18.70    4.50
  19  -1   6   27.10    6.20
 -19   1   6   19.30   11.50
  19  -3  -6   85.09   11.90
 -19  -3   6   55.59   18.10
 -19  -3   6   84.19   14.00
  19  -3   6  106.79   17.40
  19   3  -6   83.59   18.20
 -19   3   6   93.19   23.60
 -19  -5   6   34.80    9.20
 -19  -5   6   32.00   15.40
  19  -5   6   41.10   13.20
 -19  -5  -6   38.30    8.20
 -19  -7   6   56.39   14.10
 -19  -7   6   82.19   30.40
  19  -7  -6   74.49   17.80
  19  -7   6   51.79   18.60
 -19  -7  -6   94.79   13.30
  20   0  -6  749.13   58.99
 -20   0   6  945.51   72.49
 -20  -2   6  572.84   53.99
  20  -2  -6  665.13   43.80
  20  -2   6  582.14   43.30
 -20   2   6  707.83   58.89
  20   2  -6  598.84   51.09
  20  -2   6  565.04   39.50
 -20  -4   6  451.25   46.10
 -20  -4   6  437.46   33.50
  20  -4   6  413.46   38.00
 -20  -4  -6  394.36   31.00
 -20  -6   6  426.56   35.90
 -20  -6   6  358.26   45.80
  20  -6   6  423.86   43.70
 -20  -6  -6  458.75   32.20
 -21  -1   6   16.10   10.50
  21  -1  -6   22.50    7.40
  21  -1   6   35.50    7.60
 -21   1   6   21.00   12.50
  21   1  -6   30.80   10.80
  21  -1   6   21.40    6.00
  21  -3  -6    2.90    5.10
 -21  -3   6    4.10    9.20
 -21   3   6    8.50   10.60
  21   3  -6   20.80   10.40
  21  -3   6    6.30    7.30
 -21  -5   6   11.90    9.00
 -21  -5   6    0.90   10.00
  21  -5   6    3.50    8.20
 -21  -5  -6   14.50    5.30
 -22   0   6  605.04   56.89
  22   0  -6  589.14   48.00
  22  -2  -6  635.14   43.90
 -22  -2   6  528.15   53.79
  22  -2   6  597.94   44.40
  22   2  -6  642.14   53.99
 -22   2   6  694.93   59.19
  22  -2   6  576.24   39.70
 -22  -4   6  492.95   37.70
 -22  -4   6  506.65   50.79
  22  -4   6  422.16   41.10
 -22  -6   6  307.97   28.90
 -22  -6   6  300.37   40.40
  22  -6   6  287.77   35.70
 -22  -6  -6  288.27   24.90
 -23  -1   6   34.70   16.80
  23  -1  -6   20.90    7.90
  23  -1   6   24.70    5.80
 -23   1   6   22.70   13.80
  23  -1   6   30.70    8.10
 -23  -3   6    5.90    9.30
  23  -3  -6   12.50    5.90
  23  -3   6    7.30    7.40
  23   3  -6    4.30   20.10
 -23   3   6    8.60   10.60
 -23  -5   6    8.10   10.80
 -23  -5   6   17.80    8.20
 -23  -5  -6    3.20    4.90
  23  -5   6   12.10    9.40
 -24   0   6  497.45   51.69
  24   0  -6  527.85   48.70
  24  -2  -6  584.74   42.90
 -24  -2   6  530.55   55.39
 -24   2   6  714.93   59.19
  24  -2   6  509.55   42.70
  24  -2   6  590.54   39.90
  24   2  -6  556.54   52.79
 -24  -4   6  445.86   48.60
 -24  -4   6  435.96   36.20
 -24   4   6  390.56   48.00
  24  -4   6  467.45   42.00
 -24  -6   6  387.96   47.10
 -24  -6   6  358.86   32.90
 -24  -6  -6  349.37   29.30
  24  -6   6  292.47   38.90
  25  -1  -6   19.10   14.40
 -25  -1   6    7.30   11.00
 -25   1   6   12.80   10.80
  25   1  -6    0.40    7.60
  25  -1   6   15.20   10.30
  25  -1   6   19.40    5.80
  25  -3  -6    5.40    5.10
 -25  -3   6    7.00    9.80
  25  -3   6   10.00    5.50
  25  -3   6   20.70    8.60
 -25   3   6   11.90   12.00
 -25  -5   6   19.60   15.00
 -25  -5   6   14.40    8.60
  25  -5   6    2.50   10.40
 -25  -5  -6    9.80    6.50
 -26  -2   6  371.96   47.00
  26  -2  -6  444.76   34.70
  26  -2   6  362.46   34.90
  26  -2   6  420.06   30.20
 -26   2   6  449.06   46.60
 -26  -4   6  399.86   47.00
  26  -4  -6  329.07   30.60
  26  -4   6  355.96   36.90
 -26   4   6  361.06   46.00
  27  -1  -6   11.40    9.00
 -27  -1   6   16.10   13.40
 -27   1   6   12.70   11.60
  27  -1   6   23.40    8.50
  27  -1   6   21.00    6.30
  27  -3  -6   27.20    9.00
 -27  -3   6   21.90   13.40
  27  -3   6   19.80    6.70
  27  -3   6   12.50    9.10
 -27   3   6   22.60   16.10
 -27  -5   6    6.70   13.00
 -27  -5   6   -2.80    6.90
  27  -5   6   13.80   10.90
  28  -2  -6  281.57   29.20
 -28  -2   6  315.67   45.20
  28  -2   6  313.87   30.80
 -28   2   6  329.87   39.30
  28  -2   6  282.17   24.00
 -28  -4   6  262.57   39.50
  28  -4   6  324.37   35.30
 -28   4   6  268.47   41.90
 -29  -1   6   -6.70    7.30
 -29   1   6    4.20    9.10
  29  -1   6    9.90    5.30
 -29  -3   6   50.49   21.70
 -29   3   6   14.70   12.80
  29  -3   6   27.80   11.70
  29  -3   6   28.80    7.80
 -30  -2   6  131.49   34.60
  30  -2   6  174.58   24.40
 -30   2   6  226.88   33.10
  30  -2   6  187.78   18.30
 -30  -4   6  179.68   41.30
 -30   4   6  175.28   38.30
  30  -4   6  107.69   39.30
 -31  -1   6    2.90   11.70
  31  -1   6    1.00    5.00
 -31   1   6   -2.90    9.20
  31  -1   6  -10.50    4.20
 -31  -3   6   27.50   18.30
  31  -3   6   27.80   13.40
 -31   3   6   40.20   17.50
  31  -3   6   26.50    7.60
 -32  -2   6  197.18   46.00
 -32   2   6  255.87   36.00
  32  -2   6  196.18   20.50
  32  -2   6  226.38   27.50
 -33  -1   6   -1.70   10.60
  33  -1   6    0.30    5.80
  33  -1   6   -2.40    5.60
 -33   1   6   10.50   12.80
 -33  -3   6    0.40    7.60
 -33   3   6    7.20   10.50
  33  -3   6   12.20   10.60
 -34  -2   6  173.38   42.00
  34  -2   6  204.28   21.60
 -34   2   6  267.17   36.80
  35   1   6   -1.60    5.40
 -35  -1   6    7.70   12.90
  35   1   6  -10.90    6.70
 -35   1   6   17.90   14.40
  35  -1   6  -10.40    6.90
  35  -1   6    0.30    7.70
   0   0   7    1.30    6.00
   0   0  -7   -0.90    3.40
   0  -2   7   -2.30    5.20
   0   2   7    0.20    4.50
   0  -2  -7   -0.30    2.00
   0   2  -7   -3.20    4.40
   0  -4   7  153.88   23.90
   0   4  -7  170.98   23.10
   0  -4   7  140.49   15.70
   0  -6  -7   17.90    6.50
   0  -6   7    1.50    8.90
   0  -6   7   26.40    9.70
  -1   1  -7 1394.96   99.09
   1  -1  -7 1458.85   82.29
  -1  -1   7 1449.65   92.59
   1   1   7 1332.77   93.09
   1  -1   7 1268.87   98.79
  -1   1   7 1387.06   95.39
  -1  -1  -7 1443.16   82.19
   1   3   7  783.02   54.69
  -1  -3   7  973.90   53.79
  -1   3  -7  846.52   63.39
  -1  -3   7  880.51   67.49
  -1   3   7  884.51   57.59
   1   3  -7  866.21   63.79
   1  -3   7  936.51   53.69
   1  -3   7  820.12   66.39
  -1  -5   7  651.43   49.99
  -1   5  -7  870.01   62.49
  -1  -5   7  710.73   63.89
   1  -5  -7  693.33   44.40
   1  -5   7  710.83   51.19
  -1  -5  -7  733.63   44.60
   1  -5   7  677.33   62.79
   1   5  -7  809.02   61.99
  -1  -7   7  226.48   27.60
   1  -7  -7  254.47   36.80
  -1  -7   7  221.28   35.90
  -1  -7  -7  275.67   24.30
   1  -7   7  262.87   29.50
   2   0   7   -3.90    3.80
   2   0  -7    4.50    3.50
  -2   0  -7    1.50    3.40
  -2   0   7   -0.60    5.20
  -2   2  -7    8.20    6.40
   2  -2  -7   14.00    3.90
  -2  -2   7   16.90    8.50
   2   2   7   16.80    6.10
  -2  -2  -7   15.50    3.60
   2  -2   7   22.10   10.40
  -2   2   7    3.40    6.50
   2   2  -7   10.90    7.80
  -2   4  -7  101.49   19.90
  -2  -4   7  131.59   14.10
  -2  -4   7  102.39   23.00
   2   4  -7  112.09   22.20
   2  -4   7  158.68   29.30
   2  -4   7  114.69   14.20
   2  -6  -7   26.90    6.80
  -2  -6   7   31.40   10.10
  -2  -6   7   12.80   12.40
   2  -6   7   24.80    9.90
  -2  -6  -7   14.80    6.00
   3   1   7  731.63   62.49
  -3   1  -7  933.71   73.29
   3  -1  -7  923.51   55.79
  -3  -1   7 1040.50   67.79
  -3   1   7  851.41   68.59
   3  -1   7  952.70   64.79
  -3  -1  -7  861.71   55.39
   3   1  -7 1052.69   62.59
  -3   3  -7  579.34   49.30
  -3  -3   7  572.44   65.19
  -3  -3   7  678.23   41.40
   3  -3   7  661.53   41.50
   3  -3   7  644.34   54.19
   3   3  -7  640.34   51.19
  -3   3   7  743.53   49.00
   3  -5  -7  669.03   42.90
  -3  -5   7  662.43   61.49
  -3   5  -7  770.12   58.79
  -3  -5   7  632.54   47.90
  -3  -5  -7  682.03   42.20
   3  -5   7  711.63   50.09
   3   5  -7  740.43   59.69
  -3  -7   7  231.98   37.70
   3  -7  -7  286.37   26.00
  -3  -7   7  250.67   28.80
   3  -7   7  246.78   29.50
  -3  -7  -7  292.37   25.60
   4   0  -7   -6.10    3.00
  -4   0  -7    1.80    3.50
  -4   0   7    0.30    5.10
   4   0   7    3.50    5.40
  -4   2  -7  102.59   16.90
  -4  -2   7   73.39   18.10
   4   2   7   81.29   13.00
   4  -2  -7   90.09    8.70
   4  -2   7   62.39   15.70
  -4   2   7   74.89   18.50
  -4  -2  -7   91.99    8.30
   4   2  -7  104.89   17.60
  -4  -4   7  110.39   13.20
  -4  -4   7  137.09   28.40
  -4   4  -7   92.59   19.50
   4  -4   7   97.09   13.50
   4   4  -7   80.69   20.40
   4  -4   7  114.39   26.10
  -4  -6   7   62.69   13.30
   4  -6  -7   75.19   12.30
  -4  -6   7   77.29   22.20
   4  -6   7   50.19   13.90
  -4  -6  -7   68.09   10.90
  -5  -1   7  843.82   60.69
   5  -1  -7  838.52   49.80
   5   1   7  632.74   54.39
  -5   1  -7  881.41   60.69
  -5  -1  -7  755.22   49.10
  -5   1   7  624.14   68.49
   5   1  -7  799.82   54.59
   5  -1   7  965.30   59.59
  -5   3  -7  636.54   51.39
  -5  -3   7  685.73   56.99
  -5   3   7  728.63   52.29
   5   3  -7  669.83   52.99
   5  -3   7  675.63   42.90
   5  -3   7  652.43   54.89
  -5  -5   7  616.24   59.29
  -5   5  -7  752.42   57.39
  -5  -5   7  680.73   46.90
   5  -5  -7  614.04   41.60
   5  -5   7  648.64   48.20
  -5  -5  -7  638.04   40.00
   5   5  -7  674.53   61.89
   5  -7  -7  198.88   22.80
  -5  -7   7  233.88   26.50
  -5  -7   7  165.98   34.20
   5  -7   7  244.08   28.70
  -5  -7  -7  233.88   21.80
   6   0   7   -7.10    4.10
  -6   0  -7   -6.40    3.10
  -6   0   7   -4.70    4.70
   6   0  -7   -2.80    3.20
  -6  -2   7   56.99   14.90
  -6   2  -7   74.99   14.40
   6   2   7   66.39    7.70
   6  -2  -7   63.99    7.90
  -6   2   7   37.50   14.20
   6   2  -7   73.29   14.60
  -6  -2  -7   68.19    7.40
   6  -2   7   65.79   15.60
  -6   4  -7   77.79   20.50
  -6  -4   7   88.49   23.10
  -6  -4   7  103.99   12.50
   6   4  -7   69.39   18.20
   6  -4   7   98.39   13.40
   6  -6  -7  123.89   14.60
  -6  -6   7   89.29   23.10
  -6  -6   7  111.09   17.60
   6  -6   7   91.89   18.60
  -6  -6  -7   96.59   11.80
  -7   1  -7  933.01   60.39
   7  -1  -7  984.90   56.99
   7   1   7  713.53   66.99
  -7  -1   7  990.10   68.69
   7   1  -7  882.21   60.79
   7  -1   7 1029.00   64.59
  -7   1   7  759.92   68.69
  -7  -1  -7  891.41   55.59
  -7  -3   7  636.84   54.49
  -7  -3   7  683.73   41.10
  -7   3  -7  633.14   49.40
   7  -3   7  629.54   41.10
  -7   3   7  633.44   51.59
   7  -3   7  601.44   52.39
   7   3  -7  616.24   50.79
  -7   5  -7  751.32   75.99
  -7  -5   7  754.92   49.60
  -7  -5   7  776.02   65.19
   7  -5   7  662.73   50.59
  -7  -5  -7  638.94   42.20
   7  -7  -7  268.27   26.60
  -7  -7   7  310.97   42.90
  -7  -7   7  247.38   27.60
   7  -7   7  298.47   32.80
  -7  -7  -7  265.87   34.90
   8   0  -7   -1.80    5.70
  -8   0  -7   -3.20    3.50
  -8   0   7   -2.30    6.00
   8  -2  -7   39.80    7.30
  -8   2  -7   41.90   10.30
  -8  -2   7   24.20   11.10
  -8   2   7   27.50   11.80
  -8  -2  -7   40.70    6.40
   8   2  -7   36.00   10.20
   8  -2   7   41.50   13.10
  -8  -4   7   94.39   23.90
  -8   4  -7   72.29   18.90
  -8  -4   7  128.49   13.80
  -8  -4  -7   92.29    8.10
   8  -4   7  127.79   15.40
   8   4  -7   96.39   20.50
  -8   4   7  116.79   18.10
  -8  -6   7   31.90   10.60
  -8  -6   7   30.00   14.70
   8  -6   7   43.20   13.30
  -8  -6  -7   52.59    8.90
   9  -1  -7  918.81   55.89
  -9   1  -7  830.52   58.09
   9   1   7  873.01   57.39
  -9  -1   7  854.71   65.99
   9   1  -7  901.21   59.89
  -9  -1  -7  817.72   53.89
   9  -1   7  893.51   60.99
  -9  -3   7  690.93   41.60
  -9   3  -7  677.13   49.90
  -9  -3   7  675.83   55.69
   9  -3  -7  529.15   39.70
  -9   3   7  559.94   51.29
   9   3  -7  650.03   51.39
   9  -3   7  661.13   41.50
  -9  -5   7  700.73   64.99
  -9  -5   7  759.82   51.39
  -9  -5  -7  740.03   45.10
   9  -5   7  762.72   54.79
  -9  -7   7  257.67   47.60
  -9  -7   7  243.58   28.10
   9  -7  -7  289.07   27.80
  -9  -7  -7  288.17   24.60
   9  -7   7  288.37   32.70
 -10   0   7   -4.70    4.90
 -10   0  -7   -2.50    3.20
  10   0   7   -3.70    4.10
 -10  -2   7   17.20   10.50
  10  -2  -7   41.30    7.60
 -10   2  -7   27.10    8.60
 -10   2   7   30.30   14.10
  10  -2   7   27.70   10.20
  10   2  -7   33.70    9.90
 -10   4  -7  112.29   21.10
 -10  -4   7  100.49   22.80
 -10  -4   7  117.69   13.40
  10   4  -7  104.19   21.10
  10  -4   7  119.79   15.70
 -10   4   7  105.69   22.80
 -10  -4  -7  109.59    9.40
  10  -6  -7   29.00    9.00
 -10  -6   7   29.60    9.90
 -10  -6   7   15.20   12.80
 -10  -6  -7   26.40    6.50
  10  -6   7   15.30    8.60
 -11  -1   7  953.40   73.39
 -11   1  -7 1024.50   65.39
  11   1   7  981.10   60.69
  11   1  -7 1007.10   66.89
  11  -1   7  920.21   65.89
 -11  -1  -7  996.80   60.69
 -11  -3   7  573.74   40.40
 -11  -3   7  648.04   55.19
 -11   3  -7  628.04   48.60
  11  -3  -7  590.14   40.30
  11  -3   7  648.24   41.50
  11   3  -7  606.24   49.80
 -11  -5   7  529.55   55.89
 -11  -5   7  609.84   43.20
 -11  -5  -7  608.94   37.70
  11  -5   7  638.84   47.70
  11  -7  -7  206.48   24.10
 -11  -7   7  198.58   24.70
 -11  -7   7  204.48   42.90
 -11  -7  -7  234.98   20.90
  11  -7   7  163.68   27.50
  12   0   7   -0.60    4.00
  12   0  -7   -0.40    4.00
 -12   0   7    6.50    8.50
  12  -2  -7    6.30    4.30
 -12  -2   7   -5.40    6.10
 -12   2  -7   17.40    7.20
 -12   2   7   12.40    9.20
  12   2  -7   11.80    7.40
 -12  -4   7  115.69   13.70
 -12   4  -7  107.19   19.00
 -12  -4   7   96.79   24.30
  12  -4   7  105.39   16.70
 -12   4   7  105.49   24.10
  12   4  -7  114.59   23.00
 -12  -4  -7  112.29   10.50
  12  -6  -7   20.30    7.70
 -12  -6   7   18.10   17.00
 -12  -6   7    7.60   11.40
 -12  -6  -7   14.90    5.40
  12  -6   7   17.10    8.00
  13  -1  -7 1195.78   73.59
 -13  -1   7 1126.59   84.29
 -13   1  -7 1145.49   74.39
  13   1  -7 1197.08   77.39
  13  -1   7 1100.59   75.29
  13  -3  -7  638.14   42.60
 -13  -3   7  675.63   57.29
 -13  -3   7  577.04   42.30
 -13   3  -7  658.33   49.70
  13   3  -7  680.63   63.29
 -13  -5   7  513.25   39.40
 -13  -5   7  525.65   53.99
  13  -5   7  564.64   45.00
 -13  -5  -7  559.74   34.90
  14   0   7    5.50    5.00
  14   0  -7    1.40    5.70
 -14   0   7    3.00    7.60
 -14   2  -7   28.20    8.80
 -14  -2   7    9.50    9.40
  14  -2  -7    1.20    3.70
 -14   2   7    6.60   12.40
  14   2  -7   14.60    9.30
 -14  -4   7   43.30    9.30
 -14   4  -7   79.79   17.20
 -14  -4   7   67.99   21.10
 -14   4   7   32.00   14.80
  14  -4   7   71.89   13.70
  14   4  -7   49.90   18.30
 -14  -6   7   27.60    8.50
  14  -6  -7    9.80    8.20
 -14  -6   7   -0.40    9.90
 -14  -6  -7   19.90    6.60
  14  -6   7    5.00    8.50
  15  -1  -7  819.62   55.09
 -15  -1   7  793.52   65.69
 -15   1  -7  911.01   56.49
 -15   1   7  638.84   64.89
  15  -1   7  776.72   55.59
  15   1  -7  811.62   58.09
  15  -3  -7  584.24   39.70
 -15  -3   7  568.84   52.59
 -15   3  -7  533.95   50.19
  15   3  -7  603.54   50.39
 -15   3   7  487.05   51.39
  15  -3   7  595.44   40.30
 -15  -5   7  615.64   42.00
 -15  -5   7  519.55   54.99
 -15  -5  -7  571.94   36.80
  15  -5   7  529.05   45.50
  16   0  -7  -10.10    4.30
  16   0   7    5.60    5.70
 -16   0   7    4.40    9.40
  16  -2  -7   42.90    9.70
 -16   2  -7   76.99   14.80
 -16  -2   7   56.99   16.90
 -16   2   7   63.39   18.90
  16   2  -7   77.29   16.90
 -16   4  -7   39.00   16.20
 -16  -4   7   25.10   15.10
 -16  -4   7   43.00    9.60
  16  -4   7   53.69   12.10
 -16   4   7   63.29   21.70
 -16  -6   7   32.20   17.40
  16  -6  -7   57.19   13.80
 -16  -6   7   36.80   10.30
 -16  -6  -7   45.60    8.60
  16  -6   7   37.90   23.70
  17  -1  -7  446.56   40.20
 -17  -1   7  645.54   55.49
  17   1  -7  625.54   47.60
 -17   1   7  550.94   54.59
 -17  -3   7  427.96   45.60
 -17   3  -7  408.76   37.10
  17  -3  -7  403.56   32.20
 -17   3   7  494.75   49.10
  17  -3   7  425.26   33.20
  17   3  -7  481.55   44.30
 -17  -5   7  478.35   50.69
 -17  -5   7  458.65   35.70
  17  -5   7  429.36   40.10
 -17  -5  -7  470.75   32.60
 -18   0   7    2.10    6.50
  18   0   7    0.60    4.40
  18  -2  -7    8.80    5.60
 -18  -2   7    9.90    9.70
 -18   2   7   21.10   12.80
  18   2  -7   37.00   12.80
 -18  -4   7   54.59   10.90
 -18  -4   7   41.10   17.10
 -18   4   7   36.60   15.70
  18  -4   7   44.40   12.70
 -18  -6   7   60.39   12.30
 -18  -6   7   41.90   19.00
  18  -6   7   33.10   12.40
 -18  -6  -7   78.29   10.90
 -19  -1   7  495.75   50.09
 -19   1   7  483.05   51.09
  19   1  -7  459.05   42.30
  19  -3  -7  377.66   30.60
 -19  -3   7  361.76   43.10
  19   3  -7  434.06   52.29
  19  -3   7  405.76   32.20
 -19   3   7  398.96   45.50
 -19  -5   7  431.46   34.20
 -19  -5   7  368.46   45.50
  19  -5   7  318.87   34.80
 -19  -5  -7  395.36   29.70
  20   0  -7    8.80    6.10
  20   0   7   -0.40    3.90
 -20   0   7    6.20   10.90
  20  -2  -7   19.50    7.90
 -20  -2   7   12.90   10.80
 -20   2   7   22.30   15.20
  20   2  -7   35.10   12.70
 -20  -4   7   41.70   18.60
  20  -4  -7   60.39   12.30
 -20  -4   7   51.09   10.80
  20  -4   7   59.59   13.90
 -20   4   7   27.30   15.20
 -21  -1   7  444.96   49.00
 -21   1   7  442.86   49.90
  21   1  -7  503.05   44.20
 -21  -3   7  323.37   41.20
  21  -3  -7  375.66   29.40
 -21   3   7  414.86   46.20
  21  -3   7  324.17   29.40
  21  -3   7  331.87   26.10
 -21  -5   7  427.66   35.10
 -21  -5   7  429.96   49.70
  21  -5   7  404.96   39.50
  22   0   7   -5.50    4.00
  22   0  -7   -9.20    8.30
 -22   0   7    6.20    6.50
  22  -2  -7    8.70    7.30
 -22  -2   7   -5.70    9.00
  22   2  -7   -0.50   11.00
  22  -2   7   -3.60    3.10
 -22   2   7   12.60   12.90
  22  -2   7   -0.10    2.60
  22  -4  -7   83.99   14.80
  22  -4   7   78.59   16.80
 -22   4   7   68.19   22.40
 -23  -1   7  456.35   51.39
 -23   1   7  543.45   54.39
  23   1  -7  497.45   47.90
 -23  -3   7  352.26   45.00
  23  -3  -7  404.06   32.80
 -23   3   7  447.56   49.00
 -23  -5   7  410.66   35.80
 -23  -5   7  390.66   49.20
  23  -5   7  456.65   42.30
  24   0  -7   -6.00    6.80
 -24   0   7    1.10    7.60
  24   0   7   -1.30    4.40
  24  -2  -7   12.00    7.40
 -24  -2   7    8.10   11.60
 -24   2   7    7.50   11.00
  24  -2   7    4.60    2.90
  24  -4  -7   73.29   13.10
 -24  -4   7   64.09   21.10
  24  -4   7   73.19   16.70
 -24   4   7   51.49   21.00
 -25  -1   7  335.47   45.70
  25  -1  -7  441.96   39.10
 -25   1   7  472.45   49.70
 -25  -3   7  305.47   42.10
  25  -3  -7  341.17   30.20
 -25   3   7  412.66   47.00
  26   0   7    0.30    5.20
 -26   0   7  -10.30    7.30
 -26  -2   7   11.60   11.10
  26  -2  -7   13.90    8.30
  26  -2   7    3.90    5.30
 -26   2   7   -9.00    8.50
  26  -2   7   -6.50    3.20
 -26  -4   7   12.30   14.10
  26  -4   7   11.50    7.20
  26  -4   7   22.10   10.70
 -26   4   7    1.90   13.10
 -27  -1   7  264.07   40.10
 -27   1   7  369.66   43.00
 -28   0   7    0.70    8.50
 -28  -2   7    5.70   14.60
  28  -2   7    5.10    5.30
  28  -2   7   -4.10    4.10
 -28   2   7   16.00   14.00
 -29  -1   7  116.69   28.00
 -29  -3   7  125.59   30.20
 -30   0   7   -3.80    9.30
 -30  -2   7    4.40   13.40
 -30   2   7   10.00   11.80
  30  -2   7   -0.80    5.20
  30  -2   7    3.60    5.00
 -31  -1   7  112.29   30.30
   0   0   8  430.46   40.60
   0   0  -8  431.56   33.50
   0  -2   8  895.41   69.99
   0   2   8 1011.00   66.79
   0  -2  -8  890.71   56.29
   0   2  -8  982.70   67.19
   0  -4   8  539.55   52.89
   0   4  -8  579.84   50.09
   0  -6  -8  308.57   23.30
   0  -6   8  322.97   42.20
   0  -6   8  279.47   27.90
   1  -1  -8    1.40    3.70
  -1   1  -8   10.20    5.90
   1   1   8   12.70    9.20
  -1  -1   8    6.30    7.70
   1  -1   8    7.20    7.60
   1   1  -8   15.30    6.40
  -1  -1  -8   -3.50    4.10
  -1   3  -8   12.10    8.80
  -1  -3   8   33.00   14.20
  -1   3   8   30.10    9.20
   1  -3   8   21.70   11.30
   1   3  -8   18.00   11.60
  -1  -5   8   55.39   18.90
  -1  -5   8   69.19   12.20
   1  -5   8   49.99   19.80
   1  -5   8   68.39   12.40
  -2   0  -8  462.55   34.90
  -2   0   8  463.25   43.60
   2  -2  -8  956.20   56.59
  -2   2  -8  969.60   66.69
   2   2   8 1009.50   63.49
   2   2  -8 1014.10   67.69
  -2   2   8  879.21   67.59
   2  -2   8  876.31   68.99
  -2  -2  -8  870.41   55.79
  -2   4  -8  644.14   50.79
  -2  -4   8  575.34   53.69
   2   4  -8  518.75   48.80
   2  -4   8  467.75   49.90
  -2  -6   8  340.87   42.30
  -2  -6   8  301.57   27.10
   2  -6  -8  250.57   21.70
   2  -6   8  251.17   26.20
   2  -6   8  281.67   38.80
  -2  -6  -8  240.08   20.40
   3  -1  -8    2.20    3.40
  -3   1  -8    5.80    6.00
  -3  -1   8    5.10    8.00
   3   1   8    3.20    7.20
   3  -1   8   12.30    7.60
   3   1  -8   14.80    6.40
  -3  -1  -8   -6.70    3.50
  -3   1   8    5.40    8.70
   3  -3  -8    5.60    3.30
  -3   3  -8    7.70    7.00
  -3  -3   8   20.10   12.70
   3   3  -8   14.20   10.50
   3  -3   8   21.10   12.50
  -3   3   8    8.80    8.10
   3  -5  -8   34.70    5.90
  -3  -5   8   32.90    8.60
  -3  -5   8   21.20   16.20
   3  -5   8   33.60   16.30
   3  -5   8   39.20    9.20
   4   0   8  659.13   50.79
  -4   0   8  721.33   56.89
  -4   0  -8  611.74   44.20
   4   0  -8  572.34   44.10
  -4   2  -8  944.81   66.09
   4  -2  -8  970.70   57.29
  -4  -2   8 1016.70   73.09
   4   2  -8 1000.40   68.09
   4  -2   8  976.40   70.69
  -4  -2  -8  907.91   56.29
  -4   2   8  793.32   68.39
  -4  -4   8  324.97   27.20
  -4  -4   8  486.75   46.90
   4   4  -8  477.95   43.40
   4  -4   8  454.35   45.10
   4  -6  -8  235.38   20.70
  -4  -6   8  221.78   35.60
  -4  -6   8  239.48   24.60
   4  -6   8  233.88   36.00
   4  -6   8  210.78   24.60
  -4  -6  -8  255.47   18.60
  -5   1  -8    7.90    5.70
   5  -1  -8   15.00    5.50
   5   1   8   -2.40    7.10
  -5  -1   8    2.60    7.90
  -5  -1  -8    5.40    5.10
  -5   1   8  -15.70    6.70
   5   1  -8   12.70    6.70
   5  -1   8    5.70    7.90
  -5   3  -8   18.90   10.00
   5  -3  -8    9.80    3.60
  -5  -3   8    8.40    8.40
   5  -3   8    9.20    8.00
  -5   3   8   20.50    9.30
   5   3  -8   31.00   15.40
  -5  -5   8   81.19   12.60
  -5  -5   8   52.29   18.30
   5  -5  -8   73.69    9.60
   5  -5   8   58.49   19.90
   5  -5   8   59.59   11.80
   6   0   8  581.14   45.10
   6   0  -8  528.65   40.30
  -6   0   8  520.95   49.99
  -6  -2   8  938.71   69.39
   6  -2  -8  867.61   53.79
  -6   2  -8  870.01   62.09
  -6  -2  -8  843.42   52.29
   6  -2   8  878.51   65.69
   6   2  -8  805.82   62.29
  -6   4  -8  489.85   42.90
  -6  -4   8  359.96   29.00
   6  -4   8  476.75   46.70
   6   4  -8  482.35   54.59
  -6  -6   8  260.87   24.50
  -6  -6   8  188.38   38.80
   6  -6  -8  230.18   21.00
   6  -6   8  218.38   24.90
   6  -6   8  243.48   36.10
  -6  -6  -8  225.28   17.20
   7   1   8   12.70    6.80
   7  -1  -8    4.20    5.20
  -7  -1   8   -3.10    7.00
  -7   1  -8    5.30    5.00
   7  -1   8    7.40    8.30
  -7   1   8   -6.50    6.10
   7   1  -8    5.70    6.30
  -7  -3   8    4.50   10.30
   7  -3  -8    6.20    3.30
  -7   3  -8   11.60    9.90
   7   3  -8   25.80   11.20
  -7   3   8    4.10    8.30
   7  -3   8    0.70    7.60
  -7  -5   8   67.69   22.00
  -7  -5   8   50.69    9.90
   7  -5   8   46.70   18.20
   7  -5   8   72.89   13.20
  -8   0   8  434.46   44.70
   8   0  -8  412.06   35.10
  -8   0  -8  458.15   34.40
   8   0   8  474.45   38.00
  -8  -2   8  811.02   64.99
  -8   2  -8  770.42   57.39
   8  -2  -8  874.21   51.39
  -8   2   8  679.63   63.29
   8  -2   8  781.32   60.79
  -8  -2  -8  806.62   48.50
   8   2  -8  764.82   59.09
  -8   4  -8  414.86   45.00
  -8  -4   8  461.25   47.10
  -8  -4   8  391.66   29.70
   8  -4   8  435.76   44.50
  -8   4   8  433.16   39.80
  -8  -6   8  255.87   37.40
   8  -6  -8  200.88   20.10
  -8  -6   8  220.28   22.80
  -8  -6  -8  213.18   16.20
   8  -6   8  182.88   23.50
  -9  -1   8    7.70    9.80
   9  -1  -8    5.20    5.20
  -9   1  -8    4.70    5.80
  -9   1   8    0.40    8.50
  -9  -1  -8    3.30    4.60
   9  -1   8   -4.50    5.50
   9   1  -8    9.30    6.90
  -9   3  -8   19.10   11.70
   9  -3  -8    1.60    4.00
  -9  -3   8    7.30    8.30
   9  -3   8    4.30   13.00
  -9   3   8    9.10    9.80
   9   3  -8   11.60   10.10
  -9  -5   8   34.30    8.90
  -9  -5   8   19.20   13.20
   9  -5   8   37.80    8.70
  -9  -5  -8   46.20    5.70
 -10   0   8  575.74   54.79
 -10   0  -8  617.24   42.10
  10   0   8  515.55   42.60
  10   0  -8  573.54   43.00
 -10  -2   8  812.82   70.19
  10  -2  -8  941.41   66.39
 -10   2  -8  991.80   65.09
 -10   2   8  896.11   74.39
  10  -2   8  908.21   67.29
  10   2  -8  867.41   65.39
 -10  -4   8  365.46   41.90
  10  -4  -8  315.47   27.30
 -10  -4   8  357.56   26.90
 -10   4   8  343.07   53.49
  10  -4   8  375.96   40.60
 -10  -6   8  216.08   28.00
 -10  -6  -8  212.58   16.50
  10  -6   8  206.08   24.60
 -11  -1   8    6.40   10.10
  11   1   8   -2.00    4.00
 -11   1  -8    6.10    5.80
  11  -1  -8    3.90    5.50
  11   1  -8   12.30    6.40
 -11  -1  -8    0.60    4.00
 -11   1   8   -2.00    8.80
  11  -1   8    5.40    6.20
 -11  -3   8   23.20   14.50
  11  -3  -8   14.60    5.20
 -11   3  -8   14.60    9.30
  11   3  -8   50.99   14.30
 -11   3   8   -5.50    9.50
 -11  -5   8   40.50    9.30
 -11  -5   8   43.00   17.60
 -11  -5  -8   34.20    6.30
  12   0  -8  354.26   31.40
 -12   0  -8  365.76   29.40
 -12   0   8  321.47   39.60
 -12   2  -8  813.22   59.09
 -12  -2   8  754.92   66.29
  12  -2  -8  820.42   53.99
  12  -2   8  730.53   60.19
  12   2  -8  856.21   65.79
 -12   2   8  910.61   71.89
 -12  -4   8  393.66   32.20
 -12  -4   8  502.75   49.90
  12  -4  -8  445.96   32.00
 -12   4   8  513.95   47.80
 -13   1  -8    9.10    6.90
 -13  -1   8    1.50    9.10
  13  -1  -8   -2.80    4.90
  13  -1   8   13.40    7.70
  13   1  -8    8.40    7.60
 -13   1   8    6.10   10.00
 -13  -3   8   25.50   14.30
  13  -3  -8   17.10    5.60
 -13   3  -8   14.50    8.90
  13   3  -8   16.10   12.00
 -13   3   8    9.30   11.80
 -13  -5   8   37.30   18.30
 -13  -5   8   45.10    9.80
 -14   0   8  278.07   37.60
  14   0  -8  341.67   31.20
 -14   2  -8  665.73   51.09
  14  -2  -8  641.04   46.50
 -14  -2   8  635.84   59.29
 -14   2   8  692.43   62.29
  14  -2   8  623.64   52.39
  14   2  -8  713.93   55.69
 -14  -4   8  394.06   44.80
 -14  -4   8  281.67   26.90
  14  -4  -8  427.56   29.10
 -14   4   8  333.47   40.10
 -15   1  -8    6.70    6.50
 -15  -1   8    9.40   10.40
  15  -1  -8    8.60    6.60
  15   1  -8    5.80    8.00
  15  -1   8    3.30    5.40
 -15   1   8   14.90   10.80
  15  -3  -8   23.10    6.20
 -15  -3   8    9.70   12.00
 -15   3  -8    4.50    8.60
 -15   3   8   13.50   13.20
 -15  -5   8   42.80   10.10
 -15  -5   8   34.90   17.40
  16   0  -8  374.36   34.30
 -16   0   8  271.37   39.00
 -16  -2   8  569.24   56.79
 -16   2  -8  651.03   51.79
  16  -2   8  577.64   49.20
  16   2  -8  626.14   52.69
  16  -4  -8  308.37   25.70
 -16  -4   8  357.56   42.40
 -16   4   8  265.57   38.10
 -17  -1   8    3.70    7.70
  17  -1  -8    0.40    7.70
  17   1  -8   13.90   10.20
  17  -1   8    4.90    5.30
 -17   1   8   14.80   10.20
 -17  -3   8    6.60   12.70
  17  -3  -8    9.40    6.00
 -17   3   8   15.30   11.70
 -17  -5   8   51.69   21.40
 -17  -5   8   26.90    9.10
  18   0  -8  258.67   28.90
 -18   0   8  205.28   33.70
  18  -2  -8  299.87   26.90
  18  -2   8  237.68   27.80
 -18  -4   8  317.37   40.90
 -18   4   8  206.08   41.90
  19  -1  -8   12.50    9.00
 -19  -1   8    3.50   10.00
  19   1  -8   44.10   12.80
 -19   1   8    1.20   10.50
  19  -1   8   -3.20    4.70
 -19  -3   8   -5.20    7.50
  19  -3  -8    8.00    5.90
  19  -3   8   -1.00    2.30
 -19   3   8   -0.20   10.90
  19  -3   8   -6.30    2.80
 -20   0   8  165.68   35.30
 -20  -2   8  502.15   54.69
 -20   2   8  560.54   56.59
 -20  -4   8  273.97   38.90
  20  -4  -8  231.68   23.90
 -20   4   8  216.28   43.80
 -21  -1   8   -4.30    6.60
  21  -1  -8   12.40    9.20
  21  -1   8    1.00    5.20
 -21   1   8    8.70   11.20
  21  -3  -8    3.20    6.40
 -21  -3   8    6.90   11.20
 -21   3   8    1.40   10.40
  21  -3   8   -1.80    3.60
  21  -3   8   -1.00    3.90
  22   0  -8  232.48   31.00
 -22   0   8  207.78   42.00
 -22  -2   8  402.06   50.09
 -22   2   8  536.65   54.69
  23  -1  -8  -22.30    8.80
 -23  -1   8    7.40    9.60
 -23   1   8    5.70   10.40
  23  -1   8   -5.50    6.10
  23  -3  -8    7.70    7.70
 -23  -3   8    4.70   12.60
 -23   3   8    0.20   13.10
  23  -3   8   -3.20    4.50
  23  -3   8    1.10    4.60
 -24   0   8  156.78   37.40
 -24  -2   8  312.67   45.60
 -24   2   8  456.65   49.99
 -25  -1   8    0.70    8.70
 -25   1   8   17.90   13.50
  25  -1   8   15.10    8.00
 -26   0   8  166.48   37.80
   0   0  -9   16.70    7.20
   0   0   9    2.60    7.90
   0  -2  -9   30.70    6.90
   0  -2   9   21.70   12.40
   0   2  -9   29.10   12.20
   0  -4   9   -4.40    7.80
  -1  -1   9  620.24   58.19
  -1   1  -9  669.13   50.39
   1  -1  -9  643.74   45.40
   1  -1   9  625.34   54.99
  -1  -1  -9  648.24   44.90
   1   1  -9  662.93   50.79
   1  -3  -9  431.86   27.30
  -1   3  -9  410.46   40.70
  -1  -3   9  388.26   43.20
   1  -3   9  374.86   42.00
   1   3  -9  414.26   41.40
   2   0   9   -6.80    5.90
   2   0  -9   -6.50    6.70
  -2   0   9    0.80    7.70
  -2   0  -9    6.70    6.00
   2  -2  -9   34.30    7.70
  -2  -2   9   39.70   14.50
  -2   2  -9   17.80   11.90
   2   2  -9   36.00   12.30
  -2  -2  -9   26.70    6.40
   2  -2   9   26.30   12.60
  -2  -4   9    4.30    9.80
   2  -4   9   12.30   11.90
   3  -1  -9  565.24   40.30
  -3   1  -9  502.45   42.10
  -3  -1   9  559.34   50.99
   3  -1   9  536.55   48.40
  -3  -1  -9  546.35   38.40
   3   1  -9  491.05   42.50
  -3  -3   9  419.16   44.50
   3  -3  -9  414.86   27.70
  -3   3  -9  427.36   41.30
   3  -3   9  361.86   41.00
   3   3  -9  431.46   41.80
  -4   0  -9    3.20    5.00
   4   0  -9  -10.00    5.70
   4   0   9    3.70    7.90
  -4   2  -9   23.00   11.40
   4  -2  -9   32.80    8.20
  -4  -2   9   35.90   15.00
   4   2  -9   50.49   19.90
   4  -2   9   17.40   11.00
  -4  -2  -9   26.20    6.10
  -4   2   9   27.00   12.20
  -4  -4   9   28.90   15.10
   4  -4   9   24.40   14.00
  -5   1  -9  492.85   40.70
   5  -1  -9  546.15   38.10
  -5  -1   9  512.15   49.30
  -5   1   9  362.46   46.00
   5   1  -9  479.15   42.60
  -5  -1  -9  507.75   36.20
   5  -1   9  533.75   45.80
  -5   3  -9  467.15   41.80
  -5  -3   9  446.06   45.20
   5  -3  -9  389.96   27.80
   5   3  -9  382.16   55.99
   5  -3   9  342.17   40.00
  -6   0  -9    6.00    6.70
  -6   0   9    1.70    7.70
   6   0  -9    7.60    5.60
   6  -2  -9   26.60    7.00
  -6  -2   9   22.60   13.20
  -6   2  -9    5.40    9.00
   6  -2   9   28.80   16.10
   6   2  -9    0.40    9.80
  -6   2   9   21.80   13.90
  -6  -2  -9   26.60    5.90
  -6  -4   9   33.60   15.90
   6  -4  -9   46.30    7.10
   6  -4   9   47.10   18.00
   7  -1  -9  588.04   41.40
  -7   1  -9  522.85   42.70
  -7  -1   9  579.24   53.59
  -7  -1  -9  524.25   44.40
   7   1  -9  515.55   45.00
   7  -1   9  547.05   46.90
  -7  -3   9  326.37   39.90
  -7   3  -9  410.16   38.30
   7  -3  -9  342.37   25.20
  -7   3   9  258.97   32.40
   7  -3   9  327.57   36.90
  -8   0  -9  -11.70    5.10
   8   0   9    7.20    7.90
   8   0  -9  -10.20    5.80
  -8   0   9    4.90    9.00
   8  -2  -9   19.20    7.00
  -8  -2   9   42.40   18.40
  -8   2   9   25.70   14.30
   8  -2   9   14.00   11.00
   8   2  -9   36.10   12.50
  -8  -4   9   20.10   13.90
   8  -4  -9   29.30    6.30
   8  -4   9    0.00    8.70
  -9  -1   9  394.36   45.00
  -9   1  -9  415.16   36.10
   9  -1  -9  446.36   34.50
   9   1  -9  437.86   39.90
  -9   1   9  308.57   43.70
  -9  -1  -9  452.15   32.20
  -9  -3   9  344.27   40.80
   9  -3  -9  346.47   27.20
  -9   3   9  325.27   38.00
   9  -3   9  355.36   38.30
 -10   0   9  -10.40    7.80
  10   0   9    5.10    6.10
 -10   0  -9    8.60    6.40
  10   0  -9   10.50    7.60
 -10  -2   9   40.50   16.50
 -10   2  -9   44.70   13.50
  10  -2  -9   48.60   10.70
 -10   2   9   57.89   18.40
  10   2  -9   65.29   17.50
  10  -2   9   54.19   15.80
 -10  -4   9   12.50   12.90
  10  -4  -9    2.20    5.00
  10  -4   9    7.80   10.60
 -10   4   9    4.10    8.30
  11  -1  -9  500.25   40.20
 -11   1  -9  516.55   42.00
 -11  -1   9  522.15   53.09
  11   1  -9  563.84   58.69
 -11   1   9  444.16   52.09
  11  -3  -9  375.26   28.10
 -11  -3   9  372.66   43.60
 -11   3   9  268.97   36.70
  11  -3   9  324.37   37.00
  12   0  -9  -17.00    6.80
 -12   0  -9    4.80    6.60
 -12   0   9   -6.30    8.70
  12  -2  -9   11.80    7.80
 -12  -2   9   -1.20   10.30
 -12   2  -9   15.80    9.50
 -12   2   9   29.40   15.30
  12   2  -9   28.30   13.10
  13  -1  -9  515.75   42.10
 -13   1  -9  575.64   43.80
 -13  -1   9  504.05   53.79
  13   1  -9  548.45   47.40
 -13   1   9  465.65   54.59
  13  -3  -9  277.77   24.60
 -13  -3   9  269.77   36.90
 -13   3   9  204.78   38.20
  13  -3   9  291.77   33.70
  14   0  -9   -6.10    8.60
 -14   0   9   -2.20    9.00
  14   0   9    9.60    7.00
  14  -2  -9   22.50    9.00
 -14  -2   9    0.60   10.70
 -14   2  -9   17.50   11.40
 -14   2   9   24.00   13.70
  14  -2   9    2.50    5.90
  15  -1  -9  353.26   33.30
 -15  -1   9  323.97   43.60
 -15   1   9  309.97   43.60
 -15  -3   9  242.58   37.60
  15  -3  -9  263.47   25.20
 -15   3   9  245.88   34.90
  15  -3   9  249.38   31.60
 -16   0   9   -3.10    7.70
  16   0   9   -3.80    9.50
  16   0  -9   17.20    9.00
 -16  -2   9   23.00   14.60
  16  -2  -9   -0.20    8.70
 -16   2   9    6.20   12.80
  16  -2   9    0.70    6.90
  17  -1  -9  409.36   40.70
 -17  -1   9  355.96   46.30
 -17   1   9  432.66   50.39
  18   0  -9  -16.80    9.10
 -18   0   9    1.00   10.90
  18  -2  -9   26.20   12.10
 -18  -2   9   14.70   13.70
 -18   2   9    9.10   13.30
  18  -2   9   -4.00    5.70
 -19  -1   9  271.37   40.70
  19  -1  -9  318.47   35.00
 -19   1   9  347.17   45.80
 -20   0   9   -3.50    8.30
   0  -2  10  197.68   31.50
   0  -2 -10  285.37   22.70
   0   2 -10  230.78   33.00
   1  -1 -10   17.30    7.90
   1   1  10    6.80    8.60
  -1  -1  10   -7.90    7.80
  -1   1 -10   13.00    9.50
  -1   1  10    3.50    9.50
  -1  -1 -10   10.80    7.20
   1  -1  10   -8.50    8.40
   1   1 -10   18.50   13.50
  -2   0  10  254.27   34.60
   3   1  10   -5.50    8.40
  -3   1 -10   16.80   10.30
  -3  -1  10   -6.30    8.80
   3  -1 -10  -13.80    7.30
   3   1 -10  -22.90   16.60
  -3   1  10    0.70   10.10
  -3  -1 -10    2.00    6.90
   3  -1  10    3.00    8.20
  -4   0  10  384.76   47.40
  -4   0 -10  541.85   40.40
   4   0 -10  457.15   40.00
   5   1  10   -7.10    6.60
  -5  -1  10    8.70   13.20
   5  -1 -10   -4.50    7.90
  -5   1 -10   21.70   13.70
   5   1 -10    9.20   11.70
  -5   1  10   -0.40    9.10
   5  -1  10   11.00   11.10
  -5  -1 -10   25.90    8.40
  -6   0 -10  494.85   38.70
  -6   0  10  340.57   45.60
   6   0 -10  480.65   40.70
  -7  -1  10   12.10   12.50
   7   1  10   -5.90    6.00
   7  -1 -10    4.70    8.30
  -7   1  10  -11.20   10.70
   7   1 -10   -2.10   11.90
  -7  -1 -10   11.80    7.60
   7  -1  10   -7.20    6.50
   8   0 -10  449.16   39.40
  -8   0 -10  447.36   36.60
  -8   0  10  354.26   46.90
   0   0   0    0.00    0.00

_computing_structure_solution     'SHELXT 2014/5 (Sheldrick, 2014)'
;
_shelx_hkl_checksum                61818
_olex2_submission_special_instructions  'No special instructions were received'
