# Supplementary material for: Suppressing Ion Migration in Heterostructure Single Crystals for Highly Sensitive Ultra‐Stable X‐Ray Detection
Source: Adv Sci (Weinh). 2025 Jun 25;12(36):e07588. doi: 10.1002/advs.202507588 (PMC12462973; doi:10.1002/advs.202507588)
Supplement: Supplementary file 2 — Supporting Information [file ADVS-12-e07588-s001.zip › advs70648-sup-0003-Compound 2.cif]

data_mo_542m02_0ma_g
_audit_creation_date               2025-02-11
_audit_creation_method
;
Olex2 1.2
(compiled 2018.05.29 svn.r3508 for OlexSys, GUI svn.r5506)
;
_shelx_SHELXL_version_number       '2017/1'
_audit_contact_author_address      ?
_audit_contact_author_email        ?
_audit_contact_author_name         ''
_audit_contact_author_phone        ?
_publ_contact_author_id_orcid      ?
_publ_section_references
;
Dolomanov, O.V., Bourhis, L.J., Gildea, R.J, Howard, J.A.K. & Puschmann, H.
 (2009), J. Appl. Cryst. 42, 339-341.

Sheldrick, G.M. (2015). Acta Cryst. C71, 3-8.
;
_chemical_name_common              ?
_chemical_name_systematic          ?
_chemical_formula_moiety           '0.13(Cl32 Pb8), C6 H16 N2'
_chemical_formula_sum              'C6 H16 Cl4 N2 Pb'
_chemical_formula_weight           465.20
_chemical_absolute_configuration   ?
_chemical_melting_point            ?
loop_
  _atom_type_symbol
  _atom_type_description
  _atom_type_scat_dispersion_real
  _atom_type_scat_dispersion_imag
  _atom_type_scat_source
 'C' 'C' 0.0033 0.0016 'International Tables Vol C Tables 4.2.6.8 and 6.1.1.4'
 'H' 'H' 0.0000 0.0000 'International Tables Vol C Tables 4.2.6.8 and 6.1.1.4'
 'Cl' 'Cl' 0.1484 0.1585 'International Tables Vol C Tables 4.2.6.8 and 6.1.1.4'
 'N' 'N' 0.0061 0.0033 'International Tables Vol C Tables 4.2.6.8 and 6.1.1.4'
 'Pb' 'Pb' -3.3944 10.1111
 'International Tables Vol C Tables 4.2.6.8 and 6.1.1.4'

_shelx_space_group_comment
;
The symmetry employed for this shelxl refinement is uniquely defined
by the following loop, which should always be used as a source of
symmetry information in preference to the above space-group names.
They are only intended as comments.
;
_space_group_crystal_system        'orthorhombic'
_space_group_IT_number             29
_space_group_name_H-M_alt          'P c a 21'
_space_group_name_Hall             'P 2c -2ac'
loop_
  _space_group_symop_operation_xyz
 'x, y, z'
 '-x, -y, z+1/2'
 '-x+1/2, y, z+1/2'
 'x+1/2, -y, z'

_cell_length_a                     22.6716(12)
_cell_length_b                     10.2835(7)
_cell_length_c                     11.1841(7)
_cell_angle_alpha                  90
_cell_angle_beta                   90
_cell_angle_gamma                  90
_cell_volume                       2607.5(3)
_cell_formula_units_Z              8
_cell_measurement_reflns_used      3572
_cell_measurement_temperature      230(2)
_cell_measurement_theta_max        27.53
_cell_measurement_theta_min        2.17
_shelx_estimated_absorpt_T_max     ?
_shelx_estimated_absorpt_T_min     ?
_exptl_absorpt_coefficient_mu      13.724
_exptl_absorpt_correction_T_max    0.7456
_exptl_absorpt_correction_T_min    0.0893
_exptl_absorpt_correction_type     'none'
_exptl_absorpt_process_details
;
SADABS-2016/2 (Bruker,2016/2) was used for absorption correction.
wR2(int) was 0.1910 before and 0.1003 after correction.
The Ratio of minimum to maximum transmission is 0.1198.
The \l/2 correction factor is Not present.
;
_exptl_absorpt_special_details     ?
_exptl_crystal_colour              colourless
_exptl_crystal_colour_primary      colourless
_exptl_crystal_density_diffrn      2.370
_exptl_crystal_density_meas        ?
_exptl_crystal_density_method      ?
_exptl_crystal_description         block
_exptl_crystal_F_000               1728
_exptl_crystal_size_max            ?
_exptl_crystal_size_mid            ?
_exptl_crystal_size_min            ?
_exptl_transmission_factor_max     ?
_exptl_transmission_factor_min     ?
_diffrn_reflns_av_R_equivalents    0.1040
_diffrn_reflns_av_unetI/netI       0.1189
_diffrn_reflns_Laue_measured_fraction_full  0.948
_diffrn_reflns_Laue_measured_fraction_max  0.948
_diffrn_reflns_limit_h_max         26
_diffrn_reflns_limit_h_min         -26
_diffrn_reflns_limit_k_max         12
_diffrn_reflns_limit_k_min         -11
_diffrn_reflns_limit_l_max         13
_diffrn_reflns_limit_l_min         -11
_diffrn_reflns_number              11484
_diffrn_reflns_point_group_measured_fraction_full  0.846
_diffrn_reflns_point_group_measured_fraction_max  0.846
_diffrn_reflns_theta_full          24.998
_diffrn_reflns_theta_max           24.998
_diffrn_reflns_theta_min           2.175
_diffrn_ambient_temperature        230.0
_diffrn_detector_area_resol_mean   ?
_diffrn_measured_fraction_theta_full  0.948
_diffrn_measured_fraction_theta_max  0.948
_diffrn_measurement_device_type    'Bruker APEX-II CCD'
_diffrn_measurement_method         '\f and \w scans'
_diffrn_radiation_type             MoK\a
_diffrn_radiation_wavelength       0.71073
_diffrn_source                     ?
_diffrn_standards_number           0
_reflns_Friedel_coverage           0.687
_reflns_Friedel_fraction_full      0.731
_reflns_Friedel_fraction_max       0.731
_reflns_number_gt                  2899
_reflns_number_total               3881
_reflns_special_details
;
 Reflections were merged by SHELXL according to the crystal
 class for the calculation of statistics and refinement.
 
 _reflns_Friedel_fraction is defined as the number of unique
 Friedel pairs measured divided by the number that would be
 possible theoretically, ignoring centric projections and
 systematic absences.
;
_reflns_threshold_expression       'I > 2\s(I)'
_computing_cell_refinement         'SAINT V8.38A (?, 2016)'
_computing_data_collection         ?
_computing_data_reduction          'SAINT V8.38A (?, 2016)'
_computing_molecular_graphics      'Olex2 (Dolomanov et al., 2009)'
_computing_publication_material    'Olex2 (Dolomanov et al., 2009)'
_computing_structure_refinement    'ShelXL (Sheldrick, 2015)'
_computing_structure_solution      'ShelXS (Sheldrick, 2008)'
_refine_diff_density_max           1.987
_refine_diff_density_min           -2.972
_refine_diff_density_rms           0.316
_refine_ls_abs_structure_details
;
 Flack x determined using 749 quotients [(I+)-(I-)]/[(I+)+(I-)]
 (Parsons, Flack and Wagner, Acta Cryst. B69 (2013) 249-259).
;
_refine_ls_abs_structure_Flack     0.32(3)
_refine_ls_extinction_coef         .
_refine_ls_extinction_method       none
_refine_ls_goodness_of_fit_ref     1.039
_refine_ls_hydrogen_treatment      constr
_refine_ls_matrix_type             full
_refine_ls_number_parameters       232
_refine_ls_number_reflns           3881
_refine_ls_number_restraints       207
_refine_ls_R_factor_all            0.0936
_refine_ls_R_factor_gt             0.0746
_refine_ls_restrained_S_all        1.015
_refine_ls_shift/su_max            0.001
_refine_ls_shift/su_mean           0.000
_refine_ls_structure_factor_coef   Fsqd
_refine_ls_weighting_details      
 'w=1/[\s^2^(Fo^2^)+(0.0432P)^2^+40.5681P] where P=(Fo^2^+2Fc^2^)/3'
_refine_ls_weighting_scheme        calc
_refine_ls_wR_factor_gt            0.1740
_refine_ls_wR_factor_ref           0.1892
_refine_special_details            ?
_olex2_refinement_description
;
1. Fixed Uiso
 At 1.2 times of:
  All C(H) groups, All C(H,H) groups, All N(H,H) groups, All N(H,H,H) groups
2. Restrained distances
 C11-N3 = C12-N3 = C10-C12 = C10-C8 = C9-C8 = C9-C11 = C7-C8 = N4-C7
 1.5 with sigma of 0.02
 N2-C6 = N2-C5 = C5-C3 = C6-C4
 1.5 with sigma of 0.02
 C2-C4
 1.5 with sigma of 0.02
 C2-C3
 1.5 with sigma of 0.02
3. Uiso/Uaniso restraints and constraints
C12 \\sim C10 \\sim C11 \\sim C8 \\sim C9 \\sim C7 \\sim C4 \\sim C3 \\sim C6
\\sim C5 \\sim C2 \\sim C1 \\sim N3 \\sim N4 \\sim N2 \\sim N1: within 2A with
sigma of 0.01 and sigma for terminal atoms of 0.02
Uanis(C12) \\sim Ueq, Uanis(C10) \\sim Ueq, Uanis(C11) \\sim Ueq, Uanis(C8)
\\sim Ueq, Uanis(C9) \\sim Ueq, Uanis(C7) \\sim Ueq, Uanis(C4) \\sim Ueq,
Uanis(C3) \\sim Ueq, Uanis(C6) \\sim Ueq, Uanis(C5) \\sim Ueq, Uanis(C2) \\sim
Ueq, Uanis(C1) \\sim Ueq, Uanis(N3) \\sim Ueq, Uanis(N4) \\sim Ueq, Uanis(N2)
\\sim Ueq, Uanis(N1) \\sim Ueq: with sigma of 0.01 and sigma for terminal atoms
of 0.02
4.a Ternary CH refined with riding coordinates:
 C8(H8), C2(H2)
4.b Secondary CH2 refined with riding coordinates:
 N3(H3A,H3B), C12(H12A,H12B), C10(H10A,H10B), C11(H11A,H11B), C9(H9A,H9B),
 C7(H7A,H7B), N2(H2A,H2B), C4(H4D,H4E), C3(H3C,H3D), C6(H6A,H6B), C5(H5A,H5B),
 C1(H1D,H1E)
4.c Idealised Me refined as rotating group:
 N4(H4A,H4B,H4C), N1(H1A,H1B,H1C)
;
_atom_sites_solution_hydrogens     geom
_atom_sites_solution_primary       direct
_atom_sites_solution_secondary     ?
loop_
  _atom_site_label
  _atom_site_type_symbol
  _atom_site_fract_x
  _atom_site_fract_y
  _atom_site_fract_z
  _atom_site_U_iso_or_equiv
  _atom_site_adp_type
  _atom_site_occupancy
  _atom_site_site_symmetry_order
  _atom_site_calc_flag
  _atom_site_refinement_flags_posn
  _atom_site_refinement_flags_adp
  _atom_site_refinement_flags_occupancy
  _atom_site_disorder_assembly
  _atom_site_disorder_group
 Pb1 Pb 0.61633(4) 0.50054(8) 0.67027(11) 0.0194(4) Uani 1 1 d . . . . .
 Pb2 Pb 0.36622(4) 0.51562(9) 0.67424(13) 0.0206(4) Uani 1 1 d . . . . .
 Cl4 Cl 0.4935(4) 0.5273(10) 0.6162(15) 0.066(4) Uani 1 1 d . . . . .
 Cl8 Cl 0.7456(4) 0.4899(8) 0.6200(11) 0.034(2) Uani 1 1 d . . . . .
 Cl7 Cl 0.5813(3) 0.2250(6) 0.6713(13) 0.0345(17) Uani 1 1 d . . . . .
 Cl5 Cl 0.5983(9) 0.4933(14) 0.910(2) 0.092(5) Uiso 1 1 d . . . . .
 Cl6 Cl 0.6265(3) 0.7677(7) 0.6900(13) 0.040(2) Uani 1 1 d . . . . .
 Cl2 Cl 0.3436(5) 0.5174(12) 0.9172(12) 0.060(3) Uani 1 1 d . . . . .
 Cl1 Cl 0.3502(3) 0.7824(7) 0.7002(12) 0.042(3) Uani 1 1 d . . . . .
 Cl3 Cl 0.3607(4) 0.2382(9) 0.6149(15) 0.056(3) Uani 1 1 d . . . . .
 N3 N 0.7543(12) 1.228(2) 0.917(3) 0.027(4) Uani 1 1 d D U . . .
 H3A H 0.779012 1.239614 0.854591 0.032 Uiso 1 1 calc R . . . .
 H3B H 0.741653 1.306806 0.939645 0.032 Uiso 1 1 calc R . . . .
 C12 C 0.7889(13) 1.170(3) 1.018(3) 0.031(5) Uani 1 1 d D U . . .
 H12A H 0.765274 1.167847 1.090830 0.037 Uiso 1 1 calc R . . . .
 H12B H 0.824740 1.220959 1.032581 0.037 Uiso 1 1 calc R . . . .
 C10 C 0.8042(12) 1.035(3) 0.977(3) 0.030(5) Uani 1 1 d D U . . .
 H10A H 0.826518 0.991662 1.040822 0.036 Uiso 1 1 calc R . . . .
 H10B H 0.829824 1.040650 0.906888 0.036 Uiso 1 1 calc R . . . .
 C11 C 0.7020(12) 1.153(2) 0.872(3) 0.032(5) Uani 1 1 d D U . . .
 H11A H 0.685141 1.195336 0.801925 0.038 Uiso 1 1 calc R . . . .
 H11B H 0.671595 1.148836 0.934625 0.038 Uiso 1 1 calc R . . . .
 C8 C 0.7511(14) 0.952(2) 0.946(3) 0.028(4) Uani 1 1 d D U . . .
 H8 H 0.723471 0.949226 1.014684 0.034 Uiso 1 1 calc R . . . .
 N4 N 0.7256(12) 0.725(3) 0.896(3) 0.045(7) Uani 1 1 d D U . . .
 H4A H 0.710308 0.740731 0.823027 0.054 Uiso 1 1 calc GR . . . .
 H4B H 0.697192 0.733275 0.951536 0.054 Uiso 1 1 calc GR . . . .
 H4C H 0.739968 0.643137 0.897866 0.054 Uiso 1 1 calc GR . . . .
 C9 C 0.7220(16) 1.016(2) 0.840(3) 0.031(5) Uani 1 1 d D U . . .
 H9A H 0.687878 0.964090 0.815128 0.037 Uiso 1 1 calc R . . . .
 H9B H 0.749829 1.019751 0.773387 0.037 Uiso 1 1 calc R . . . .
 C7 C 0.7743(11) 0.819(2) 0.921(3) 0.031(5) Uani 1 1 d D U . . .
 H7A H 0.797228 0.789048 0.989788 0.037 Uiso 1 1 calc R . . . .
 H7B H 0.800833 0.823255 0.851792 0.037 Uiso 1 1 calc R . . . .
 N2 N 0.4936(13) 0.749(3) 0.417(4) 0.053(6) Uani 1 1 d D U . . .
 H2A H 0.468933 0.735299 0.355340 0.063 Uiso 1 1 calc R . . . .
 H2B H 0.502781 0.671380 0.450152 0.063 Uiso 1 1 calc R . . . .
 C4 C 0.4583(14) 0.973(3) 0.466(4) 0.046(6) Uani 1 1 d D U . . .
 H4D H 0.440994 1.024638 0.531469 0.056 Uiso 1 1 calc R . . . .
 H4E H 0.430433 0.973961 0.399562 0.056 Uiso 1 1 calc R . . . .
 C3 C 0.5438(16) 0.956(3) 0.333(3) 0.047(6) Uani 1 1 d D U . . .
 H3C H 0.520785 0.958411 0.259089 0.056 Uiso 1 1 calc R . . . .
 H3D H 0.583170 0.991017 0.316496 0.056 Uiso 1 1 calc R . . . .
 C6 C 0.4663(17) 0.838(3) 0.508(4) 0.052(6) Uani 1 1 d D U . . .
 H6A H 0.427753 0.802520 0.530863 0.062 Uiso 1 1 calc R . . . .
 H6B H 0.491202 0.838268 0.579600 0.062 Uiso 1 1 calc R . . . .
 C5 C 0.5487(14) 0.820(3) 0.377(4) 0.050(6) Uani 1 1 d D U . . .
 H5A H 0.576487 0.819486 0.443962 0.061 Uiso 1 1 calc R . . . .
 H5B H 0.566712 0.768118 0.312744 0.061 Uiso 1 1 calc R . . . .
 C2 C 0.5140(14) 1.036(4) 0.428(4) 0.045(5) Uani 1 1 d D U . . .
 H2 H 0.540647 1.041044 0.497754 0.054 Uiso 1 1 calc R . . . .
 N1 N 0.4858(13) 1.267(3) 0.466(4) 0.054(8) Uani 1 1 d . U . . .
 H1A H 0.468143 1.331990 0.426077 0.065 Uiso 1 1 calc GR . . . .
 H1B H 0.517077 1.298249 0.506489 0.065 Uiso 1 1 calc GR . . . .
 H1C H 0.460008 1.231665 0.518202 0.065 Uiso 1 1 calc GR . . . .
 C1 C 0.5052(16) 1.168(4) 0.383(4) 0.046(6) Uani 1 1 d . U . . .
 H1D H 0.542556 1.197802 0.347701 0.056 Uiso 1 1 calc R . . . .
 H1E H 0.476309 1.164299 0.317690 0.056 Uiso 1 1 calc R . . . .

loop_
  _atom_site_aniso_label
  _atom_site_aniso_U_11
  _atom_site_aniso_U_22
  _atom_site_aniso_U_33
  _atom_site_aniso_U_23
  _atom_site_aniso_U_13
  _atom_site_aniso_U_12
 Pb1 0.0177(5) 0.0225(5) 0.0180(9) 0.0027(7) -0.0004(13) -0.0003(3)
 Pb2 0.0171(5) 0.0246(5) 0.0202(8) -0.0014(16) 0.0003(13) 0.0003(3)
 Cl4 0.027(4) 0.041(5) 0.131(13) 0.028(7) 0.003(6) 0.007(3)
 Cl8 0.039(4) 0.051(5) 0.012(5) 0.000(3) -0.007(4) 0.012(3)
 Cl7 0.028(3) 0.029(3) 0.046(5) 0.007(6) -0.003(5) -0.003(2)
 Cl6 0.036(3) 0.030(3) 0.053(7) 0.001(4) -0.012(5) -0.005(3)
 Cl2 0.053(6) 0.096(9) 0.031(7) -0.004(5) -0.017(5) 0.020(5)
 Cl1 0.027(3) 0.036(4) 0.062(9) -0.013(4) 0.007(4) 0.003(3)
 Cl3 0.041(4) 0.033(4) 0.092(9) -0.003(5) -0.029(5) -0.002(3)
 N3 0.027(7) 0.024(7) 0.029(8) -0.002(8) 0.000(7) -0.009(7)
 C12 0.030(8) 0.031(8) 0.031(9) -0.008(8) 0.001(8) -0.003(7)
 C10 0.028(8) 0.035(8) 0.027(9) -0.004(7) -0.003(8) 0.004(7)
 C11 0.033(8) 0.031(8) 0.031(9) 0.003(8) -0.003(8) 0.004(7)
 C8 0.030(7) 0.028(7) 0.027(8) -0.005(7) 0.002(7) -0.002(7)
 N4 0.059(13) 0.040(13) 0.036(15) -0.013(12) 0.009(13) -0.012(11)
 C9 0.034(8) 0.030(8) 0.028(9) 0.001(7) -0.001(8) 0.001(7)
 C7 0.032(8) 0.031(9) 0.031(10) -0.003(8) 0.003(8) -0.004(8)
 N2 0.055(9) 0.052(9) 0.051(10) -0.004(8) 0.002(8) 0.002(8)
 C4 0.050(9) 0.042(9) 0.047(10) -0.002(8) -0.001(8) 0.000(8)
 C3 0.045(9) 0.048(9) 0.047(9) 0.000(8) 0.001(8) -0.002(8)
 C6 0.055(9) 0.051(9) 0.050(10) 0.002(8) 0.004(8) -0.001(8)
 C5 0.050(9) 0.049(9) 0.052(10) -0.002(8) -0.001(8) -0.002(8)
 C2 0.043(8) 0.044(8) 0.048(9) 0.001(7) -0.003(7) -0.003(7)
 N1 0.042(13) 0.061(15) 0.060(17) 0.017(14) -0.011(13) -0.018(12)
 C1 0.042(9) 0.046(10) 0.051(11) 0.003(9) -0.007(9) -0.003(8)

_geom_special_details
;
 All esds (except the esd in the dihedral angle between two l.s. planes)
 are estimated using the full covariance matrix.  The cell esds are taken
 into account individually in the estimation of esds in distances, angles
 and torsion angles; correlations between esds in cell parameters are only
 used when they are defined by crystal symmetry.  An approximate (isotropic)
 treatment of cell esds is used for estimating esds involving l.s. planes.
;
loop_
  _geom_bond_atom_site_label_1
  _geom_bond_atom_site_label_2
  _geom_bond_distance
  _geom_bond_site_symmetry_2
  _geom_bond_publ_flag
 Pb1 Cl4 2.863(9) . ?
 Pb1 Cl8 2.987(10) . ?
 Pb1 Cl7 2.943(6) . ?
 Pb1 Cl5 2.72(2) . ?
 Pb1 Cl6 2.766(7) . ?
 Pb1 Cl2 2.978(12) 2_664 ?
 Pb2 Cl4 2.960(9) . ?
 Pb2 Cl8 2.801(9) 4_465 ?
 Pb2 Cl5 3.06(2) 2_664 ?
 Pb2 Cl2 2.766(13) . ?
 Pb2 Cl1 2.782(7) . ?
 Pb2 Cl3 2.932(9) . ?
 N3 C12 1.50(2) . ?
 N3 C11 1.50(2) . ?
 C12 C10 1.50(2) . ?
 C10 C8 1.51(2) . ?
 C11 C9 1.52(2) . ?
 C8 C9 1.51(2) . ?
 C8 C7 1.49(2) . ?
 N4 C7 1.50(2) . ?
 N2 C6 1.50(2) . ?
 N2 C5 1.52(2) . ?
 C4 C6 1.48(2) . ?
 C4 C2 1.48(2) . ?
 C3 C5 1.49(2) . ?
 C3 C2 1.50(2) . ?
 C2 C1 1.46(5) . ?
 N1 C1 1.45(6) . ?

loop_
  _geom_angle_atom_site_label_1
  _geom_angle_atom_site_label_2
  _geom_angle_atom_site_label_3
  _geom_angle
  _geom_angle_site_symmetry_1
  _geom_angle_site_symmetry_3
  _geom_angle_publ_flag
 Cl4 Pb1 Cl8 156.7(4) . . ?
 Cl4 Pb1 Cl7 80.2(2) . . ?
 Cl4 Pb1 Cl2 95.9(4) . 2_664 ?
 Cl7 Pb1 Cl8 103.3(2) . . ?
 Cl7 Pb1 Cl2 91.5(4) . 2_664 ?
 Cl5 Pb1 Cl4 93.7(5) . . ?
 Cl5 Pb1 Cl8 109.4(5) . . ?
 Cl5 Pb1 Cl7 85.9(4) . . ?
 Cl5 Pb1 Cl6 87.8(4) . . ?
 Cl5 Pb1 Cl2 169.5(4) . 2_664 ?
 Cl6 Pb1 Cl4 90.2(3) . . ?
 Cl6 Pb1 Cl8 88.2(2) . . ?
 Cl6 Pb1 Cl7 168.1(3) . . ?
 Cl6 Pb1 Cl2 96.4(4) . 2_664 ?
 Cl2 Pb1 Cl8 61.3(3) 2_664 . ?
 Cl4 Pb2 Cl5 62.2(5) . 2_664 ?
 Cl8 Pb2 Cl4 154.8(4) 4_465 . ?
 Cl8 Pb2 Cl5 92.7(4) 4_465 2_664 ?
 Cl8 Pb2 Cl3 83.6(2) 4_465 . ?
 Cl2 Pb2 Cl4 113.4(4) . . ?
 Cl2 Pb2 Cl8 91.8(3) . 4_465 ?
 Cl2 Pb2 Cl5 175.3(4) . 2_664 ?
 Cl2 Pb2 Cl1 82.4(4) . . ?
 Cl2 Pb2 Cl3 102.7(4) . . ?
 Cl1 Pb2 Cl4 96.3(3) . . ?
 Cl1 Pb2 Cl8 85.1(2) . 4_465 ?
 Cl1 Pb2 Cl5 99.5(4) . 2_664 ?
 Cl1 Pb2 Cl3 167.8(3) . . ?
 Cl3 Pb2 Cl4 91.8(3) . . ?
 Cl3 Pb2 Cl5 76.4(4) . 2_664 ?
 Pb1 Cl4 Pb2 153.9(6) . . ?
 Pb2 Cl8 Pb1 156.6(5) 4_565 . ?
 Pb1 Cl5 Pb2 156.1(8) . 2_665 ?
 Pb2 Cl2 Pb1 151.2(5) . 2_665 ?
 C12 N3 C11 117(2) . . ?
 N3 C12 C10 105(2) . . ?
 C12 C10 C8 114(2) . . ?
 N3 C11 C9 109(2) . . ?
 C9 C8 C10 106(3) . . ?
 C7 C8 C10 106(2) . . ?
 C7 C8 C9 114(2) . . ?
 C8 C9 C11 110(2) . . ?
 C8 C7 N4 112(2) . . ?
 C6 N2 C5 104(3) . . ?
 C6 C4 C2 113(3) . . ?
 C5 C3 C2 109(3) . . ?
 C4 C6 N2 114(3) . . ?
 C3 C5 N2 119(3) . . ?
 C4 C2 C3 110(3) . . ?
 C1 C2 C4 113(3) . . ?
 C1 C2 C3 109(3) . . ?
 N1 C1 C2 118(4) . . ?

_shelx_res_file
;
TITL mo_542M02_0ma_g in Pca21 #29
    mo_542m02_0ma_g.res
    created by SHELXL-2017/1 at 11:20:19 on 11-Feb-2025
REM reset to Pca21 #29
CELL 0.71073 22.6716 10.2835 11.1841 90 90 90
ZERR 8 0.0012 0.0007 0.0007 0 0 0
LATT -1
SYMM -X,-Y,0.5+Z
SYMM 0.5-X,+Y,0.5+Z
SYMM 0.5+X,-Y,+Z
SFAC C H Cl N Pb
UNIT 48 128 32 16 8
DFIX 1.5 C11 N3 C12 N3 C10 C12 C10 C8 C9 C8 C9 C11 C7 C8 N4 C7
DFIX 1.5 N2 C6 N2 C5 C5 C3 C6 C4
DFIX 1.5 C2 C4
DFIX 1.5 C2 C3
SIMU 0.01 0.02 2 C12 C10 C11 C8 C9 C7 C4 C3 C6 C5 C2 C1 N3 N4 N2 N1
ISOR 0.01 0.02 C12 C10 C11 C8 C9 C7 C4 C3 C6 C5 C2 C1 N3 N4 N2 N1

L.S. 40
PLAN  10
TEMP -43.15
BOND
fmap 2
acta
OMIT 0 50
OMIT 6 1 -1
OMIT 2 1 -3
OMIT 6 1 1
OMIT 6 2 -1
OMIT 10 3 -3
OMIT 6 1 -5
OMIT 0 2 0
OMIT 6 0 1
OMIT 6 3 -1
OMIT 6 3 1
OMIT 10 1 -3
OMIT 6 0 5
OMIT 2 3 -3
OMIT 10 0 -3
OMIT 6 4 -1
OMIT 2 2 -3
OMIT 2 1 3
OMIT 10 0 3
OMIT 6 3 -5
OMIT 8 0 0
OMIT 10 1 3
OMIT 6 4 1
OMIT 3 3 -5
OMIT 0 1 6
OMIT 2 3 3
OMIT 6 1 5
OMIT 10 0 7
OMIT 6 2 5
OMIT 4 0 6
OMIT 4 0 10
OMIT 10 0 -5
OMIT 2 0 3
OMIT 0 1 2
OMIT 0 4 2
OMIT 3 3 1
OMIT 2 2 3
OMIT 8 2 -3
OMIT 0 3 0
OMIT 0 0 8
OMIT 4 2 1
OMIT 6 0 -1
OMIT 8 2 3
OMIT 10 4 3
OMIT 4 1 8
OMIT 2 5 3
OMIT 8 1 2
OMIT 11 5 3
OMIT 2 5 -3
OMIT 6 4 -5
OMIT 14 1 -1
OMIT 8 1 -2
OMIT 14 1 -5
OMIT 0 4 -2
OMIT 7 7 -3
OMIT 7 4 -2
OMIT 10 1 7
OMIT 6 5 -5
OMIT 0 2 10
OMIT 4 2 -3
OMIT 10 3 3
OMIT 4 2 10
OMIT 18 1 -5
OMIT 1 6 1
OMIT 10 2 3
OMIT 6 2 -5
OMIT 4 1 10
OMIT 4 0 5
OMIT 0 5 0
OMIT 18 1 5
OMIT 7 6 -9
OMIT 14 1 -6
OMIT 14 2 -1
OMIT 0 7 -2
OMIT 12 9 0
OMIT 0 3 10
OMIT 14 1 5
OMIT 1 5 1
OMIT 4 2 5
OMIT 10 4 -5
OMIT 14 1 6
OMIT 10 1 -1
OMIT 6 1 -4
OMIT 14 1 1
OMIT 10 6 -3
OMIT 4 1 -3
OMIT 0 5 2
OMIT 4 2 -1
OMIT 0 1 8
OMIT 0 5 -2
OMIT 10 3 -7
OMIT 7 3 -3
OMIT 10 2 -3
OMIT 10 1 1
OMIT 1 8 2
OMIT 12 4 3
OMIT 2 3 -8
OMIT 6 5 5
OMIT 0 0 6
OMIT 2 1 9
OMIT 6 4 -7
OMIT 1 4 1
OMIT 3 3 -1
OMIT 10 1 -7
OMIT 2 7 8
OMIT 6 3 5
OMIT 5 2 -4
OMIT 0 0 10
OMIT 2 3 -7
OMIT 6 4 -10
OMIT 10 3 7
OMIT 1 2 1
OMIT 4 3 10
OMIT 0 7 2
OMIT 14 3 5
OMIT 10 0 8
OMIT 5 3 -5
OMIT 18 5 5
OMIT 3 7 -5
OMIT 11 6 3
OMIT 9 4 0
OMIT 2 4 5
OMIT 4 3 0
OMIT 5 3 -6
OMIT 18 0 -5
OMIT 4 2 3
OMIT 2 1 7
OMIT 0 1 10
OMIT 18 1 -3
OMIT 14 2 1
OMIT 0 8 2
OMIT 11 4 -2
OMIT 11 6 2
OMIT 0 6 -2
OMIT 2 0 9
OMIT 2 8 9
OMIT 11 8 3
OMIT 4 1 0
OMIT 11 3 3
OMIT 10 2 7
OMIT 14 6 -4
OMIT 1 3 0
OMIT 2 4 -7
OMIT 18 2 5
OMIT 13 4 -4
OMIT 4 5 10
OMIT 4 8 8
OMIT 4 4 10
OMIT 3 6 -1
OMIT 0 8 -2
OMIT 11 3 1
OMIT 5 6 -4
OMIT 0 6 2
OMIT 4 8 4
OMIT 17 8 -4
OMIT 22 0 -4
OMIT 2 1 -5
OMIT 14 2 -5
OMIT 1 5 2
OMIT 10 4 -3
OMIT 7 3 -1
OMIT 16 1 10
OMIT 2 4 -6
OMIT 7 3 3
OMIT 24 1 -5
OMIT 1 8 9
OMIT 2 4 7
OMIT 1 5 -1
OMIT 7 4 2
OMIT 14 2 4
OMIT 1 4 -3
OMIT 1 6 -2
OMIT 4 0 8
OMIT 18 2 -5
OMIT 10 2 -7
OMIT 11 4 2
OMIT 1 6 0
OMIT 18 3 -2
OMIT 14 2 5
OMIT 18 0 -1
OMIT 5 4 2
OMIT 11 3 -3
OMIT 13 6 -6
OMIT 7 7 3
OMIT 5 6 4
OMIT 6 6 3
OMIT 1 5 0
OMIT 7 5 0
OMIT 17 4 2
OMIT 4 7 6
OMIT 13 3 5
OMIT 3 1 -1
OMIT 7 5 10
OMIT 14 3 -2
OMIT 3 3 0
OMIT 1 3 1
OMIT 1 8 -2
OMIT 13 6 1
OMIT 12 3 5
OMIT 2 6 -5
OMIT 13 8 -2
OMIT 11 3 5
OMIT 4 0 2
OMIT 17 6 2
OMIT 3 9 -4
OMIT 6 6 5
OMIT 21 6 2
OMIT 6 5 0
OMIT 2 2 9
OMIT 10 1 -5
OMIT 22 1 3
OMIT 14 0 -5
OMIT 7 4 6
OMIT 3 4 3
OMIT 6 0 6
OMIT 11 5 -3
OMIT 5 6 -5
OMIT 2 7 -1
OMIT 3 5 5
OMIT 7 2 3
OMIT 24 2 -5
OMIT 6 2 -8
OMIT 7 5 2
OMIT 4 9 6
OMIT 7 7 -1
OMIT 3 2 0
OMIT 4 4 0
OMIT 1 3 -3
OMIT 4 0 7
OMIT 3 6 -5
OMIT 8 11 2
OMIT 17 6 5
OMIT 18 3 5
OMIT 18 3 -1
OMIT 4 2 7
OMIT 6 6 -5
OMIT 4 4 -3
OMIT 0 7 4
OMIT 12 2 -7
OMIT 3 5 1
OMIT 18 3 -3
OMIT 22 1 -5
OMIT 22 1 5
OMIT 7 6 -2
OMIT 1 1 -3
OMIT 22 4 1
OMIT 0 4 12
OMIT 4 7 5
OMIT 22 1 1
OMIT 16 5 7
OMIT 9 3 0
OMIT 9 6 -4
OMIT 1 2 -5
OMIT 7 8 -1
OMIT 14 5 -4
OMIT 2 8 5
OMIT 7 4 -4
OMIT 1 6 -1
OMIT 14 1 11
OMIT 0 3 6
OMIT 12 2 -1
OMIT 6 5 6
OMIT 4 10 6
OMIT 6 4 -11
OMIT 13 7 -2
OMIT 0 0 4
OMIT 2 9 -1
OMIT 18 3 -5
OMIT 2 2 -4
OMIT 1 11 2
OMIT 7 9 3
OMIT 15 3 -7
OMIT 18 2 1
OMIT 4 3 11
OMIT 2 0 4
OMIT 7 6 0
OMIT 0 3 12
OMIT 2 3 -4
OMIT 17 3 1
OMIT 14 4 -2
OMIT 5 3 -1
OMIT 3 6 0
OMIT 11 5 2
OMIT 18 7 -5
OMIT 1 6 -3
OMIT 7 4 -1
OMIT 11 4 5
OMIT 9 3 -7
OMIT 6 3 -4
OMIT 15 8 5
OMIT 9 7 0
OMIT 7 2 -2
OMIT 2 0 8
OMIT 4 0 -2
OMIT 3 2 -1
OMIT 10 6 5
OMIT 7 6 -3
OMIT 1 8 0
OMIT 22 1 -4
OMIT 15 4 -1
OMIT 18 4 -3
OMIT 7 6 5
OMIT 18 4 -1
OMIT 1 2 -1
OMIT 22 4 3
OMIT 7 1 7
OMIT 4 0 1
OMIT 2 6 -1
OMIT 6 1 -3
OMIT 13 9 -6
OMIT 11 6 -2
OMIT 5 2 -7
OMIT 4 5 -3
OMIT 5 4 10
OMIT 4 3 5
OMIT 3 7 -7
OMIT 4 1 1
OMIT 7 2 -5
OMIT 17 5 1
OMIT 18 1 3
OMIT 6 1 7
OMIT 11 3 -7
OMIT 2 7 -2
REM <olex2.extras>
REM <HklSrc "%.\\mo_542M02_0ma_g.hkl">
REM </olex2.extras>

WGHT    0.043200   40.568100
FVAR       0.14259
PB1   5    0.616329    0.500544    0.670270    11.00000    0.01775    0.02254 =
         0.01796    0.00272   -0.00041   -0.00035
PB2   5    0.366218    0.515623    0.674243    11.00000    0.01708    0.02464 =
         0.02023   -0.00137    0.00030    0.00030
CL4   3    0.493501    0.527295    0.616176    11.00000    0.02742    0.04068 =
         0.13057    0.02795    0.00273    0.00664
CL8   3    0.745626    0.489928    0.620046    11.00000    0.03899    0.05135 =
         0.01161    0.00001   -0.00656    0.01241
CL7   3    0.581275    0.225037    0.671279    11.00000    0.02823    0.02894 =
         0.04624    0.00691   -0.00283   -0.00262
CL5   3    0.598266    0.493274    0.910383    11.00000    0.09236
CL6   3    0.626533    0.767737    0.690018    11.00000    0.03595    0.02970 =
         0.05343    0.00058   -0.01237   -0.00477
CL2   3    0.343556    0.517386    0.917241    11.00000    0.05285    0.09612 =
         0.03064   -0.00439   -0.01695    0.02030
CL1   3    0.350177    0.782384    0.700164    11.00000    0.02729    0.03584 =
         0.06220   -0.01289    0.00708    0.00295
CL3   3    0.360656    0.238155    0.614943    11.00000    0.04141    0.03300 =
         0.09249   -0.00261   -0.02929   -0.00241
N3    4    0.754298    1.227720    0.916607    11.00000    0.02697    0.02449 =
         0.02905   -0.00229    0.00018   -0.00897
AFIX  23
H3A   2    0.779012    1.239614    0.854591    11.00000   -1.20000
H3B   2    0.741653    1.306806    0.939645    11.00000   -1.20000
AFIX   0
C12   1    0.788918    1.170205    1.017509    11.00000    0.03033    0.03141 =
         0.03093   -0.00848    0.00085   -0.00262
AFIX  23
H12A  2    0.765274    1.167847    1.090830    11.00000   -1.20000
H12B  2    0.824740    1.220959    1.032581    11.00000   -1.20000
AFIX   0
C10   1    0.804175    1.034914    0.977222    11.00000    0.02825    0.03475 =
         0.02715   -0.00423   -0.00295    0.00381
AFIX  23
H10A  2    0.826518    0.991662    1.040822    11.00000   -1.20000
H10B  2    0.829824    1.040650    0.906888    11.00000   -1.20000
AFIX   0
C11   1    0.701975    1.152531    0.872384    11.00000    0.03330    0.03063 =
         0.03089    0.00349   -0.00295    0.00352
AFIX  23
H11A  2    0.685141    1.195336    0.801925    11.00000   -1.20000
H11B  2    0.671595    1.148836    0.934625    11.00000   -1.20000
AFIX   0
C8    1    0.751131    0.952120    0.946240    11.00000    0.03004    0.02768 =
         0.02716   -0.00456    0.00201   -0.00165
AFIX  13
H8    2    0.723471    0.949226    1.014684    11.00000   -1.20000
AFIX   0
N4    4    0.725572    0.724668    0.895829    11.00000    0.05872    0.04007 =
         0.03611   -0.01256    0.00894   -0.01182
AFIX 137
H4A   2    0.710308    0.740731    0.823027    11.00000   -1.20000
H4B   2    0.697192    0.733275    0.951536    11.00000   -1.20000
H4C   2    0.739968    0.643137    0.897866    11.00000   -1.20000
AFIX   0
C9    1    0.721970    1.015893    0.840292    11.00000    0.03395    0.02981 =
         0.02830    0.00094   -0.00074    0.00125
AFIX  23
H9A   2    0.687878    0.964090    0.815128    11.00000   -1.20000
H9B   2    0.749829    1.019751    0.773387    11.00000   -1.20000
AFIX   0
C7    1    0.774331    0.819457    0.920927    11.00000    0.03158    0.03120 =
         0.03053   -0.00325    0.00306   -0.00431
AFIX  23
H7A   2    0.797228    0.789048    0.989788    11.00000   -1.20000
H7B   2    0.800833    0.823255    0.851792    11.00000   -1.20000
AFIX   0

N2    4    0.493603    0.748611    0.417186    11.00000    0.05541    0.05166 =
         0.05123   -0.00450    0.00219    0.00206
AFIX  23
H2A   2    0.468933    0.735299    0.355340    11.00000   -1.20000
H2B   2    0.502781    0.671380    0.450152    11.00000   -1.20000
AFIX   0
C4    1    0.458331    0.973386    0.466490    11.00000    0.04962    0.04221 =
         0.04695   -0.00176   -0.00098   -0.00047
AFIX  23
H4D   2    0.440994    1.024638    0.531469    11.00000   -1.20000
H4E   2    0.430433    0.973961    0.399562    11.00000   -1.20000
AFIX   0
C3    1    0.543828    0.955953    0.333189    11.00000    0.04469    0.04777 =
         0.04741   -0.00034    0.00061   -0.00200
AFIX  23
H3C   2    0.520785    0.958411    0.259089    11.00000   -1.20000
H3D   2    0.583170    0.991017    0.316496    11.00000   -1.20000
AFIX   0
C6    1    0.466316    0.837634    0.507956    11.00000    0.05539    0.05080 =
         0.04984    0.00218    0.00441   -0.00052
AFIX  23
H6A   2    0.427753    0.802520    0.530863    11.00000   -1.20000
H6B   2    0.491202    0.838268    0.579600    11.00000   -1.20000
AFIX   0
C5    1    0.548719    0.819630    0.376809    11.00000    0.04958    0.04937 =
         0.05247   -0.00175   -0.00121   -0.00201
AFIX  23
H5A   2    0.576487    0.819486    0.443962    11.00000   -1.20000
H5B   2    0.566712    0.768118    0.312744    11.00000   -1.20000
AFIX   0
C2    1    0.514017    1.036291    0.427738    11.00000    0.04308    0.04427 =
         0.04841    0.00102   -0.00287   -0.00319
AFIX  13
H2    2    0.540647    1.041044    0.497754    11.00000   -1.20000
AFIX   0
N1    4    0.485777    1.266888    0.466259    11.00000    0.04163    0.06051 =
         0.06040    0.01742   -0.01056   -0.01793
AFIX 137
H1A   2    0.468143    1.331990    0.426077    11.00000   -1.20000
H1B   2    0.517077    1.298249    0.506489    11.00000   -1.20000
H1C   2    0.460008    1.231665    0.518202    11.00000   -1.20000
AFIX   0
C1    1    0.505230    1.168463    0.382700    11.00000    0.04180    0.04642 =
         0.05113    0.00349   -0.00673   -0.00348
AFIX  23
H1D   2    0.542556    1.197802    0.347701    11.00000   -1.20000
H1E   2    0.476309    1.164299    0.317690    11.00000   -1.20000
AFIX   0
HKLF 4


REM  mo_542M02_0ma_g in Pca21 #29
REM R1 =  0.0746 for    2899 Fo > 4sig(Fo)  and  0.0936 for all    3881 data
REM    232 parameters refined using    207 restraints

END

WGHT      0.0433     41.2041

REM Highest difference peak  1.987,  deepest hole -2.972,  1-sigma level  0.316
Q1    1   0.3641  0.5193  0.8027  11.00000  0.05    1.99
Q2    1   0.3645  0.5178  0.5417  11.00000  0.05    1.93
Q3    1   0.4300  0.5456  0.6709  11.00000  0.05    1.86
Q4    1   0.6508  0.4397  0.9241  11.00000  0.05    1.84
Q5    1   0.6169  0.4969  0.8000  11.00000  0.05    1.71
Q6    1   0.6175  0.4967  0.5423  11.00000  0.05    1.69
Q7    1   0.6842  0.5340  0.6737  11.00000  0.05    1.61
Q8    1   0.4133  0.4888  0.9343  11.00000  0.05    1.60
Q9    1   0.7966  0.5139  0.6689  11.00000  0.05    1.41
Q10   1   0.5499  0.5526  0.6762  11.00000  0.05    1.38
;
_shelx_res_checksum                89113
_shelx_hkl_file
;
   0  -2   0 1347.87  181.18
   0   2   0 1537.35  181.48
   0   3   0 5983.90  733.63
   0   5   0 1539.25  200.38
   0   6   0 2730.43  294.67
   0   6   0 1934.51  299.37
   0   7   0 2821.92  404.26
   0   7   0 3518.35  397.86
   0   8   0 2307.27  281.77
   0   8   0 2133.49  290.47
   0   9   0 1008.00  128.69
   0   9   0  895.81  136.39
   0  10   0  573.04   94.69
   0  10   0  622.34   86.59
   0  11   0  940.01  140.49
   0  11   0 1188.78  154.88
   0  12   0  386.06   63.19
   0  13   0   72.49   24.10
   0   1  -1    1.40    0.90
   0   1   1    5.60    2.60
   0  -1  -1    1.30    1.30
   0   1   1   -0.10    1.50
   0  -2   1    5.80    3.50
   0   2   1    6.70    3.40
   0   2  -1    5.00    2.40
   0  -3   1   -1.50    2.40
   0   3  -1    4.00    3.70
   0   3   1    1.80    3.40
   0   3   1    1.60    2.40
   0   3  -1   -0.20    1.30
   0   4   1    0.40    3.70
   0  -4  -1    2.20    3.40
   0  -4   1   -1.20    2.60
   0   4   1    5.20    4.30
   0   4  -1    1.10    2.60
   0   4  -1    4.30    3.90
   0   5  -1    1.50    2.80
   0   5   1    1.50    4.90
   0  -5  -1    3.20    5.30
   0   5   1    6.40    4.50
   0  -5   1    2.50    7.10
   0   5  -1    0.50    3.60
   0  -6  -1    4.00    5.90
   0   6  -1    6.60    6.50
   0   6   1    5.80    5.10
   0   6   1    2.20    6.30
   0   6  -1    2.50    4.00
   0  -6   1    9.80    9.20
   0   7  -1    1.30    6.20
   0   7  -1    4.60    5.70
   0   7   1    2.70    4.90
   0   7   1    1.50    9.10
   0  -7   1  -14.20    6.90
   0  -7  -1    4.60    6.30
   0   8   1   -4.60    8.80
   0  -8   1   12.30   15.60
   0   8  -1    3.90    6.80
   0  -8  -1    6.40    9.90
   0   8  -1   -2.60    6.90
   0   8   1   -1.00    4.60
   0   9  -1    7.80    8.20
   0  -9   1   10.70   19.80
   0   9   1    8.10   11.40
   0   9   1    6.40    8.60
   0  -9  -1    8.20   12.90
   0  10  -1   -2.30    5.60
   0  10   1   10.10   13.20
   0  10   1    9.50   14.00
   0  11   1   21.50   18.80
   0  11  -1    5.50    9.70
   0  11   1    3.00    9.40
   0  12   1   -4.70   15.60
   0  12   1    0.10    8.00
   0  12  -1    9.30   12.40
   0  13  -1   -3.10   12.40
   0  13   1    2.50   10.70
   0   0   2 3492.85  428.16
   0   1   2 3614.24  448.26
   0   2   2 3268.37  369.36
   0   2  -2 3104.79  364.86
   0  -2  -2 2538.25  368.46
   0   3   2 6795.92  767.62
   0   3  -2 5702.83  763.72
   0  -4  -2 2795.92  311.27
   0   4   2 2075.99  312.67
   0  -5  -2 1513.65  190.08
   0   5   2 1354.06  194.78
   0   6   2  964.20  141.19
   0  -6  -2  982.20  134.89
   0  -7  -2 1681.73  233.78
   0   7   2 1873.61  243.28
   0  -8  -2 1155.18  156.98
   0   8   2 1048.50  161.48
   0   9   2  416.46   61.39
   0  -9  -2  318.47   67.99
   0   9   2  396.66   77.19
   0   9  -2  497.55   62.99
   0  10  -2  852.01  106.09
   0  10   2  645.64  120.09
   0  10   2  711.53  113.69
   0  11  -2  873.21  115.19
   0  11   2  799.02  113.19
   0  11   2  747.83  139.09
   0  12   2  410.06   77.19
   0  12  -2  319.77   54.19
   0  12   2  257.07   50.29
   0  13   2   65.59   39.90
   0  13  -2  115.59   34.40
   0  13   2   81.49   27.70
   0   0   3    1.40    1.90
   0   1   3   -2.20    1.40
   0  -1  -3    3.70    2.50
   0   2  -3   13.80    4.50
   0   2   3    7.80    8.30
   0  -2  -3   12.10    5.60
   0   3   3    4.30    8.30
   0   3   3   11.10    6.80
   0  -3  -3    8.60    5.30
   0  -4  -3   -1.50    2.90
   0   4   3   -3.40    2.90
   0   4   3   -3.40    4.00
   0   4  -3    3.30    3.20
   0  -5   3   13.00    8.30
   0   5   3   23.50    8.90
   0  -5  -3   38.70   14.90
   0   5   3    1.50    7.50
   0   5  -3   11.30    5.50
   0   6   3    6.40   10.20
   0   6   3   -1.40    4.20
   0   6  -3    4.90    4.90
   0  -6   3    1.50    5.70
   0  -6  -3    6.80    9.60
   0  -7   3    6.00    9.90
   0   7  -3   10.60    7.70
   0   7   3    5.40    5.70
   0  -7  -3   13.80    9.30
   0   7   3   -8.50    9.40
   0   8  -3    7.70    8.00
   0  -8  -3   18.60   14.00
   0   8   3   -1.90   12.10
   0   8   3   21.40   11.20
   0   9   3    6.40    7.90
   0  -9  -3   16.20   12.90
   0   9   3   -6.10   11.10
   0  -9   3   -3.60   11.80
   0  10   3  -10.90   13.90
   0  10  -3   11.00   12.40
   0 -10   3   38.70   25.40
   0  10   3    1.20    9.20
   0  11   3    4.10   18.50
   0  11   3    9.80   10.50
   0  11  -3    4.30    9.90
   0  12   3   -8.30   17.40
   0  12   3   11.00    9.80
   0  12  -3    4.80   10.40
   0  13  -3    3.40   11.90
   0  13   3   19.50   13.80
   0  13   3   12.90   32.10
   0   0   4 9999.00 1225.98
   0  -1  -4 7071.29  866.11
   0  -2  -4 4218.18  519.85
   0   3   4 5661.03  777.62
   0  -3  -4 6724.23  773.12
   0   3  -4 6363.86  768.92
   0   4  -4 6375.46  804.12
   0  -4  -4 6733.43  810.42
   0  -5  -4 2537.35  350.46
   0   5   4 3098.99  350.26
   0   5  -4 2693.73  343.47
   0   6   4 2063.09  237.08
   0   6  -4 1735.73  231.78
   0  -6  -4 1754.12  242.08
   0   7   4 1930.21  289.57
   0  -7  -4 2144.99  270.07
   0   8   4 1498.85  179.28
   0   8  -4 1381.16  176.68
   0   8   4 1131.69  203.98
   0  -8  -4 1359.16  187.48
   0   9   4  552.64   75.89
   0   9   4  337.57   97.09
   0  -9  -4  447.86   82.29
   0   9  -4  656.23   77.29
   0 -10  -4  372.76   85.79
   0  10   4  448.96   74.49
   0  10   4  544.15  105.09
   0  10  -4  508.25   70.59
   0  11  -4  591.14   84.29
   0  11   4  701.43  126.99
   0  11   4  511.05   80.39
   0  12  -4  239.48   44.30
   0  12   4  190.28   37.90
   0  12   4  279.97   79.79
   0   0   5    1.60    3.10
   0   1   5    3.70    5.70
   0  -1  -5    1.50    1.80
   0  -2  -5   13.90    5.20
   0   2   5   13.00   11.90
   0  -3  -5    7.10    4.60
   0   3   5   18.70   15.70
   0  -4  -5    5.40    5.40
   0   4  -5   -1.20    2.40
   0   4   5    6.30   19.70
   0   4   5   -9.60    5.20
   0   5   5   10.30    9.20
   0  -5  -5    3.10    6.40
   0   5   5   10.40   16.90
   0   5  -5    2.30    4.00
   0   6   5   18.00   10.30
   0   6   5    5.90   14.00
   0  -6  -5    4.80    7.90
   0   6  -5    5.80    5.90
   0   7   5   -2.90   21.40
   0  -7  -5   -4.40    5.10
   0   7  -5    2.90    5.00
   0   7   5   15.80    9.40
   0  -7   5    6.50    9.20
   0   8  -5    0.40    5.50
   0  -8  -5   31.60   16.10
   0   8   5    8.50    7.80
   0   8   5   -1.60   23.70
   0   9  -5    4.10    8.10
   0   9   5    3.00    6.40
   0  -9   5  -22.80   10.80
   0   9   5   -1.30   29.50
   0  -9  -5   -5.30   13.00
   0  10  -5    9.00   10.50
   0  10   5   -7.80   37.20
   0 -10   5   -9.00   11.90
   0 -10  -5   -8.40   13.10
   0  11   5    0.40    6.30
   0  11   5    7.10   32.20
   0  11  -5   -1.90    7.40
   0  12   5  -41.80   38.90
   0  12   5   11.90    9.90
   0  12  -5   12.10   16.20
   0   0   6 2069.39  263.67
   0   1   6  689.03  100.09
   0  -2  -6 2207.38  273.57
   0   3   6 1912.81  317.17
   0  -3  -6 2521.25  288.07
   0   4   6 2317.97  294.87
   0  -4  -6 2188.58  281.07
   0   5   6 1379.76  171.78
   0   5   6  936.11  193.08
   0  -5  -6 1331.77  164.98
   0  -6  -6 1438.26  183.78
   0   6  -6 1368.76  178.78
   0   6   6 1520.45  185.68
   0   6   6 1174.48  217.18
   0   7   6 1302.37  164.18
   0   7   6 1202.78  207.98
   0   7  -6 1204.78  159.88
   0  -7  -6 1230.28  165.78
   0   8  -6  815.22  106.29
   0  -8  -6  905.81  115.19
   0   8   6  716.83  106.29
   0   8   6  623.44  142.69
   0   9   6  413.86   66.69
   0   9  -6  533.25   69.69
   0   9   6  428.36  124.19
   0  10   6  463.85  121.29
   0  10  -6  407.56   63.99
   0  10   6  369.46   61.09
   0 -10  -6  520.25   76.09
   0  11  -6  350.76   52.19
   0  11   6  588.84  150.48
   0  11   6  230.98   44.00
   0  12   6  352.96  113.29
   0  12  -6  137.69   35.00
   0  12   6  151.28   29.60
   0   0   7    0.30    4.50
   0   1   7   -7.00    4.50
   0  -1   7    0.00    4.00
   0  -2  -7   15.60    5.10
   0   2   7   10.70   12.20
   0   3   7  -30.90   16.50
   0  -3  -7   10.90    5.20
   0  -4  -7    6.70    5.40
   0   4   7   -2.00   19.20
   0   5   7   17.20   30.70
   0   5   7    7.00   14.60
   0  -5  -7    6.20    6.50
   0   6   7   21.70   13.50
   0   6   7   18.90   37.80
   0  -6  -7   13.00    8.70
   0  -7   7    5.80    8.30
   0   7   7  -18.40   17.00
   0  -7  -7    3.20    7.00
   0  -8   7    8.80   11.80
   0   8   7  -16.50   23.20
   0   8  -7    6.20    7.30
   0   8   7    6.70    8.00
   0  -8  -7    6.90    7.70
   0   9   7   14.10   44.10
   0   9   7   17.10    9.40
   0   9  -7   10.60   10.40
   0  -9   7   12.30   19.70
   0  10  -7   11.60   11.10
   0  10   7  -27.60   46.80
   0  10   7    9.10    8.90
   0 -10  -7   13.90   15.00
   0  11   7  -64.89   31.00
   0  11  -7   16.50   14.20
   0  11   7    4.10    8.40
   0   0   8 1221.08  167.58
   0   1   8 1483.05  218.78
   0  -1   8 1680.03  210.88
   0   2   8 1611.24  233.08
   0   3   8 2394.26  364.56
   0  -3  -8 2669.83  320.47
   0   4   8 2414.66  353.16
   0  -4  -8 2365.86  296.47
   0   5   8 1666.33  213.28
   0   5   8 1388.36  251.07
   0   6   8 1126.29  159.88
   0  -6  -8 1245.28  154.68
   0   6   8 1150.38  209.48
   0   7   8 1222.48  219.68
   0   7   8 1022.70  153.38
   0  -7  -8 1280.97  154.38
   0   8   8  510.25   78.19
   0   8   8  950.00  165.58
   0   9   8  324.57   51.59
   0   9   8  547.75  146.09
   0  10   8  253.07   40.60
   0  11   8  488.65  140.29
   0  11   8  210.38   36.70
   0   0   9    2.90    8.70
   0   1   9   31.70   19.00
   0  -2   9   -1.80    6.50
   0   2   9  -15.90   10.60
   0   3   9    1.30   22.70
   0   4   9    3.50   20.40
   0  -4  -9   14.40    6.30
   0   5   9    6.40   11.40
   0   5   9   16.80   33.90
   0  -5  -9    8.40    5.90
   0   6   9    6.50   10.80
   0  -6  -9    3.90    6.00
   0   6   9  -14.20   34.50
   0   7   9   -2.20    7.20
   0   7   9  -51.19   30.60
   0  -7  -9    2.80    6.50
   0   8   9    1.50    7.20
   0  -8   9   -8.00   12.30
   0   8   9  -32.70   44.00
   0  -8  -9   -2.40    8.50
   0   9   9   -4.30    9.90
   0   9   9    9.20   45.60
   0  10   9   92.69   88.39
   0   0  10  742.13  116.89
   0  -1  10  585.54  102.09
   0   1  10  810.52  119.09
   0  -2  10  433.26   72.89
   0  -3  10  571.84   86.59
   0   4  10 1170.98  202.68
   0  -5 -10  828.02  105.79
   0   5  10 1067.59  176.98
   0   5  10  699.03  122.69
   0   6  10  557.74   92.69
   0  -6 -10  714.83   87.69
   0   7  10  475.75   76.49
   0   7  10  926.01  160.98
   0  -7 -10  546.95   74.29
   0  -8 -10  444.46   57.79
   0   8  10  324.97   55.99
   0  -9 -10  356.46   58.09
   0   9  10  678.23  168.88
   0   0  11    7.10   12.60
   0  -1  11    7.20   13.30
   0   1  11    1.20   14.90
   0   2  11   14.90   22.50
   0  -2  11   -7.30   12.40
   0  -3  11   -4.70    9.80
   0   3  11    4.00   28.70
   0   4  11  -18.60   23.00
   0   5  11   23.40   14.90
   0   5  11   33.90   35.80
   0  -6 -11   12.00    6.90
   0   6  11   -8.60   33.90
   0   6  11   -3.30    7.80
   0   7  11    8.40   10.10
   0   7  11   11.90   41.70
   0  -7 -11   11.50    7.50
   0   8  11  -35.00   38.00
   0  -8 -11    8.00    9.00
   0   0  12 1394.76  202.68
   0  -1  12  843.52  132.39
   0  -2  12  742.43  118.79
   0  -3  12  664.53  107.79
   0  -4  12  586.74   94.99
   0  -5  12  342.47   68.49
   0   5  12  528.65   71.29
   0   6  12  431.96   66.09
   0  -7 -12  462.25   63.09
   0   0  13   20.30   22.00
   0  -1  13   15.40   21.40
   0   1  13   -0.30   22.20
   0   2  13   21.30   25.50
   0  -2  13   35.60   26.60
   0  -3  13   -5.20   16.90
   0   3  13   -1.40   25.40
   0  -4  13   23.30   19.60
   0  -5  13   -6.80   16.40
   0   5  13   -3.40   11.10
   0   5  13  -12.30   27.90
   0   6  13   -8.40   46.30
   0  -6  13   16.50   17.50
   0   0  14  554.24  101.69
   0   1  14  637.34  104.69
   0  -1  14  465.85   93.69
   0  -2  14  425.96   81.79
   0   3  14  698.23  122.19
   0  -3  14  497.85   98.09
   1   1   0   39.20    6.20
  -1   1   0   35.00    5.30
   1   2   0   16.30    4.60
  -1   2   0    1.80    2.60
   1   2   0   -0.30    1.90
  -1  -2   0    4.60    4.00
   1  -2   0    3.10    3.10
  -1   3   0  138.99   23.20
   1   3   0  157.78   23.80
   1  -3   0  147.69   23.80
  -1  -3   0   93.79   21.70
   1   4   0  348.17   60.89
  -1   4   0  470.75   57.29
   1   4   0  476.75   59.49
   1  -5   0   44.40   15.20
  -1   5   0   54.89   17.30
   1   5   0   83.99   20.90
  -1  -5   0   34.40   14.20
  -1   6   0   69.59   20.10
   1  -6   0   48.70   17.30
   1   6   0  122.19   27.30
  -1  -6   0   50.39   18.50
   1   7   0  346.67   62.09
  -1   7   0  438.36   56.29
   1   7   0  456.65   57.89
  -1   7   0  313.97   61.49
  -1   8   0  127.99   32.60
   1  -8   0  155.68   41.60
  -1   9   0  161.68   28.80
   1   9   0  148.09   39.20
  -1   9   0  107.89   34.60
   1   9   0  164.78   29.90
   1  10   0   72.49   21.90
   1  10   0   76.69   30.00
  -1  10   0  111.49   35.30
  -1  10   0   96.99   25.00
  -1  11   0  210.78   37.50
   1  11   0  164.08   39.50
   1  11   0  202.48   51.59
   1  12   0  100.09   30.60
  -1  12   0   81.99   25.00
  -1  13   0   71.49   25.40
   1  13   0   62.09   26.30
   1   1  -1    7.20    1.80
  -1   1   1    5.60    1.80
  -1  -1  -1    0.80    1.10
  -1   1   1    0.10    1.40
  -1   1  -1    7.80    2.00
   1   1   1    0.10    1.70
   1  -2   1   24.90    6.30
  -1  -2  -1   24.60    8.00
  -1   2   1   31.90    9.90
   1  -2  -1   38.80    8.90
   1   2   1   13.60    6.20
  -1  -2   1   14.30    5.30
   1   3  -1  249.78   35.30
   1   3  -1  285.17   33.60
  -1   3   1  273.97   33.50
   1   3   1  245.98   35.20
   1  -3  -1  195.68   36.20
  -1   3  -1  221.68   32.60
   1  -4   1  135.89   24.70
  -1   4   1   97.99   25.80
   1   4   1  126.39   26.40
   1  -4  -1  179.48   27.10
  -1  -4   1   98.29   22.40
   1  -5   1   24.10   10.70
  -1  -5  -1   20.70    9.70
  -1   5   1   51.39   17.50
  -1   5  -1   46.80   12.50
   1   5   1   34.10   14.40
  -1  -5   1   44.30   16.60
   1  -5  -1   83.59   21.40
  -1   6   1   58.79   21.10
   1  -6   1  114.29   28.80
  -1  -6  -1   70.29   22.80
   1   6   1   85.99   24.90
   1  -6  -1  151.78   27.90
  -1  -6   1   93.69   28.40
   1  -7  -1  172.58   39.10
  -1   7  -1  266.17   40.80
   1   7   1  191.08   41.80
   1   8  -1  250.27   34.80
  -1   8   1  188.58   31.50
   1   8  -1  194.58   36.70
   1  -8  -1  112.89   37.80
   1   8   1  117.59   39.60
   1   8   1  207.58   34.00
  -1   8  -1  231.88   33.20
   1   9  -1  162.18   30.80
  -1   9   1  145.29   28.10
  -1   9   1  117.59   42.30
   1   9   1  171.28   31.30
   1   9   1  116.09   41.70
  -1   9  -1  211.38   31.70
  -1  10   1  136.49   41.80
   1  10  -1  188.38   33.20
  -1  10   1  110.69   37.90
   1  10   1  177.38   46.50
   1  10   1  143.79   34.20
  -1  10  -1  182.68   32.20
   1  11  -1  128.79   31.70
  -1  11   1   94.29   26.40
  -1  11   1   83.39   48.10
  -1  11  -1  174.68   31.40
   1  11   1  122.29   31.30
   1  11   1  197.58   52.99
  -1  12   1   95.39   39.60
   1  12  -1   98.09   31.10
  -1  12   1   56.79   21.60
   1  12   1   78.19   26.50
   1  12   1  114.89   41.50
  -1  12  -1  113.79   30.10
   1  13  -1   68.09   28.20
  -1  13  -1  116.39   34.00
   1  13   1   95.09   30.60
   1  13   1   91.39   36.20
   1   0   2    0.40    1.30
   1   1  -2   12.90    2.90
  -1  -1  -2   12.60    5.20
  -1   1   2    4.70    3.90
   1   1   2   10.50    5.90
   1  -1  -2   13.20    4.00
   1   2  -2   17.90    4.40
  -1   2   2   34.30    8.40
  -1  -2  -2   30.00   10.10
  -1   2   2    7.70    6.70
   1   2   2   40.90   10.80
   1  -2  -2   13.50    6.20
   1   2   2   10.60    7.40
   1   3  -2   63.19    9.60
  -1   3   2   60.39   12.60
   1   3   2   29.10   13.30
   1  -3  -2   33.30   14.50
  -1  -4  -2   50.19   16.60
   1   4  -2   65.79   11.50
  -1   4   2   41.70   18.80
  -1   4   2   72.49   12.80
   1   4   2   60.49   21.70
   1  -5   2   45.00   16.60
  -1   5   2   41.50   17.40
   1   5   2   16.90   12.20
  -1  -5   2   42.10   16.50
   1  -5  -2   50.09   16.90
   1  -6   2   29.50   15.80
  -1   6   2   84.19   14.40
  -1  -6  -2   67.79   22.60
  -1   6   2   53.99   21.80
   1   6   2   50.99   20.90
   1  -6  -2   38.90   15.90
  -1   7   2  162.38   25.70
  -1  -7  -2  121.19   36.00
   1   7  -2  204.48   28.40
  -1   7   2   90.59   33.80
   1  -7  -2   96.49   31.50
   1   7   2  161.28   41.60
   1  -8   2   50.19   24.60
  -1   8   2   66.89   26.40
  -1  -8  -2   58.49   22.70
   1  -8  -2   83.49   27.30
  -1  -8   2   27.70   17.20
   1   8   2   85.49   32.40
  -1   9   2   18.50   15.90
  -1  -9  -2    8.80   15.60
  -1   9   2   60.29   16.70
   1   9  -2   58.09   17.20
   1   9   2   35.60   21.80
  -1   9  -2   55.89   15.70
  -1  -9   2    8.10   13.80
   1  -9  -2   32.40   17.10
   1   9   2   75.69   19.50
   1  10  -2  215.78   35.90
  -1  10   2   99.29   43.10
  -1  10   2  163.78   31.50
   1  10   2  187.68   57.49
  -1  10  -2  189.88   33.50
   1  10   2  161.18   37.40
  -1  11   2  150.28   36.90
  -1  11   2  216.88   62.59
   1  11  -2  135.29   37.40
   1  11   2  198.58   70.89
  -1  11  -2  172.98   38.40
   1  11   2  228.08   38.10
   1  12  -2   82.39   27.40
  -1  12   2   46.50   18.20
  -1  12   2   46.90   35.20
  -1  12  -2   58.49   23.40
   1  12   2   59.29   31.50
   1  12   2   63.99   22.20
  -1  13   2   17.20   15.10
  -1  13   2   -2.80   31.10
   1  13  -2   37.60   19.80
  -1  13  -2   26.00   16.50
   1  13   2   62.69   33.50
   1  13   2   28.70   17.20
   1   0   3    1.00    1.70
  -1   0   3    0.60    1.40
  -1  -1  -3  164.88   20.60
   1   1   3  106.29   22.40
   1  -1  -3  126.79   18.40
   1   2  -3   43.90    7.00
   1   2   3   35.60   15.20
   1  -2  -3   23.20    7.80
  -1  -3  -3  116.09   22.70
  -1   3   3  113.89   20.40
   1   3  -3  141.39   19.80
  -1   3  -3  121.89   18.10
   1   3   3  142.79   25.90
   1   3   3   56.99   27.40
   1  -3  -3  104.09   21.00
  -1   4   3  168.88   22.20
   1   4  -3  119.29   18.40
  -1  -4  -3  125.59   24.80
   1  -4  -3   89.09   24.30
   1   4   3   63.29   25.90
  -1   5   3  123.09   43.40
  -1   5   3  273.17   34.50
   1   5  -3  196.68   31.10
  -1  -5  -3  251.37   40.60
  -1  -6  -3   99.79   34.30
   1   6  -3  119.89   19.50
  -1   6   3   46.90   28.50
  -1   6   3  115.09   20.10
   1   6   3  134.29   41.30
   1  -6  -3   96.69   28.00
   1   7  -3  150.58   26.00
  -1   7   3  140.79   25.80
   1   7   3  193.18   31.00
  -1   7  -3  187.28   27.00
   1   7   3   75.99   36.90
   1  -7  -3  138.79   36.10
  -1   8   3  157.38   27.70
   1   8  -3  152.68   26.70
  -1   8   3  101.19   45.80
  -1  -8  -3  105.39   32.50
   1   8   3  190.28   53.59
  -1  -9  -3   64.69   25.60
  -1   9   3   97.29   39.70
   1  -9   3   56.49   28.10
   1  -9  -3  117.59   37.00
  -1   9  -3  123.89   31.80
   1   9   3   78.99   34.10
  -1  10   3   87.89   21.80
  -1  10   3   75.39   40.60
   1  10  -3  141.69   31.70
   1  10   3   71.89   37.80
  -1 -10   3   43.10   31.00
   1  10   3  124.99   32.00
   1  11  -3   96.09   28.20
  -1  11   3   46.40   35.00
  -1  11   3   93.69   24.60
   1  11   3   77.79   23.90
  -1  11  -3   61.29   20.40
   1  11   3   22.50   29.00
  -1  12   3   80.79   25.10
  -1  12   3   23.60   33.10
   1  12  -3   70.99   27.00
   1  12   3  109.59   29.40
  -1  12  -3   72.19   25.80
   1  12   3   80.89   42.50
   1  13  -3   44.90   22.90
  -1  13   3   92.09   51.39
  -1  13   3   45.80   19.40
   1  13   3   45.30   20.40
  -1  13  -3   34.20   21.70
   1  13   3   73.39   37.90
   1   0   4   -1.10    1.50
  -1   0   4    2.90    2.70
  -1   1   4   30.10   12.20
  -1  -1  -4   62.29   10.10
   1  -1  -4   50.39    8.30
   1   1   4   77.49   20.20
  -1   2   4   34.60   18.40
   1  -2  -4   31.60    8.00
   1   2   4   25.70   13.50
  -1   3   4   68.49   18.80
  -1   3   4   38.70   21.40
   1   3  -4   90.49   12.80
   1  -3  -4   49.99   13.50
   1   3   4   57.39   28.40
   1   4  -4  166.08   26.20
  -1   4   4  202.88   30.70
  -1   4   4  104.79   40.70
  -1  -4  -4  177.98   31.80
  -1   4  -4  212.88   27.20
   1  -4  -4  164.78   30.10
  -1   5   4  132.29   47.00
  -1  -5  -4  211.98   34.60
   1   5  -4  144.29   23.80
  -1   5   4  173.78   27.30
   1   5   4  133.49   45.40
   1  -5  -4  121.59   27.60
  -1   6   4   92.99   21.30
  -1   6   4  105.49   42.60
   1   6  -4   98.69   17.90
   1  -6  -4   66.89   24.90
   1   6   4  129.69   48.30
  -1   7   4   74.39   40.00
  -1  -7  -4  123.99   32.60
   1   7  -4  118.29   21.70
  -1   7   4  117.69   25.50
   1   7   4  116.59   41.70
  -1   8   4  179.38   33.00
  -1  -8  -4  216.68   43.50
  -1   8   4  118.39   47.40
   1   8  -4  206.08   33.10
   1   8   4  218.78   64.39
   1  -8  -4  124.39   37.00
  -1   8  -4  267.47   34.80
   1   9  -4  111.49   24.80
  -1   9   4   43.40   32.40
  -1   9   4   81.39   19.50
   1   9   4   83.39   43.00
   1   9   4  100.69   24.20
   1  -9  -4   53.29   21.00
  -1  -9   4   21.40   17.60
  -1  10   4   37.50   15.10
  -1 -10  -4   90.09   29.40
  -1  10   4   80.29   44.00
   1 -10   4   18.30   18.00
   1  10  -4   48.90   19.00
  -1  10  -4   63.99   18.80
   1  10   4   77.69   42.90
  -1 -10   4   35.80   19.50
   1  10   4   65.29   21.20
  -1  11   4   64.49   21.10
   1  11  -4   73.69   25.10
  -1  11   4   45.20   33.50
   1  11   4   88.09   24.20
  -1  11  -4  133.29   30.70
   1  11   4  110.59   59.89
  -1  12   4   68.59   21.20
   1  12  -4   62.39   22.50
  -1  12   4   87.89   47.90
  -1  12  -4   88.99   27.80
   1  12   4   58.79   20.70
   1  12   4   47.80   39.40
   1   0   5    3.70    3.90
  -1   0   5   -4.30    2.50
  -1  -1  -5   40.80    9.80
   1   1   5   39.40   15.30
  -1   2   5   29.50   18.90
  -1  -2  -5   71.69   12.30
   1  -2  -5   58.09   10.40
   1   2   5   34.50   18.20
  -1   3   5   45.50   24.10
   1   3   5   23.20   19.40
   1   4  -5   82.59   14.00
  -1  -4  -5   67.89   17.20
  -1   4   5   66.09   31.40
   1   4   5   78.39   27.30
   1   4   5   35.40   26.10
   1  -4  -5   69.89   16.80
  -1   5   5   89.19   21.00
   1   5  -5   78.79   17.00
  -1   5   5   24.90   20.80
  -1  -5  -5  100.59   24.40
  -1   5  -5   80.49   14.70
   1  -5  -5   55.19   16.40
   1   5   5   34.50   23.90
   1   5   5  171.68   37.70
  -1   6   5   65.89   36.70
  -1  -6  -5  149.09   31.20
  -1   6   5  126.19   29.00
   1   6  -5  148.49   24.60
   1   6   5   97.29   44.20
   1  -6  -5  138.29   29.30
  -1   6  -5  181.88   26.00
   1   6   5  190.18   32.70
   1   7  -5  151.68   24.80
  -1   7   5  114.19   23.70
  -1   7   5   52.39   36.30
  -1  -7  -5  136.19   34.40
  -1   7  -5  159.08   25.20
   1   7   5  139.39   56.99
   1   7   5  155.28   29.60
   1  -7  -5  122.69   33.10
  -1  -8  -5  113.39   32.30
  -1   8   5   42.60   32.30
  -1   8   5   63.59   19.70
   1   8  -5   79.09   20.60
   1   8   5  126.19   30.20
   1   8   5   46.70   35.60
  -1   8  -5  112.39   20.70
   1  -8  -5   86.79   26.70
  -1   9   5   -4.90   21.60
   1   9  -5   54.59   16.60
  -1  -9  -5   13.70   14.50
  -1   9   5   64.99   17.90
  -1  -9   5   41.60   21.90
   1  -9  -5   34.10   17.40
   1   9   5   88.39   41.80
   1   9   5  117.09   25.80
  -1   9  -5  115.99   24.30
  -1  10   5   27.10   13.10
   1 -10   5   12.30   17.40
  -1 -10  -5  142.09   40.60
  -1  10   5   64.79   75.49
   1  10  -5   56.49   17.80
  -1 -10   5   27.90   21.90
   1 -10  -5   43.20   21.10
   1  10   5   83.69   22.00
  -1  10  -5   93.89   22.20
  -1  11   5   47.20   16.50
   1  11  -5   44.90   19.60
  -1  11   5   20.40   42.50
   1  11   5   70.59   22.90
  -1  11  -5   55.99   19.60
   1  11   5   40.10   43.00
  -1  12   5   42.70   15.00
  -1  12   5  114.79   65.69
   1  12  -5   19.10   18.10
   1  12   5   58.09   20.20
   1  12   5   61.69   43.80
  -1  12  -5   42.70   20.90
   1   0   6   -2.50    2.60
  -1   0   6    0.30    3.50
   1  -1   6   51.69   12.50
  -1   1   6   22.50   13.70
   1   1   6   24.50   13.00
  -1   2   6    1.00   13.50
  -1  -2  -6   11.70    5.50
   1   2   6    3.20    9.00
   1  -2  -6   16.60    6.30
  -1  -3  -6   48.40   12.70
   1   3   6   45.00   31.20
  -1  -4  -6   46.50   13.40
  -1   4   6   35.40   29.60
  -1   4   6   76.79   23.90
   1   4   6   41.60   28.50
   1  -4  -6   27.40   10.60
   1   4   6   68.29   26.50
   1   5  -6   33.10   13.90
  -1   5   6   28.10   29.60
  -1  -5  -6   60.69   18.00
  -1   5   6   64.39   18.70
   1  -5  -6   36.00   13.20
   1   5   6   56.49   33.30
   1   5   6  139.49   37.60
  -1  -6  -6   47.90   16.00
   1   6  -6   30.00   11.30
  -1   6   6   16.80   24.70
   1  -6  -6   26.90   12.30
   1   6   6   70.79   22.40
   1   6   6   30.00   28.30
   1   7  -6   79.79   20.50
  -1   7   6   63.59   42.60
  -1   7   6   52.69   17.30
   1  -7  -6   75.79   22.90
  -1   7  -6  120.39   20.30
   1   7   6   89.79   46.40
   1   8  -6   36.30   13.90
  -1   8   6   36.70   13.90
  -1  -8  -6   39.60   20.20
  -1   8   6   44.70   39.60
   1  -8   6    6.90   12.80
   1   8   6  105.69   26.20
  -1   8  -6   74.29   18.70
  -1  -8   6   30.30   18.50
   1   8   6   83.59   53.09
   1  -8  -6   39.60   18.50
   1   9  -6   33.50   15.60
  -1   9   6   57.89   17.10
  -1   9   6   59.19   46.20
   1   9   6   92.99   24.80
  -1  -9   6   23.20   16.70
  -1   9  -6   62.59   19.70
   1   9   6  113.79   66.89
  -1  10   6   47.60   18.50
   1  10  -6   62.19   20.70
  -1  10   6   17.60   50.49
  -1 -10  -6   52.69   21.10
   1  10   6  132.49   59.49
   1  10   6   40.80   17.50
   1 -10  -6   75.79   24.70
  -1  10  -6   70.09   21.60
   1  11  -6   60.79   22.50
  -1  11   6  114.59   72.39
  -1  11   6   41.00   15.60
   1  11   6   94.59   67.99
   1  11   6   59.19   20.90
  -1  11  -6   46.80   19.40
  -1  12   6   25.80   13.00
   1  12  -6   31.40   17.70
  -1  12   6   18.30   58.79
   1  12   6   89.59   68.29
   1  12   6   29.10   14.00
  -1  12  -6   28.40   18.20
   1   0   7    3.00    4.60
  -1   0   7    0.20    4.80
   1  -1   7   54.99   17.40
  -1   1   7   19.40   15.20
  -1  -1   7   49.60   14.90
  -1  -2  -7   27.20    7.30
  -1   2   7   10.20   15.20
   1   2   7    6.30   14.00
  -1   3   7   34.50   25.50
  -1  -3  -7   52.69   12.60
   1   3   7   21.30   19.60
   1  -3  -7   54.99   10.30
  -1   4   7   79.49   25.80
  -1  -4  -7   76.89   16.30
  -1   4   7   47.40   25.40
   1  -4  -7   35.40   10.90
   1   4   7   33.90   31.00
  -1   5   7  141.49   64.19
  -1   5   7   70.29   21.90
  -1  -5  -7  106.39   20.00
   1   5   7  183.88   73.89
   1  -5  -7   56.79   16.00
  -1   6   7   53.79   18.40
  -1  -6  -7  110.69   23.30
  -1   6   7   58.29   39.20
   1   6   7   72.99   45.00
   1   6   7   93.39   28.30
   1  -6  -7   52.09   16.70
  -1   7   7   24.50   11.30
   1   7  -7   39.50   15.00
  -1   7   7  -15.00   24.90
  -1  -7  -7   50.89   16.70
  -1  -7   7   17.10   11.50
   1   7   7   39.90   34.60
   1  -7  -7   34.90   13.90
   1   7   7   40.70   18.70
  -1  -8  -7   97.29   27.00
  -1   8   7   67.09   39.30
  -1   8   7   56.89   18.00
   1   8  -7   58.69   19.90
   1   8   7  142.69   68.89
   1  -8  -7   72.69   22.70
   1   8   7  106.39   26.50
   1   9  -7   40.00   16.00
  -1   9   7   44.90   13.80
   1  -9   7    8.40   17.90
  -1   9   7  126.09   67.19
   1   9   7  -15.40   42.30
   1   9   7   54.29   18.40
  -1  -9   7   17.40   16.30
  -1  10   7   38.30   16.50
  -1  10   7   76.19   56.79
   1  10  -7   54.89   19.00
  -1 -10  -7   75.49   26.70
   1  10   7   57.89   18.50
   1  10   7  118.49   66.99
   1 -10  -7   50.39   20.50
  -1  11   7  134.59   83.99
   1  11   7   99.69   77.09
   1   0   8    1.60    7.80
   1  -1   8   24.80   13.20
  -1   1   8    8.80   12.70
  -1  -1   8    2.20    5.80
   1   1   8    6.10   16.80
  -1   2   8    8.00   19.00
   1   2   8   23.60   16.80
  -1   3   8    7.70   22.30
  -1  -3  -8   14.80    6.40
   1   3   8  -12.10   15.50
   1  -3  -8   15.10    5.40
  -1   4   8  102.29   58.69
  -1  -4  -8   92.19   17.20
   1   4   8  100.39   50.39
   1  -4  -8   79.49   15.30
  -1   5   8  136.29   32.50
  -1  -5  -8   98.39   19.60
  -1   5   8   71.29   48.90
   1   5   8  100.79   36.50
   1   5   8  129.19   67.79
   1  -5  -8   78.79   17.00
  -1   6   8   55.89   18.70
  -1  -6  -8   74.49   18.40
  -1   6   8  138.39   69.39
   1  -6  -8   68.09   17.40
   1   6   8   98.29   56.39
  -1  -7  -8   31.70   13.80
  -1   7   8   49.00   20.20
  -1   7   8  -30.50   22.00
   1  -7  -8   45.60   14.50
   1   7   8  -12.60   27.30
   1   7   8    8.20   12.20
  -1  -8  -8  141.19   32.80
  -1   8   8   92.79   53.59
  -1   8   8  116.79   26.40
   1  -8  -8  158.68   28.90
   1   8   8   87.29   26.80
   1   8   8  158.08   77.49
  -1   9   8   90.59   67.29
  -1   9   8   41.30   13.30
  -1  -9   8   11.40   21.00
   1   9   8   72.59   27.40
   1   9   8  149.19   85.89
  -1  10   8   22.10    9.60
  -1  10   8   41.80   68.39
   1 -10  -8   21.60   16.20
   1  10   8   26.70   12.80
   1  10   8   87.29   72.19
  -1  11   8   25.40   10.20
  -1  11   8   44.50   71.59
   1  11   8   31.90   13.40
   1  11   8  -81.69   67.09
  -1   0   9    1.70   16.00
   1   0   9   -4.90    6.20
  -1   1   9  -14.40    7.90
   1  -1   9   -2.20    6.20
  -1  -1   9   11.70   10.00
   1   1   9  -12.70    7.60
   1  -2   9   13.30   12.20
  -1   2   9   21.40   19.70
   1   2   9   12.80   16.20
  -1  -2   9    4.30    7.80
  -1  -3  -9   54.29   11.10
  -1   3   9   36.80   30.70
   1   3   9  106.19   44.20
  -1   4   9   48.20   36.80
  -1  -4  -9   10.50    6.20
   1   4   9   34.30   35.50
   1  -4  -9   18.10    6.70
  -1  -5  -9   18.60    8.90
  -1   5   9   70.19   54.19
  -1   5   9   29.80   15.80
   1   5   9  -11.90   28.00
   1   5   9   19.70   19.70
  -1   6   9   70.79   44.30
  -1  -6  -9   78.79   17.50
   1  -6  -9   60.69   14.90
   1   6   9   50.99   23.90
   1   6   9   -7.30   27.20
  -1   7   9   19.70   42.40
  -1  -7  -9   74.69   19.30
  -1   7   9   37.40   14.40
   1   7   9  101.59   64.09
   1   7   9   44.90   19.50
   1  -7  -9   68.19   16.20
  -1  -8  -9   10.00   10.40
  -1   8   9   24.30   11.00
   1  -8   9   14.00   13.30
  -1   8   9   58.99   52.99
  -1  -8   9   -0.80   13.90
   1  -8  -9   49.30   15.70
   1   8   9   17.00   12.10
   1   8   9  -66.09   41.20
  -1   9   9   19.10   57.19
  -1   9   9   30.20   12.10
  -1  -9  -9   53.19   19.90
   1   9   9   15.10   55.29
   1   9   9   39.70   15.40
  -1  10   9   11.40    8.60
  -1  10   9   61.79   70.79
   1  10   9   42.60   78.09
   1 -10  -9   43.80   16.30
   1  10   9   26.40   13.20
  -1   0  10  -15.20    9.90
   1   0  10   -6.20   10.90
  -1   1  10   11.50   18.00
   1   1  10    7.90   16.20
  -1  -1  10   11.30   12.00
  -1   2  10    2.30   17.80
   1  -2  10   -0.60    6.40
   1   2  10   25.70   22.40
  -1  -2  10    9.30    9.00
   1  -3  10   21.50   12.00
  -1   3  10   10.60   35.30
   1   3  10   -1.80   20.80
  -1  -4 -10   19.40    7.80
  -1   4  10   43.70   36.00
   1   4  10   34.70   40.30
  -1  -5 -10   45.90   12.20
  -1   5  10   32.90   37.00
  -1   5  10   32.70   15.40
   1   5  10  -16.50   31.00
   1  -5 -10   23.50    8.40
   1   5  10   31.90   22.50
  -1   6  10   15.40   11.80
  -1  -6 -10   18.00    9.00
  -1   6  10    2.10   27.40
   1   6  10   15.60   16.00
   1   6  10   -7.70   27.00
   1  -6 -10   30.20    9.80
  -1   7  10   32.10   12.50
  -1  -7 -10   23.70   10.90
  -1   7  10   98.39   61.49
   1  -7 -10   46.20   12.80
   1   7  10   45.20   49.30
   1   7  10    0.60   12.10
  -1   8  10   26.20   10.90
  -1   8  10  -26.30   39.20
   1   8  10   24.90   12.60
   1   8  10  146.69   68.69
   1  -8 -10   31.90   11.50
  -1   9  10    7.50    9.60
  -1   9  10  -10.30   50.19
  -1  -9 -10   20.40   13.10
   1   9  10   28.80   12.40
   1   9  10   54.09   63.59
  -1   0  11    5.80   12.80
   1   0  11   27.40   15.00
  -1   1  11    9.10   16.10
   1  -1  11   10.40   13.90
  -1  -1  11   15.20   16.00
   1   1  11   22.80   22.50
   1  -2  11   -5.70   13.40
  -1   2  11   -0.90   21.20
   1   2  11   12.00   22.90
  -1  -2  11    2.30   11.10
  -1   3  11   25.10   28.80
   1  -3  11    3.40   10.30
   1   3  11   27.00   32.30
   1  -4  11   51.79   20.10
  -1   4  11   64.29   40.20
   1   4  11   36.10   41.50
  -1   5  11   17.60   12.10
  -1  -5 -11   27.50    8.70
  -1   5  11   64.49   57.99
   1   5  11   29.60   46.30
   1   5  11   46.40   22.80
  -1   6  11   14.60   11.80
  -1   6  11   35.20   39.10
  -1  -6 -11   42.80   11.40
   1   6  11  -14.60   49.50
   1   6  11   24.30   17.10
   1  -6 -11   31.20    9.60
  -1   7  11   21.40   10.30
  -1  -7 -11   21.40   10.50
  -1   7  11   48.60   39.70
   1   7  11    2.90   43.10
   1  -7 -11   21.00    8.00
   1   7  11   15.60   15.00
  -1   8  11   56.39   54.29
  -1   8  11    4.30    8.00
   1   8  11   24.60   12.20
   1  -8 -11   15.60    9.50
   1   8  11  -33.00   51.59
   1   0  12  -10.00   14.80
  -1   0  12   -6.80   16.00
   1  -1  12    6.40   19.10
  -1   1  12   -6.30   17.00
  -1  -1  12    7.20   15.60
   1   1  12   19.90   20.70
  -1   2  12   27.20   29.30
   1  -2  12    3.10   16.60
  -1  -2  12   14.20   18.50
   1   2  12   30.20   26.30
  -1   3  12  -13.00   19.60
   1  -3  12   -2.20   15.20
  -1  -3  12   20.30   18.00
   1   3  12   35.80   32.80
  -1   4  12   48.70   44.10
   1  -4  12    8.40   14.70
   1   4  12  112.49   59.59
  -1  -4  12   38.30   17.80
  -1   5  12   84.79   47.40
  -1   5  12   40.30   15.70
   1  -5  12   21.40   14.20
   1   5  12   63.19   59.69
   1   5  12   46.00   21.50
  -1   6  12   24.30   12.30
  -1   6  12   15.30   45.80
   1   6  12    9.10   36.40
   1   6  12   28.70   16.60
  -1   7  12   38.00   12.20
  -1  -7 -12   14.90   10.00
  -1   7  12   99.09   58.19
   1   7  12  117.59   61.59
   1   7  12   12.90   12.40
   1  -7 -12   40.90   11.00
   1   0  13   11.00   20.00
  -1   0  13  -18.60   15.40
  -1   1  13   -7.00   20.90
   1  -1  13  -19.50   20.30
   1   1  13   15.70   28.30
  -1  -1  13    9.30   19.10
  -1   2  13    6.10   24.80
   1  -2  13    4.90   18.80
  -1  -2  13    4.40   17.50
   1   2  13  -26.30   22.40
   1  -3  13   24.60   26.00
  -1   3  13   -6.20   25.90
  -1  -3  13   -2.70   16.10
   1   3  13   44.40   39.00
   1  -4  13   29.70   22.30
  -1   4  13   11.20   30.20
   1   4  13    6.40   38.20
  -1  -4  13   25.40   20.60
   1  -5  13   67.19   38.40
  -1   5  13  -10.30   29.40
  -1   5  13   -3.30    9.70
  -1  -5  13   27.80   18.00
   1   5  13   -5.40   33.20
   1   5  13  -12.10   12.60
  -1   6  13   20.90   11.80
  -1   6  13    7.30   38.50
   1  -6  13   12.10   16.60
  -1  -6  13   -1.00   15.50
   1   6  13   15.50   16.50
   1   6  13   89.59   57.39
   1   0  14   -9.70   17.80
  -1   0  14   -9.00   21.20
  -1   1  14   16.40   22.30
   1  -1  14    1.20   19.20
  -1  -1  14  -15.30   16.20
  -1   2  14   21.80   27.50
   1  -2  14   35.10   29.50
   1   2  14  -14.90   26.80
  -1  -2  14   -4.40   18.40
  -1   3  14   32.60   36.20
   1  -3  14  -13.10   26.10
  -1  -3  14    8.30   19.00
   1   3  14   42.10   36.70
  -2   1   0    1.20    0.60
   2  -1   0    0.10    0.50
   2   1   0    0.10    1.50
  -2   1   0   -0.40    0.70
   2   1   0    1.20    1.70
  -2  -1   0    0.00    0.90
  -2   2   0    1.90    1.20
  -2   2   0   -2.10    1.00
   2   2   0   -0.90    1.30
   2   2   0    0.70    2.00
  -2  -2   0    1.00    2.40
   2  -2   0    0.10    2.60
  -2  -3   0   -0.80    3.20
   2  -3   0    2.50    3.50
  -2   3   0   -1.20    2.20
   2   3   0    0.30    3.00
  -2   3   0    4.80    2.80
   2   3   0    1.10    2.60
   2   4   0   -1.90    1.70
  -2   4   0   -2.30    1.90
   2  -4   0   -0.50    3.20
   2   4   0   -3.60    3.40
  -2  -4   0    0.60    4.50
  -2   4   0    2.40    2.80
   2   5   0    3.00    3.90
   2  -5   0   -5.90    4.50
  -2   5   0    1.60    3.90
  -2   5   0    1.90    3.20
  -2  -5   0   -0.70    3.70
   2   5   0   -1.30    3.50
   2   6   0   -0.30    5.90
   2   6   0    2.10    4.40
   2  -6   0   -1.80    7.20
  -2   6   0    0.00    4.40
  -2   6   0    1.20    3.10
   2   7   0   -5.50    4.90
  -2  -7   0    6.60    7.30
  -2   7   0   -1.10    3.50
  -2   7   0    7.00    8.70
   2   7   0    3.70    5.40
   2  -7   0    7.90    9.80
   2   8   0   -9.30    5.80
  -2   8   0   -0.50    4.70
  -2   8   0    1.40   10.70
   2   8   0   -0.60    5.90
  -2  -8   0    1.70   10.00
   2  -8   0    5.70   10.70
   2   9   0   -2.40    5.00
  -2   9   0   -1.40    9.20
   2   9   0    3.50   11.70
   2  -9   0    2.10   10.30
  -2   9   0   -2.30    5.10
   2  10   0   -8.50    6.40
   2  10   0   -0.10    7.00
  -2  10   0   -1.60    9.20
  -2  10   0   10.30   11.70
  -2  11   0   -4.50    6.10
   2  11   0   -3.20   10.00
   2  11   0   -6.40    8.50
  -2  12   0    4.30    8.90
   2  12   0   -0.90    8.80
  -2  13   0   -0.10   10.90
   2  13   0    0.80   11.40
   2   0  -1    2.00    0.70
  -2   0   1    5.60    1.20
   2   0   1    2.20    1.40
   2   1  -1    1.40    1.10
  -2  -1  -1   -0.70    1.70
  -2   1   1    0.30    1.30
  -2   1   1    4.00    1.00
   2   1   1    4.40    3.80
  -2   2   1   11.20    5.90
   2   2  -1   14.50    4.50
  -2   2   1   21.60    3.80
   2   2  -1   27.20    4.90
   2   2   1   19.80    7.00
  -2   2  -1   24.60    4.20
   2  -2  -1   17.90    6.50
   2   2   1    8.70    5.50
   2   3  -1   14.60    5.40
  -2  -3  -1    3.50    4.60
  -2   3   1   12.80    3.80
  -2   3   1    3.80    4.70
   2  -3   1    7.20    4.30
   2   3  -1   18.70    5.60
  -2  -3   1    7.00    5.10
   2  -3  -1   13.70    6.90
   2   3   1    7.50    5.80
  -2   3  -1   12.50    3.80
   2   3   1   12.60    7.20
  -2   4   1   12.20    9.50
   2   4  -1   11.10    5.60
  -2  -4  -1    3.00    2.90
   2  -4   1    3.30    5.10
   2   4  -1   12.90    6.80
  -2   4   1   26.90    6.70
  -2  -4   1    7.20    5.70
   2  -4  -1    6.40    6.00
   2   4   1    4.10    5.50
  -2   4  -1   17.00    6.70
   2  -5   1   11.70    8.20
  -2   5   1   11.80    9.40
  -2   5   1   25.10    7.40
   2   5  -1   31.80    9.10
   2   5  -1   22.20    9.90
   2   5   1   18.70    8.70
  -2   5  -1   27.20    7.80
   2   5   1    7.10    7.60
   2  -5  -1   35.90   14.00
   2   6  -1   73.09   16.70
   2   6  -1   54.09   17.10
  -2   6   1   53.19   12.70
   2  -6   1   18.80   12.70
   2  -6  -1   34.40   14.90
   2   6   1   39.30   18.10
   2   6   1   51.89   15.80
  -2   6  -1   51.39   11.70
  -2   7   1   73.79   17.10
   2   7  -1  101.59   24.40
   2  -7   1   34.90   18.60
  -2   7   1   63.19   26.50
   2   7  -1  141.99   27.40
  -2   7  -1   85.69   15.80
   2  -7  -1   49.50   20.80
   2   7   1   32.70   19.10
   2   7   1   79.29   20.60
   2   8  -1   64.89   18.10
  -2   8   1   23.90   16.10
   2  -8   1   16.10   18.70
   2   8  -1  109.59   24.30
  -2   8   1   98.49   20.00
   2  -8  -1   34.40   17.10
   2   8   1   71.19   20.30
   2   8   1   50.99   23.00
  -2   8  -1   55.49   15.40
  -2  -8   1   30.00   16.20
  -2   9   1   37.70   22.40
   2   9  -1   84.39   21.30
  -2   9   1   72.19   19.00
   2   9  -1   98.79   26.70
   2   9   1   46.80   17.10
   2   9   1   72.59   29.10
  -2   9  -1   96.79   21.90
  -2  -9   1   24.40   19.80
   2  -9  -1   50.39   21.80
   2  10  -1   76.59   22.50
  -2  10   1  106.79   35.80
  -2  10   1   55.49   17.40
   2  10   1   69.09   22.60
  -2  10  -1   85.29   21.90
   2  10   1   77.39   30.00
   2  11  -1  132.09   33.30
  -2  11   1   82.69   25.80
  -2  11  -1   93.19   24.60
   2  11   1   86.59   25.80
   2  11   1  103.29   36.80
   2  12  -1   75.39   25.20
  -2  12   1  150.08   48.90
  -2  12   1   59.69   20.20
  -2  12  -1   68.49   24.50
   2  12   1  112.59   32.80
   2  12   1  126.89   38.50
   2  13  -1   67.99   29.00
  -2  13   1   45.40   21.70
   2  13   1   79.49   33.70
  -2  13  -1   66.39   22.40
   2  13   1   50.19   23.40
   2   0   2    4.60    2.60
  -2   0  -2    2.70    1.60
  -2   1   2   -3.50    1.70
   2   1  -2    0.70    1.00
  -2  -1  -2    1.90    2.90
   2  -1  -2    0.40    1.10
   2   1   2    1.40    3.00
  -2   2   2   15.70    4.00
  -2  -2  -2    1.30    3.30
  -2   2   2    1.60    2.50
   2   2  -2    9.50    3.00
   2  -2  -2    5.90    3.70
   2   2   2    3.20    4.80
  -2   3   2    3.60    5.30
  -2   3   2   12.70    4.20
  -2  -3  -2    2.70    3.70
   2   3  -2   11.30    4.10
   2  -3  -2   14.50    6.90
   2   3   2    2.30    4.40
  -2   3  -2    4.20    2.70
   2   3   2    5.40    5.50
  -2   4   2    7.10    4.00
  -2   4   2    7.70    8.00
   2   4  -2    6.50    4.40
   2  -4   2    3.40    4.00
  -2   4  -2   13.60    5.00
   2  -4  -2   -0.90    3.70
   2   4   2    5.30    7.30
   2   4   2    6.40    7.10
  -2  -4   2    2.30    4.80
   2   5  -2    6.70    4.00
  -2  -5  -2    9.80    8.70
  -2   5   2    3.70    6.60
   2  -5   2   11.50    8.40
  -2   5   2    5.40    4.10
   2   5   2    9.80    6.50
   2  -5  -2   15.70    9.10
  -2   5  -2   12.00    5.20
   2   5   2    3.40    7.40
  -2  -5   2   -3.20    4.00
   2  -6   2   -0.40    8.80
   2   6  -2   15.20    7.60
  -2   6   2   12.80    6.50
  -2   6   2    3.20    6.60
  -2  -6  -2    0.60    5.10
   2   6   2   15.30   13.50
   2  -6  -2    2.50    8.90
   2   6   2    6.30    7.50
  -2   6  -2    8.80    5.40
  -2  -6   2   -0.50    7.00
  -2   7   2   26.50    9.60
   2   7  -2   17.80    8.30
   2  -7   2    6.00    8.20
  -2   7   2   17.70   17.30
   2   7   2    0.00    7.70
  -2  -7   2    6.90    8.40
   2   7   2    9.20    8.70
   2  -7  -2   29.80   14.00
   2  -8   2    0.50    9.20
  -2  -8  -2   -0.80   11.20
   2   8  -2    4.70    6.20
  -2   8   2   13.70   16.00
   2   8   2   23.80   19.80
  -2   8  -2   39.60   13.30
   2   8   2   30.10   13.00
   2  -8  -2   10.80   11.10
  -2  -9  -2    8.90   10.20
  -2   9   2   18.20   10.10
  -2   9   2   23.60   19.30
   2   9  -2   20.30   10.60
   2   9   2   10.40   10.90
   2   9   2    9.70   18.10
  -2   9  -2   12.50    9.50
  -2  -9   2   19.50   14.60
   2  -9  -2   28.80   16.30
  -2  10   2  -17.80    9.90
  -2  10   2    5.20    7.40
   2  10  -2    5.90   10.00
   2  10   2   16.60   13.00
  -2 -10   2    7.30   15.50
  -2  10  -2   16.50   10.90
   2  10   2   20.40   19.00
  -2  11   2   14.00   20.00
   2  11  -2    8.60   12.10
  -2  11   2    3.30    7.40
   2  11   2  -26.10   21.10
   2  11   2    4.00   11.50
  -2  11  -2   12.10   11.60
  -2  12   2   -0.90    8.30
   2  12  -2    5.10   11.20
  -2  12   2   10.50   23.40
  -2  12  -2    7.50   10.20
   2  12   2   25.70   26.30
   2  12   2   18.00   16.60
  -2  13   2    6.90   11.40
   2  13  -2    6.40   15.40
   2  13   2   13.20   17.00
  -2  13  -2    7.00   14.80
   2  13   2   11.10   24.90
   2   0   3  184.38   26.80
  -2  -1  -3  415.16   55.09
   2   1  -3  442.16   52.59
   2  -1  -3  421.66   52.09
   2   1   3  353.66   57.69
   2   2  -3  292.57   36.10
  -2   2   3  263.67   38.60
   2  -2  -3  259.87   37.40
  -2  -3  -3  142.99   28.60
  -2   3   3  170.68   34.60
  -2   3  -3  174.38   23.80
   2   3   3  174.18   31.60
  -2   4   3   83.09   25.00
  -2  -4  -3   41.00   15.50
  -2  -4   3   40.90   14.80
  -2   4  -3   74.39   11.90
   2   4   3   75.69   22.70
  -2   5   3   69.79   28.30
   2   5  -3  121.09   18.30
  -2   5   3  116.19   18.40
   2   5   3   95.79   26.70
  -2   5  -3   81.49   16.60
   2  -5  -3  127.69   23.70
  -2   6   3   74.99   12.60
  -2  -6  -3   14.60   13.20
   2   6  -3   65.19   14.00
  -2   6   3   52.09   24.70
   2  -6  -3   69.79   20.70
  -2   6  -3   37.30   11.30
   2   6   3   14.60   15.70
   2   6   3   39.10   16.20
  -2  -6   3   13.50   11.90
  -2   7   3  119.09   40.20
   2   7   3   21.10   22.50
  -2   7  -3   49.90   14.80
   2  -7  -3  103.19   24.30
   2   7   3   55.39   18.90
  -2  -7   3   42.90   19.40
   2   8  -3   75.59   18.50
  -2  -8  -3   44.40   18.30
  -2   8   3   60.19   32.00
   2  -8   3   35.00   16.10
  -2  -8   3   22.00   17.00
   2   8   3   27.80   20.10
   2  -8  -3  115.49   31.30
  -2   8  -3   52.69   14.60
   2   8   3   94.79   24.40
  -2   9   3    4.60   16.10
   2   9  -3   54.39   24.40
  -2   9   3   50.59   13.80
   2  -9   3   20.40   12.10
  -2   9  -3   27.80   22.70
   2   9   3   47.70   18.50
  -2  -9   3   12.30   14.60
   2   9   3    9.30   18.50
   2  -9  -3   48.80   22.40
  -2 -10  -3   44.80   23.50
  -2  10   3   68.79   17.90
  -2  10   3   46.60   26.80
   2  10  -3   48.20   16.90
   2 -10   3    8.60   15.70
   2  10   3    6.70   17.70
  -2  10  -3   45.30   16.30
   2  10   3   55.49   22.20
  -2 -10   3   57.99   24.20
   2  11  -3   69.59   25.00
  -2  11   3  144.19   24.80
  -2  11   3  135.49   61.19
   2  11   3   63.69   35.30
  -2  11  -3   95.39   27.00
   2  11   3  101.99   29.00
  -2  12   3   56.59   18.90
  -2  12   3   84.59   41.30
   2  12  -3   78.49   27.30
   2  12   3   95.69   28.60
  -2  12  -3   47.70   20.30
   2  12   3  170.08   58.49
  -2  13   3   50.79   38.80
  -2  13   3   30.10   15.70
   2  13  -3   51.19   24.50
  -2  13  -3   45.20   23.20
   2  13   3    7.90   33.20
   2  13   3   44.80   22.60
   2   0   4   41.50   10.20
  -2   0   4   31.60    7.70
  -2   1   4    8.20    5.10
  -2  -1  -4   13.50    4.90
   2   1   4   15.30    7.90
  -2  -2  -4   36.00    9.90
   2   2  -4   19.50    5.60
  -2   2   4   -7.60    7.00
   2  -2  -4    9.40    4.00
   2   2   4   16.10   11.50
   2   3  -4   40.40    9.40
  -2   3   4   74.09   16.60
  -2  -3  -4   17.00   10.20
  -2   3   4   32.10   19.90
   2  -3  -4   42.90   11.70
  -2  -4  -4   34.10   13.10
  -2   4   4   16.40    7.90
  -2   4   4   -5.40    8.70
   2   4  -4   17.80    6.50
   2  -4  -4   11.60    7.20
   2   4   4   99.69   30.00
   2   4   4   12.30   15.40
  -2   5   4   23.30    8.80
  -2  -5  -4    6.00    7.80
   2   5  -4   27.30    8.90
   2   5   4   17.30   11.90
  -2  -5   4    3.50    5.00
   2  -5  -4   12.10    9.30
  -2   5  -4    6.10    5.10
   2   5   4   -4.20    4.40
  -2   6   4  -10.20    8.00
  -2   6   4    9.40    6.30
   2  -6   4    5.30    8.10
  -2  -6  -4   -2.40    5.10
   2   6  -4    3.10    5.10
   2  -6  -4    8.70    8.50
   2   6   4   15.80   19.30
   2   6   4    7.00    7.40
  -2   6  -4    4.20    6.90
  -2  -6   4    0.40    6.70
  -2  -7  -4   33.80   16.80
   2  -7   4   12.50   12.30
   2   7  -4   10.40    7.00
  -2   7   4   12.80   17.20
  -2   7   4   10.90    7.00
   2   7   4    1.60   10.00
   2  -7  -4    2.50    8.20
   2   7   4  -15.20    9.80
  -2  -7   4   -5.60    6.60
  -2   7  -4   28.40   10.20
   2  -8   4   -7.40   10.70
   2   8  -4   15.00   10.50
  -2   8   4    7.00    6.30
  -2   8   4   -2.10   14.80
  -2  -8  -4   20.50   12.10
   2   8   4   56.59   31.00
  -2  -8   4   -4.70    8.90
   2  -8  -4   20.00   13.30
   2   8   4   32.30   13.90
  -2   8  -4   15.60    9.00
  -2   9   4    6.10    6.70
   2   9  -4    8.90    8.90
  -2  -9  -4    8.30   14.80
   2  -9   4    0.70   11.80
  -2   9   4    7.40   26.80
  -2   9  -4   10.00    8.00
  -2  -9   4   15.00   16.30
   2  -9  -4   10.40   10.60
   2   9   4    5.00    9.50
   2   9   4    6.80   17.60
   2  10  -4    1.40    8.30
  -2 -10  -4   24.90   16.20
  -2  10   4   13.90   22.50
   2 -10   4    0.80   15.10
  -2  10   4    0.20    5.50
   2  10   4  -12.50   19.50
   2  10   4    3.30    9.40
  -2 -10   4   21.80   22.80
  -2  10  -4   -1.00    7.40
   2  11  -4    5.60   10.20
  -2  11   4    0.50   25.90
  -2  11   4    1.90    6.90
   2  11   4    9.10    9.70
  -2  11  -4    9.60    9.90
   2  11   4   -2.70   20.50
  -2  12   4   -2.80    6.10
  -2  12   4   20.10   38.80
   2  12  -4   10.50   14.80
  -2  12  -4   -2.30    8.70
   2  12   4   11.60   13.00
   2  12   4    1.50   25.20
   2  -1   5   46.60   13.10
  -2  -1  -5   70.19   11.40
   2   1   5   41.70   15.20
  -2   2   5   49.00   24.30
   2  -2  -5   78.59   12.10
  -2  -3  -5   50.19   14.80
   2   3  -5   56.29   10.60
  -2   3   5   62.69   19.10
   2  -3  -5   55.49   11.00
   2   3   5   17.10   14.90
  -2  -4  -5   38.80   14.10
  -2   4   5   45.80   24.10
   2   4   5    6.20   16.30
   2   4   5   17.20   18.20
   2   5  -5   22.90    8.30
  -2   5   5   25.30    9.70
  -2   5   5   15.80   18.20
  -2  -5  -5   23.50   11.90
   2   5   5   -2.90   11.00
   2   5   5    9.20   13.10
   2  -5  -5   29.00   10.20
   2   6  -5  111.79   17.50
  -2   6   5   67.59   16.60
  -2  -6  -5   54.19   19.70
  -2   6   5   54.89   35.10
   2   6   5   25.80   24.50
   2  -6  -5   87.59   23.70
   2   6   5   67.19   24.10
  -2   6  -5   89.19   18.90
   2   7  -5   95.39   20.60
  -2  -7  -5   76.29   25.30
  -2   7   5   75.19   17.70
  -2   7   5   65.09   33.10
   2   7   5   40.50   31.50
   2  -7  -5  121.29   29.30
  -2  -7   5   38.40   18.70
  -2   7  -5   91.09   19.90
  -2  -8  -5   76.69   27.60
  -2   8   5   77.19   44.00
   2   8  -5   64.49   17.80
  -2   8   5  108.09   26.50
   2  -8   5   38.40   21.20
   2   8   5   62.39   39.70
  -2  -8   5   30.00   18.90
   2   8   5   80.09   26.50
  -2   8  -5   86.99   20.90
   2  -8  -5  107.09   26.20
   2   9  -5   57.49   17.00
   2  -9   5   28.20   18.80
  -2   9   5   27.10   10.60
  -2  -9  -5   -0.20   11.40
  -2   9   5   40.20   38.10
   2   9   5   21.80   13.90
   2  -9  -5   34.80   17.60
  -2   9  -5   29.60   13.10
  -2  -9   5   17.40   19.60
   2   9   5   26.20   28.50
  -2 -10  -5  105.49   33.70
  -2  10   5   39.50   13.90
   2 -10   5  -19.30   23.20
   2  10  -5  113.79   26.00
  -2  10   5   26.90   34.80
  -2 -10   5   27.90   27.30
   2  10   5   40.90   16.90
  -2  10  -5   62.89   19.40
   2  10   5  -13.40   56.59
  -2  11   5   71.89   20.50
  -2  11   5  139.59   76.49
   2  11  -5  103.79   28.30
   2  11   5  119.09   31.50
   2  11   5    8.10   40.20
  -2  11  -5  122.09   29.60
  -2  12   5   42.40   15.00
   2  12  -5   56.99   22.80
  -2  12   5   48.60   59.09
  -2  12  -5   42.40   19.20
   2  12   5  128.89   63.59
   2  12   5   53.09   22.30
   2   0   6   34.60   12.40
  -2   0   6   16.80    8.60
  -2   1   6    3.60    6.40
   2  -1   6    8.20    6.00
   2   1   6    4.20    7.40
  -2   2   6   23.40   21.10
  -2  -2  -6   46.70   11.90
   2  -2  -6   44.70    7.90
  -2   3   6   -0.20   16.10
  -2  -3  -6   31.40   10.00
   2   3   6    8.20   16.70
   2  -3  -6    7.60    4.30
  -2   4   6   -5.30   12.00
  -2  -4  -6   24.50   10.50
   2   4  -6   21.80    8.20
   2   4   6    9.00   16.50
   2  -4  -6   15.00    7.30
  -2   5   6    7.90    7.80
   2   5  -6   11.10    6.50
  -2   5   6   29.10   21.40
  -2  -5  -6   27.40   11.40
   2   5   6    2.70   11.90
   2  -5  -6    8.10    6.40
   2   5   6   -5.80   16.00
  -2   6   6    7.00    7.90
  -2  -6  -6   47.80   17.00
   2   6  -6   15.60    7.60
  -2   6   6   10.30   30.70
   2   6   6   -1.80   18.50
   2   6   6   10.80   16.20
  -2  -6   6    8.90    6.30
   2  -6  -6   27.10   16.60
  -2  -7  -6   34.50   15.20
   2   7  -6    6.10    7.10
  -2   7   6    3.70    5.20
  -2   7   6   13.90   18.50
   2  -7  -6    0.10    6.80
   2   7   6   44.30   31.60
   2   7   6   15.70   13.90
  -2  -7   6   -1.10    7.00
  -2  -8  -6   31.40   16.80
   2   8  -6    7.90    7.30
   2  -8   6    3.80    9.10
  -2   8   6  -21.20   26.40
  -2   8  -6   18.80   10.50
   2  -8  -6    1.00    8.30
   2   8   6   27.40   14.90
   2   8   6   46.60   32.40
  -2  -8   6   10.70   11.40
  -2   9   6   17.20    8.30
   2  -9   6    8.20   18.30
   2   9  -6    5.90    7.70
  -2   9   6   28.70   36.50
   2  -9  -6    7.00   11.20
   2   9   6   17.00   26.80
  -2   9  -6   10.50    9.00
  -2  -9   6   -4.10   16.10
   2   9   6    6.30   11.00
   2  10  -6    4.00    9.70
  -2  10   6   22.50   39.50
  -2 -10  -6  -10.70   18.70
  -2  10   6   15.20    7.90
   2  10   6    8.60   44.30
   2 -10  -6   -5.90   14.60
  -2  10  -6    5.70   10.20
  -2 -10   6  -10.10   17.30
   2  10   6    0.60   10.20
   2  11  -6   15.40   14.90
  -2  11   6   25.20   40.50
  -2  11   6   14.20    9.50
  -2  11  -6    8.70   10.20
   2  11   6    1.10   44.30
   2  11   6   12.40   11.70
  -2  12   6    3.30    6.80
  -2  12   6   34.80   57.99
   2  12  -6    4.50   12.70
   2  12   6   33.10   50.19
   2  12   6   -0.80    8.80
  -2  12  -6    7.80   11.10
  -2   0   7   76.19   22.40
  -2   1   7   39.30   18.70
   2  -1   7   54.49   16.00
  -2  -1   7   62.69   16.50
  -2   2   7   55.29   28.90
  -2   3   7  128.69   49.60
   2  -3  -7   97.89   15.80
  -2   4   7  119.59   50.19
  -2   4   7  187.98   31.40
   2  -4  -7  130.69   21.90
  -2   5   7    5.30   20.20
  -2   5   7   13.40    9.10
  -2  -5  -7   38.80   12.70
   2   5   7   37.10   34.30
   2   5   7   71.69   30.60
   2  -5  -7   17.20    7.80
  -2   6   7   -1.30   16.70
  -2  -6  -7   36.30   14.40
   2   6  -7   17.30    9.20
  -2   6   7   10.30    7.20
   2   6   7   31.20   30.50
   2   6   7   13.70   15.30
   2  -6  -7   14.00    8.30
  -2   7   7   62.39   43.90
  -2  -7  -7   23.30   15.10
   2   7  -7   60.09   15.70
  -2   7   7   83.09   18.30
   2   7   7   50.49   20.70
  -2  -7   7   30.30   15.70
   2   7   7   26.70   29.10
   2   8  -7   49.00   15.40
   2  -8   7   15.00   18.20
  -2  -8  -7   30.20   16.10
  -2   8   7  106.89   55.69
  -2   8   7   67.89   16.40
   2  -8  -7   75.69   20.70
   2   8   7   70.59   26.60
  -2  -8   7   24.20   17.30
   2   8   7   28.10   47.80
  -2   9   7    8.70    6.40
   2  -9   7   -4.00   14.00
  -2   9   7  -12.10   42.40
   2   9  -7    9.20    9.80
   2  -9  -7   19.70    9.70
  -2  -9   7   -6.80   13.10
   2   9   7    6.40   10.80
   2   9   7  -45.90   27.30
  -2  10   7   66.29   59.09
   2  10  -7   35.80   17.70
   2  10   7   19.60   12.20
   2 -10  -7   38.60   15.70
   2  10   7  107.09   61.89
  -2  11   7  139.99   83.09
   2  11   7  283.97  113.39
   2   0   8   40.00   17.40
  -2   0   8   36.80   17.30
   2  -1   8   17.20   11.30
  -2   1   8   27.50   17.20
  -2  -1   8   23.60   11.30
   2   1   8   20.50   15.30
  -2   2   8    7.40   16.60
   2  -2   8   19.90   10.60
   2   2   8  -14.60   10.20
  -2   3   8   98.69   43.90
  -2  -3  -8   31.70   10.40
   2  -3  -8   57.59    9.20
   2   3   8   20.80   25.60
  -2   4   8   52.39   18.20
  -2  -4  -8  103.09   25.30
  -2   4   8   56.49   31.50
   2   4   8  144.09   59.99
   2  -4  -8   48.20   12.00
  -2   5   8   12.30    7.50
  -2   5   8  -35.90   19.00
  -2  -5  -8   10.90    7.80
   2   5   8   23.40   20.60
   2  -5  -8   14.60    7.10
   2   5   8   -9.30   24.00
  -2   6   8   -4.50    5.30
  -2   6   8    5.40   21.80
  -2  -6  -8   10.10    8.30
   2  -6  -8    8.50    7.40
   2   6   8   25.80   18.60
   2   6   8   13.20   29.80
  -2  -7  -8   35.20   17.80
  -2   7   8   57.79   35.90
   2   7   8   52.09   24.60
   2   7   8  121.29   65.09
  -2   8   8    9.70    7.80
  -2  -8  -8  -11.30   10.30
   2  -8   8   -0.70   10.10
  -2   8   8   17.50   33.00
  -2  -8   8   18.80   16.20
   2   8   8   19.00   33.50
   2  -8  -8   23.40   12.10
   2   8   8   25.00   13.90
  -2   9   8    6.30    6.70
  -2  -9  -8   17.60   12.30
  -2   9   8  -24.50   43.10
   2   9  -8   15.70   12.80
   2   9   8   -3.30    7.30
  -2  -9   8   12.40   16.70
   2   9   8   73.69   51.29
   2  -9  -8    4.60    8.70
   2  10  -8   -1.50    8.20
  -2  10   8  -50.69   35.30
   2 -10  -8    3.80   11.80
   2  10   8   -7.70    7.80
  -2  11   8   -5.50   53.19
   2  11  -8   11.80   12.80
  -2  11   8    1.60    5.60
   2  11   8   24.40   70.89
   2  11   8   17.90   11.00
  -2   0   9   21.20   16.30
   2   0   9   49.50   24.30
   2  -1   9   11.40   11.20
  -2   1   9    1.50   15.10
   2   1   9    2.80   10.60
  -2  -1   9   -3.20    5.70
  -2   2   9   31.70   26.00
   2  -2   9   15.50   12.00
  -2  -2   9    9.70    8.60
   2   2   9   16.30   21.00
  -2   3   9   45.10   31.60
  -2  -3  -9   47.20   11.40
   2   3   9   58.19   36.10
  -2   4   9  104.69   45.50
  -2  -4  -9   70.29   15.60
   2  -4  -9   43.70   10.60
   2   4   9   64.69   46.60
  -2   5   9   10.10    9.90
  -2  -5  -9   15.00    8.20
  -2   5   9   20.50   34.70
   2   5   9   14.30   33.10
   2   5   9   26.00   22.00
   2  -5  -9   14.60    6.80
  -2  -6  -9   38.30   13.50
  -2   6   9    6.10   30.40
   2  -6  -9   56.69   13.20
   2   6   9   71.39   30.60
   2   6   9   65.49   44.00
  -2   7   9  116.19   54.39
  -2  -7  -9  107.99   24.40
  -2   7   9   45.80   16.10
   2  -7  -9   61.39   17.00
   2   7   9   91.59   58.69
   2   7   9  103.79   30.70
   2  -8   9   11.30   14.20
  -2   8   9   25.90   10.50
  -2   8   9   47.70   50.29
   2   8   9   28.00   18.00
   2  -8  -9   58.89   15.70
   2   8   9  -23.40   44.30
  -2  -8   9   11.60   16.00
  -2   9   9   -2.10    5.70
  -2   9   9    7.20   47.70
  -2  -9  -9   35.30   14.80
   2   9   9    6.20   59.19
   2   9   9   11.90   10.20
  -2  10   9   70.59   58.89
  -2  10   9   24.50   10.40
   2 -10  -9   43.40   16.90
   2  10   9   67.49   88.19
   2  10   9   20.20   14.60
   2   0  10    6.90   15.60
  -2   0  10   26.10   16.80
   2  -1  10   11.40   13.20
  -2   1  10   25.30   19.00
  -2  -1  10   10.70   11.50
   2  -2  10    0.40    7.60
  -2   2  10   26.90   26.10
   2   2  10   12.40   17.70
  -2  -2  10    3.00    8.40
   2  -3  10   42.50   20.00
  -2   3  10    7.10   26.60
   2   3  10   -3.20   27.10
  -2  -4 -10   33.00   10.00
  -2   4  10   53.09   42.20
   2   4  10   55.29   46.30
  -2  -5 -10    6.80    6.70
  -2   5  10  -13.70   21.20
  -2   5  10   22.70   12.70
   2  -5 -10   16.30    6.50
   2   5  10  -11.50   14.80
   2   5  10   21.70   33.10
  -2   6  10   -6.20    6.60
  -2  -6 -10    6.70    7.60
  -2   6  10   26.80   29.90
   2  -6 -10   13.40    8.90
   2   6  10   24.00   19.50
   2   6  10   -2.40   38.60
  -2   7  10   -2.00    4.60
  -2   7  10   -7.80   33.50
   2  -7 -10    0.40    5.20
   2   7  10   26.50   16.50
  -2   8  10   16.10   39.50
  -2   8  10   19.50    8.50
   2   8  10   14.60   12.30
  -2  -8  10   20.90   17.60
   2   8  10    2.00   47.10
   2  -8 -10    1.70    6.50
  -2   9  10    4.10    6.00
  -2  -9 -10   21.40   12.70
  -2   9  10  128.39   63.99
   2   9  10   76.99   65.59
   2  -9 -10    2.90    8.80
   2   0  11   18.00   23.50
  -2   0  11   29.80   23.00
  -2   1  11   -4.70   15.10
   2  -1  11    0.60   16.00
   2   1  11   22.50   24.70
  -2  -1  11   -6.20    8.90
   2  -2  11    1.40   13.00
  -2   2  11   16.80   22.10
   2   2  11   -5.90   14.20
  -2  -2  11    7.70   12.60
  -2   3  11   46.40   29.40
   2  -3  11    2.00   12.60
  -2  -3  11   15.50   14.20
   2   3  11   47.20   35.90
   2  -4  11   23.80   16.10
  -2   4  11  -34.00   27.80
   2   4  11   34.90   39.00
  -2  -5 -11    2.20    5.00
  -2   5  11  -24.10   22.10
  -2   5  11    6.80    8.10
   2   5  11    3.00   15.80
   2   5  11  -15.70   38.80
  -2   6  11    4.00    7.30
  -2   6  11  -14.40   26.40
  -2  -6 -11   16.00    8.20
   2   6  11  -15.00   67.29
   2   6  11   -8.60   11.00
   2  -6 -11    4.60    5.00
  -2   7  11    8.90    7.60
  -2   7  11   20.20   32.90
  -2  -7 -11   27.60   10.60
   2  -7 -11   35.40   10.30
   2   7  11   14.90   14.30
   2   7  11   77.89   57.99
  -2   8  11   65.89   45.60
   2   8  11   92.99   72.19
  -2   0  12   65.79   27.50
   2   0  12   37.20   23.20
  -2   1  12   49.80   28.10
   2  -1  12    8.30   16.90
   2   1  12   20.30   28.50
  -2  -1  12   50.99   25.70
  -2   2  12   35.40   30.80
   2  -2  12   14.20   19.70
  -2  -2  12   24.70   19.90
   2   2  12   45.60   34.20
   2  -3  12   26.90   20.50
  -2   3  12    9.80   23.50
   2   3  12   90.49   51.29
  -2  -3  12   20.30   18.60
   2  -4  12   11.80   15.60
  -2   4  12   49.80   38.90
   2   4  12  110.19   58.69
  -2  -4  12   16.90   16.20
  -2   5  12   48.30   39.10
   2  -5  12   10.70   13.70
  -2   5  12   18.10   11.10
   2   5  12   25.70   42.20
   2   5  12   59.19   25.30
  -2   6  12   14.90    9.40
  -2  -6 -12   23.30    8.40
  -2   6  12   12.80   33.40
   2   6  12   90.89   63.99
   2   6  12   13.50   14.70
  -2   7  12   21.40   42.20
  -2   7  12    7.30    7.30
  -2  -7 -12    8.90    9.30
   2   7  12    5.60   13.20
   2   7  12  -46.70   42.10
  -2   0  13   22.00   19.80
   2   0  13   -2.60   21.20
   2  -1  13   -4.90   17.50
  -2   1  13   -9.10   19.00
   2   1  13   29.20   22.80
  -2  -1  13   20.40   19.60
   2  -2  13   -3.00   15.90
  -2   2  13   66.39   34.20
   2   2  13    3.80   29.80
  -2  -2  13   18.30   17.50
  -2   3  13   19.50   29.10
   2  -3  13   37.70   22.90
   2   3  13   30.50   44.80
  -2  -3  13    3.00   17.40
  -2   4  13   16.20   10.50
   2  -4  13    2.00   20.50
  -2   4  13    7.90   24.70
   2   4  13   47.40   44.30
  -2  -4  13   28.20   21.50
  -2   5  13  -24.50   24.30
  -2   5  13   -0.80    7.40
   2  -5  13  -11.40   11.60
   2   5  13  -11.40   40.00
   2   5  13   13.70   16.00
  -2  -5  13    9.40   14.00
  -2   0  14   -7.40   19.20
   2   0  14  -12.60   31.50
   2  -1  14   -5.80   35.90
  -2   1  14  -29.10   18.30
   2   1  14   38.10   34.00
  -2  -1  14  -21.30   14.20
  -2   2  14  -35.70   19.20
   2  -2  14    9.50   25.10
   2   2  14   31.80   38.00
  -2  -2  14  -14.70   14.60
   2  -3  14   14.60   19.40
  -2  -3  14   11.30   20.30
   2   3  14   63.09   41.00
  -3   0   0    0.10    0.90
   3   0   0    0.20    0.80
   3  -1   0   -0.90    0.50
  -3  -1   0    0.30    1.80
   3   1   0    1.50    1.80
   3   1   0   -0.20    1.30
   3   2   0   16.90    5.50
  -3  -2   0   10.20    5.70
  -3   2   0    8.10    4.20
  -3   3   0   17.90    7.80
   3   3   0   36.60   10.90
  -3  -3   0   15.70    8.10
   3  -4   0   26.60   10.50
   3   4   0   45.00   13.80
  -3  -4   0   19.00    9.70
   3   4   0   36.80   10.20
  -3   4   0    8.70    5.70
   3   5   0   75.99   17.80
   3  -5   0   64.19   20.90
   3   5   0   59.79   17.40
  -3   5   0   77.59   13.00
   3   6   0   54.49   14.30
  -3   6   0   19.70   10.60
  -3  -6   0   11.00   11.00
   3   6   0   26.60   12.00
  -3   6   0   56.29   12.30
   3  -6   0   29.20   13.90
   3   7   0  132.79   23.50
   3  -7   0   70.49   24.30
  -3   7   0   84.29   27.80
   3   7   0   80.39   23.80
   3   8   0   55.89   19.60
  -3   8   0   76.59   17.40
  -3  -8   0   26.30   14.80
  -3   8   0   56.39   21.50
   3  -8   0   60.99   25.10
   3   8   0   92.19   21.10
   3  -9   0   18.60   15.40
   3   9   0   30.60   18.10
  -3   9   0   47.10   14.90
   3   9   0   41.90   18.00
  -3   9   0   28.20   18.40
   3  10   0   68.69   24.30
   3  10   0   59.39   21.50
   3  11   0   81.29   28.40
  -3  11   0   96.09   25.50
   3  11   0   87.59   31.80
   3  12   0   15.90   14.70
   3  12   0   17.70   16.60
  -3  12   0   20.10   14.20
   3  13   0    7.60   14.00
  -3  13   0   10.70   12.30
  -3   0  -1    0.10    0.90
   3   0  -1    2.50    1.40
   3   0   1    1.30    1.30
   3   1   1   87.79   14.30
   3  -1  -1   60.19   10.50
  -3   2   1   27.80    4.80
   3   2  -1   34.10    6.50
   3   2  -1   41.70    7.10
  -3  -2  -1   13.90    8.80
   3  -2  -1   28.40    8.50
   3   2   1   25.20    8.20
   3   2   1   18.10    8.40
  -3   2  -1   43.40    6.00
  -3   3   1   46.30    8.20
  -3  -3  -1   24.90   12.10
   3  -3   1   49.80   13.10
   3   3  -1   77.19   12.00
   3   3   1   49.90   13.00
   3  -3  -1   73.49   13.70
   3   4  -1   86.49   17.60
  -3   4   1   87.79   14.60
   3  -4   1  106.69   24.80
   3   4   1   93.09   26.80
   3  -4  -1   71.19   20.30
  -3   4  -1  115.89   16.30
   3   4   1  135.59   21.10
   3   5  -1  211.68   29.60
   3  -5   1  151.58   32.50
   3   5  -1  176.98   30.60
  -3   5   1  213.78   27.40
   3   5   1  233.18   32.90
   3  -5  -1  149.49   32.20
  -3   5  -1  186.48   27.10
   3   5   1  134.39   36.30
   3   6  -1   88.49   21.80
   3  -6   1   46.90   20.30
  -3   6   1   46.30   12.70
   3   6   1   60.19   23.20
   3   6   1   62.39   21.80
   3  -6  -1   97.99   25.70
   3   7  -1  179.68   42.20
   3   7  -1   92.39   22.90
  -3   7   1   30.80   22.00
   3  -7   1   87.19   28.20
  -3   7   1   91.29   20.80
   3   7   1   79.09   26.60
  -3   7  -1  137.29   19.90
   3   7   1  134.09   24.20
   3  -7  -1   78.29   24.10
  -3   8   1  164.38   48.50
   3   8  -1  256.97   38.80
   3   8  -1  278.47   42.30
  -3   8   1  238.08   36.70
   3   8   1  208.18   44.80
   3   8   1  251.27   40.90
  -3   8  -1  207.28   35.00
   3  -8  -1  156.48   46.10
  -3   9   1   78.89   21.00
   3   9  -1   68.89   22.10
   3   9  -1   82.79   23.50
   3  -9  -1   89.59   32.00
   3   9   1   99.29   26.40
   3   9   1   94.69   32.40
  -3   9  -1  113.39   24.50
   3  10  -1   88.19   26.20
  -3  10   1   58.09   16.90
  -3  10   1   15.10   16.90
   3  10   1   44.10   24.00
  -3 -10   1   18.20   16.00
  -3  10  -1   95.29   22.10
   3  10   1   54.89   20.20
  -3  11   1  134.19   52.09
   3  11  -1  119.49   32.80
  -3  11   1  102.69   27.70
  -3  11  -1  160.88   30.10
   3  11   1  182.48   42.10
   3  11   1  158.48   47.00
   3  12  -1  116.09   34.10
  -3  12   1   99.49   27.60
   3  12   1   71.89   29.80
   3  12   1  152.88   43.90
  -3  12  -1  103.49   29.50
  -3  13   1   25.00   16.10
   3  13  -1   39.10   23.90
  -3  13  -1   47.70   18.70
   3  13   1   38.70   27.30
   3  13   1   62.89   26.70
  -3   0  -2    0.30    1.50
  -3   0   2   -0.40    0.70
   3   0  -2    0.80    0.60
   3   0   2   -0.40    1.30
   3   1  -2   12.60    3.20
  -3   1   2    7.70    4.40
  -3  -1  -2   38.00    9.80
   3   1   2   33.50    9.20
  -3   2   2   16.50    3.90
  -3  -2  -2   18.60    8.00
   3   2  -2   18.10    4.80
   3   2   2   20.20    8.20
  -3  -3  -2   18.40    9.00
  -3   3   2   21.20   10.30
  -3  -3   2   10.30    5.80
  -3   3  -2   21.50    6.10
   3   3   2   12.30    9.20
   3  -4   2  132.29   23.50
   3   4  -2  130.49   19.10
  -3   4   2  105.29   17.40
   3   4   2  112.99   29.10
  -3   5   2   23.60    7.60
  -3  -5  -2    7.20    7.00
   3  -5   2   26.30   12.00
  -3   5   2    9.20   10.20
   3   5  -2   23.80    8.50
   3  -5  -2   16.50    8.20
   3   5   2   35.90   16.00
  -3   5  -2   37.00    8.50
   3   5   2   57.09   17.10
  -3   6   2   13.80   12.00
  -3   6   2   40.10   11.00
   3   6  -2   24.70    8.40
   3  -6   2   54.29   20.90
  -3  -6  -2   13.20    8.90
   3   6   2   77.19   19.40
   3  -6  -2   23.20   11.60
   3   6   2   47.20   20.10
  -3   7   2   42.90   24.80
   3  -7   2   45.30   22.00
  -3  -7  -2   52.89   22.30
  -3   7   2   51.99   13.40
   3   7  -2   52.99   15.00
   3   7   2   61.49   26.10
   3   7   2   75.19   21.50
  -3   7  -2   57.29   22.00
   3  -7  -2   63.59   22.40
  -3   8   2   70.29   32.00
   3  -8   2   74.79   29.70
   3   8  -2  129.99   27.40
  -3   8   2   85.29   20.60
  -3   8  -2  139.69   22.10
   3  -8  -2  108.29   31.80
   3   8   2   87.89   31.70
  -3   9   2   16.70   19.80
   3   9  -2   22.50   12.30
  -3   9   2   27.20   12.10
   3   9   2   49.30   23.60
  -3  -9   2   10.30   13.00
  -3   9  -2   42.40   14.20
   3   9   2   63.39   23.80
   3  -9  -2   39.30   16.60
   3  10  -2   17.50   12.40
  -3  10   2   19.90   11.30
  -3  10   2   26.60   23.40
  -3 -10   2   16.00   17.50
   3  10   2   35.50   18.10
   3  10   2   27.20   20.60
  -3  10  -2   21.40   12.30
   3  11  -2   48.90   19.90
  -3  11   2   35.70   30.90
  -3  11   2   37.50   14.50
   3  11   2   83.29   29.70
   3  11   2   28.00   29.30
  -3  11  -2   68.79   22.70
  -3  12   2   51.19   39.10
  -3  12   2   36.80   16.60
   3  12  -2   35.00   19.50
   3  12   2   73.49   25.10
  -3  12  -2   47.90   19.10
   3  12   2   26.10   25.10
  -3  13   2   41.20   31.10
   3  13  -2   14.10   17.60
   3  13   2   39.80   31.80
   3  13   2   37.10   25.50
  -3  13  -2   39.50   17.50
  -3   0  -3    0.00    1.30
   3   0   3    0.80    2.50
  -3   1   3  187.28   30.90
  -3   2   3   37.90    7.50
  -3  -2  -3   10.60    6.00
   3   2  -3   42.50    6.30
  -3   2   3   10.20    7.90
   3   2   3   22.60   11.90
   3  -2  -3   25.30    6.90
   3   3  -3   33.20    7.90
  -3  -3  -3   29.10   11.80
  -3   3   3   25.50    6.70
  -3   3   3    6.40    8.20
   3   3   3    9.20   11.40
   3  -3  -3   25.10    8.90
   3   4  -3  257.17   33.10
  -3   4   3  174.68   47.20
  -3  -4  -3  186.18   39.30
   3  -4  -3  261.77   37.50
  -3   5   3   59.69   25.80
   3  -5   3  118.49   26.50
   3   5  -3   74.19   13.80
  -3  -5  -3   67.79   22.30
   3   5   3   59.79   23.10
  -3  -5   3   39.20   16.10
   3  -5  -3   80.29   20.40
  -3  -6  -3   24.90   14.00
  -3   6   3   31.80    9.40
  -3   6   3   26.90   16.20
   3   6  -3   41.20   12.30
   3  -6   3   14.80   10.80
   3   6   3   56.79   24.90
   3   6   3   74.99   24.60
   3  -6  -3   13.50    9.00
  -3  -6   3   14.60    9.30
  -3   6  -3   52.89   12.80
   3  -7   3  188.28   44.50
  -3   7   3  111.59   45.80
  -3  -7  -3  116.69   36.50
  -3   7   3  159.08   25.30
   3   7  -3  176.98   28.10
   3  -7  -3  173.28   40.30
   3   7   3  147.99   45.30
   3  -8   3  102.89   35.80
  -3   8   3  166.78   25.60
  -3  -8  -3  112.19   39.60
  -3   8   3   73.59   35.60
   3   8  -3  153.98   27.90
   3   8   3  201.88   54.99
  -3   8  -3  178.98   27.80
   3  -8  -3  162.18   40.90
  -3   9   3   57.79   31.10
  -3   9   3  112.79   21.70
   3   9  -3  136.69   30.40
  -3   9  -3  133.89   36.10
   3  -9  -3  151.48   39.90
   3   9   3  233.08   46.60
   3   9   3  101.49   41.10
  -3  10   3  114.29   51.19
  -3 -10  -3   20.60   21.90
   3  10  -3   99.79   25.20
  -3  10   3   59.39   18.40
   3  10   3  116.59   31.70
  -3  10  -3   77.69   20.20
   3  10   3   83.29   36.50
   3  11  -3  127.29   31.90
  -3  11   3   62.89   36.00
  -3  11  -3  161.68   29.80
   3  11   3  135.09   34.20
   3  11   3   96.29   44.50
  -3  12   3   94.79   25.50
  -3  12   3  108.19   48.10
   3  12  -3  119.79   34.10
   3  12   3  121.49   36.50
   3  12   3  109.09   48.20
  -3  12  -3  105.89   30.50
   3  13  -3   52.99   24.30
  -3  13   3   74.39   47.70
  -3  13   3   42.20   16.10
   3  13   3   49.00   22.90
   3  13   3   89.59   37.70
  -3  13  -3   60.39   22.90
   3   0   4    1.90    3.30
  -3   1   4   35.20   13.40
   3   1   4   58.39   14.70
  -3   2   4   22.90   13.80
   3   2  -4   30.40    7.00
  -3  -2  -4   45.40   11.90
   3   2   4    8.10    9.20
   3  -2  -4   17.00    5.10
  -3   3   4   14.20   11.80
   3   3  -4   49.00   10.10
  -3   3   4   44.50   10.30
  -3  -3  -4   69.89   16.80
   3   3   4   18.30   14.30
   3  -3  -4   25.40    8.80
  -3   4   4   50.49    9.90
   3   4  -4   46.60   11.10
  -3  -4  -4   67.09   18.20
  -3   4   4   27.20   21.80
   3  -4  -4   30.30   11.80
   3   4   4   52.69   25.50
   3   4   4  149.88   35.10
  -3   5   4   58.29   43.30
  -3  -5  -4  182.08   32.10
   3   5  -4  108.09   19.20
   3   5   4  110.59   37.40
  -3   6   4   31.80    9.90
  -3   6   4    1.90   13.60
  -3  -6  -4   42.40   16.70
   3  -6   4   18.20   11.30
   3   6  -4   41.00   12.10
   3  -6  -4   29.90   13.30
   3   6   4   81.39   28.10
  -3  -6   4   12.50    8.90
  -3   6  -4   51.29   17.40
   3   6   4   34.20   24.60
  -3  -7  -4   93.29   27.30
   3  -7   4   50.09   20.90
  -3   7   4   55.79   27.70
   3   7  -4  105.19   19.20
  -3   7   4  102.89   17.10
   3   7   4  230.98   51.89
   3   7   4  100.49   40.00
   3  -7  -4   58.29   22.20
  -3  -8  -4   55.49   22.10
  -3   8   4   38.10   12.40
  -3   8   4   75.39   40.30
   3   8  -4   70.19   19.90
  -3   8  -4   80.59   17.10
   3   8   4   85.09   39.40
   3  -8  -4   30.40   15.60
  -3  -8   4   22.30   18.10
   3   8   4  140.69   36.10
   3  -9   4   19.20   12.40
  -3   9   4   31.70   11.50
   3   9  -4   28.80   12.70
  -3  -9  -4   20.80   13.00
  -3   9   4   76.69   39.10
   3   9   4  118.09   32.00
   3  -9  -4    4.20   14.50
   3   9   4   27.40   23.00
  -3  -9   4   -1.40   14.60
  -3  10   4   52.09   37.20
  -3 -10  -4   44.40   24.20
   3 -10   4    2.70   17.50
  -3  10   4   26.60   11.80
   3  10  -4   72.49   21.10
  -3 -10   4   17.50   22.00
   3  10   4   17.70   23.10
  -3  10  -4   64.09   19.20
   3  10   4   58.59   22.30
  -3  11   4   53.39   17.60
  -3  11   4   41.70   47.40
   3  11  -4   62.29   21.00
   3  11   4   51.69   36.00
   3  11   4   69.49   25.10
  -3  11  -4   96.39   25.10
  -3  12   4   16.50   10.90
  -3  12   4   44.60   50.49
   3  12  -4   24.50   15.10
   3  12   4   28.40   18.00
  -3  12  -4   50.89   20.90
   3  12   4   17.70   30.20
   3   0   5    5.00    4.70
   3  -1   5  216.18   31.60
  -3  -1  -5  200.78   29.80
   3   1   5  196.28   36.30
  -3   2   5   27.80   18.90
  -3  -2  -5   73.19   16.60
   3  -2  -5   55.69    8.90
   3   2   5   53.69   22.60
  -3  -3  -5  261.37   39.00
   3   3  -5  266.77   34.70
   3  -3  -5  219.98   33.90
  -3   4   5  137.89   22.30
  -3  -4  -5  159.58   28.50
  -3   4   5   83.79   33.10
   3   4  -5  135.59   21.50
   3   4   5   68.99   35.00
   3   4   5  183.38   43.20
   3  -4  -5  155.78   23.40
   3   5  -5  267.17   38.60
  -3   5   5  258.77   38.30
  -3  -5  -5  336.77   53.89
   3  -5  -5  290.87   41.80
   3   5   5  153.48   59.19
  -3   6   5   68.49   33.70
  -3   6   5   87.79   17.80
  -3  -6  -5  165.68   37.10
   3  -6  -5  140.29   25.40
   3   6   5   82.89   38.70
  -3   7   5   81.69   22.00
  -3  -7  -5  141.79   37.00
   3   7  -5  131.99   23.60
  -3   7   5   81.59   44.80
   3   7   5  129.39   54.39
   3   7   5  110.99   33.70
  -3   7  -5  183.88   25.60
   3  -7  -5  143.99   28.80
  -3  -8  -5  274.57   53.79
  -3   8   5  222.88   74.79
   3   8  -5  280.07   42.40
  -3   8   5  239.78   38.60
   3   8   5  301.37   86.59
  -3   8  -5  284.47   44.60
   3  -8  -5  274.97   47.80
  -3   9   5  106.39   51.59
   3   9  -5  114.89   26.80
  -3   9   5   95.89   20.70
  -3   9  -5  143.69   26.20
   3  -9  -5  138.29   33.20
   3   9   5  129.09   57.49
   3   9   5  178.48   39.90
  -3 -10  -5   84.59   30.00
  -3  10   5   48.90   15.30
   3  10  -5  109.59   26.60
  -3  10   5   80.99   60.89
  -3  10  -5  125.89   28.40
   3  10   5   49.90   38.60
  -3 -10   5   23.30   28.40
   3  10   5  103.19   29.60
  -3  11   5   67.89   19.30
   3  11  -5   87.19   27.90
  -3  11   5   70.59   48.40
  -3  11  -5   88.79   24.30
   3  11   5  138.39   61.09
   3  11   5   90.89   28.20
  -3  12   5  102.79   61.39
  -3  12   5   72.09   19.90
   3  12  -5  120.09   32.60
  -3  12  -5  117.89   30.50
   3  12   5   59.39   24.10
   3  12   5  221.88   77.09
   3   0   6    3.10    5.10
  -3  -1  -6   12.20    5.10
  -3   1   6   22.90   12.60
   3  -1   6   12.60    7.60
   3   1   6    6.50    8.50
  -3  -2  -6   36.00   10.00
  -3   2   6   20.30   18.30
   3   2   6    4.90    8.60
  -3  -3  -6    1.10    5.00
  -3   3   6   -0.60   12.80
   3   3   6   -0.10   13.80
  -3   4   6   73.09   40.60
  -3  -4  -6  108.59   20.80
  -3   4   6   79.69   18.50
   3   4  -6   75.29   15.50
   3   4   6   77.99   39.60
   3  -4  -6   79.79   15.20
  -3  -5  -6   79.79   22.10
  -3   5   6   40.90   12.40
   3   5  -6   74.39   17.30
  -3   5   6   31.90   25.20
   3   5   6   25.90   29.60
   3  -5  -6   58.19   15.20
   3   5   6  145.59   46.30
  -3   6   6   20.50   28.00
   3   6  -6   30.10   11.20
  -3   6   6   16.50    7.40
  -3  -6   6   11.60    9.30
   3   6   6   91.39   30.70
   3  -6  -6   16.30    8.80
   3   6   6   64.19   30.10
  -3   7   6   14.20   21.50
  -3   7   6   20.20    8.10
   3  -7   6    8.30    7.20
  -3  -7  -6   25.70   15.40
   3   7  -6   28.30   11.90
   3   7   6   34.80   19.40
   3  -7  -6   35.90   12.90
  -3  -7   6    0.90   10.60
   3   7   6   37.60   31.10
  -3  -8  -6  107.59   30.10
  -3   8   6   88.39   18.50
  -3   8   6  112.49   48.90
   3   8  -6  118.99   27.50
   3  -8  -6  137.59   31.10
   3   8   6  164.98   38.90
   3   8   6   96.19   50.19
  -3   9   6    4.60   28.70
  -3   9   6   23.90   10.10
   3   9  -6   37.20   15.70
   3  -9   6    1.00   18.00
   3   9   6   13.30   29.00
   3  -9  -6   50.39   19.40
   3   9   6   56.69   27.90
   3  10  -6   27.20   15.80
  -3  10   6   13.80    8.40
  -3  10   6   59.39   53.79
  -3 -10   6   13.50   21.00
   3  10   6    4.60   31.60
   3  10   6   27.50   15.90
  -3  11   6   17.80   50.09
  -3  11   6   27.30   10.90
   3  11  -6   30.80   16.50
   3  11   6   62.39   57.09
   3  11   6   60.19   22.60
  -3  12   6   41.70   52.69
  -3  12   6   43.80   13.60
   3  12  -6   27.90   19.60
   3  12   6   60.09   25.00
   3  12   6   92.69   62.59
   3   0   7    3.90    6.30
  -3   0   7    3.60    4.20
   3  -1   7   92.89   23.10
  -3   1   7   61.59   24.80
   3   1   7   69.79   31.20
  -3   2   7   12.20   17.10
   3  -2   7   12.10   11.70
  -3  -2  -7   11.10    5.40
   3   2   7   -2.80    5.00
  -3   3   7   40.10   26.60
  -3  -3  -7   33.80   11.80
   3  -3  -7   54.69    9.30
   3   3   7   29.80   19.20
  -3   4   7  140.99   54.19
  -3   4   7  162.38   45.70
   3   4   7  102.39   43.30
   3  -4  -7  113.49   18.50
   3   5  -7  179.68   30.50
  -3  -5  -7  216.08   35.00
  -3   5   7  206.98   30.80
  -3   5   7  128.79   53.69
   3   5   7  142.89   59.59
   3   5   7  288.97   67.39
   3  -5  -7  194.28   29.90
  -3   6   7   91.89   49.40
  -3  -6  -7   96.59   24.40
   3   6  -7  102.39   19.90
   3  -6  -7  102.59   20.00
   3   6   7  133.39   40.50
   3   6   7   30.60   36.10
  -3   7   7   97.09   20.50
  -3  -7  -7  182.28   31.90
   3   7  -7  124.49   24.20
  -3   7   7  161.28   63.29
   3   7   7  204.98   47.20
   3  -7  -7  146.29   26.20
   3   7   7   84.09   43.90
  -3   8   7  167.08   66.59
  -3   8   7  131.69   22.90
   3   8  -7  112.59   27.70
   3  -8  -7  150.68   28.90
   3   8   7  259.67   93.79
  -3   9   7  159.88   75.09
   3  -9   7   53.29   27.50
  -3  -9  -7  206.18   42.10
   3   9  -7   99.19   24.10
  -3   9   7   91.49   18.10
   3   9   7  187.48   40.80
   3   9   7   82.79   67.89
   3  -9  -7  165.48   29.00
  -3  -9   7   40.30   24.80
   3  10  -7   97.09   26.50
  -3  10   7   46.80   14.40
  -3  10   7   60.89   48.80
   3 -10  -7   97.69   27.00
   3  10   7   56.19   66.69
   3  10   7   57.69   23.50
  -3  11   7   56.99   15.90
   3  11  -7   64.99   23.40
  -3  11   7   96.39   72.19
   3  11   7  208.38   89.49
   3  11   7  103.89   30.50
   3   0   8    3.40    8.30
  -3   0   8    2.20    9.70
   3  -1   8   37.10   15.90
  -3   1   8   47.00   20.00
   3   1   8   30.80   18.50
  -3  -1   8   23.00   11.90
  -3   2   8    6.40   14.10
  -3  -2  -8    6.90    4.40
   3  -2   8    0.80    6.60
   3   2   8   16.60   19.40
  -3  -3  -8   28.30    9.60
  -3   3   8   11.90   20.90
   3   3   8    3.00   18.00
  -3  -4  -8   86.79   18.20
  -3   4   8   53.59   16.80
  -3   4   8   59.89   40.40
   3   4   8    4.00   25.10
   3  -4  -8   46.20   10.90
  -3   5   8  181.18   66.89
  -3  -5  -8   94.39   21.20
  -3   5   8   66.59   17.40
   3   5   8  118.09   49.00
   3   5   8   73.09   46.10
   3  -5  -8   78.69   15.10
  -3  -6  -8   62.29   17.40
  -3   6   8   13.10    7.80
  -3   6   8   11.80   24.80
   3  -6  -8   26.00    9.40
   3   6   8   69.19   33.20
   3   6   8   35.20   40.40
  -3   7   8   55.79   45.30
  -3   7   8   27.10    9.80
   3   7   8  147.09   40.60
  -3  -7   8   13.30   12.10
   3  -7  -8   47.20   14.60
   3   7   8   45.90   52.99
   3   8  -8   54.89   16.30
   3  -8   8   11.90   12.20
  -3   8   8   31.50   37.40
  -3   8   8   35.70   13.00
  -3  -8   8   29.90   19.00
   3   8   8   55.99   25.60
   3  -8  -8   52.89   16.00
   3   8   8   76.99   48.80
   3   9  -8   64.19   20.60
  -3   9   8  141.39   68.99
  -3  -9  -8   59.19   23.70
   3   9   8   69.39   60.39
   3   9   8   47.90   22.30
   3  -9  -8   49.60   17.50
  -3  10   8   10.60    6.50
  -3  10   8   13.70   51.89
   3  10  -8   31.00   16.30
   3  10   8   21.10   14.70
   3  10   8   28.60   73.39
   3 -10  -8   35.80   16.30
  -3  11   8   17.70    9.30
  -3  11   8   28.70   47.10
   3  11  -8   28.80   16.20
   3  11   8  167.88   85.49
   3  11   8   14.10   13.20
   3   0   9    5.60   10.50
  -3   0   9   11.80   12.40
   3  -1   9   23.10   15.50
  -3   1   9   58.49   24.60
   3   1   9   39.70   23.80
  -3  -1   9   32.50   16.20
  -3   2   9   43.80   25.60
   3  -2   9    7.50   10.50
   3   2   9   31.70   21.20
   3  -3   9   20.60   11.50
  -3   3   9   89.29   41.40
   3   3   9  -10.90   18.10
  -3   4   9   64.29   21.50
  -3  -4  -9  100.19   18.70
  -3   4   9  173.78   59.89
   3  -4  -9   78.19   13.20
   3   4   9   82.49   48.50
  -3   5   9  166.68   62.79
  -3  -5  -9  165.98   25.50
  -3   5   9   92.99   23.60
   3   5   9   52.69   40.50
   3   5   9  154.58   48.80
   3  -5  -9  121.19   19.60
  -3  -6  -9   71.19   18.40
  -3   6   9   76.69   45.90
  -3   6   9   69.89   17.00
   3   6   9   66.29   55.69
   3   6   9   74.69   35.30
  -3  -7  -9   88.99   23.70
  -3   7   9   77.09   15.30
  -3   7   9  121.59   53.49
   3   7   9   77.79   33.60
   3   7   9   91.29   60.19
  -3   8   9   89.79   46.70
  -3   8   9   65.39   16.00
   3   8   9  104.29   30.80
  -3  -8   9   38.80   20.60
   3   8   9  178.38   98.09
   3  -8  -9  104.79   19.50
  -3   9   9  241.08   94.09
  -3   9   9   65.89   17.20
  -3  -9  -9   86.79   26.20
   3   9   9   77.39   26.10
   3  -9  -9  132.59   23.90
   3   9   9  145.59   85.89
  -3  10   9  170.48   82.29
   3  10   9   41.20   20.10
   3 -10  -9   87.59   23.50
   3  10   9  131.99   89.59
  -3   0  10    0.50    9.90
   3   0  10   17.30   13.60
  -3   1  10   56.99   28.40
   3  -1  10  -10.60    8.70
   3   1  10   12.20   16.50
  -3  -1  10    9.60   14.70
   3  -2  10    2.40    8.80
  -3   2  10   -2.80   16.80
  -3  -2  10    8.50    9.20
   3   2  10   -8.20   13.10
  -3   3  10   26.90   28.00
   3  -3  10   -0.50    9.70
   3   3  10   -5.70   17.10
  -3  -4 -10   21.30    8.60
  -3   4  10   33.60   14.20
  -3   4  10   88.09   44.70
   3   4  10   -7.10   35.50
  -3  -5 -10   41.30   14.00
  -3   5  10   63.89   44.30
  -3   5  10   45.80   15.70
   3   5  10   67.79   48.80
   3  -5 -10   62.29   10.90
  -3   6  10    6.30    6.50
  -3  -6 -10    7.10    8.00
  -3   6  10   13.70   30.30
   3   6  10    4.80   16.80
   3  -6 -10   12.90    6.10
   3   6  10   -0.30   34.00
  -3   7  10    5.40    6.60
  -3  -7 -10   24.30   10.30
  -3   7  10    8.70   28.10
   3  -7 -10   13.00    7.20
   3   7  10   28.20   49.30
   3   7  10   31.00   24.50
  -3   8  10   17.10    8.50
  -3   8  10   64.59   47.30
  -3  -8 -10   55.29   18.20
   3   8  10   33.90   16.60
  -3  -8  10   18.40   17.30
   3  -8 -10   54.39   13.40
   3   8  10  -31.20   47.40
  -3   9  10   27.20    9.70
  -3   9  10   31.40   53.49
   3   9  10   49.10   88.59
   3   9  10   37.60   19.20
   3  -9 -10   34.70   13.20
   3   0  11  -13.00   12.40
  -3   0  11   -4.00   12.70
   3  -1  11   10.50   15.30
  -3   1  11   30.40   19.60
   3   1  11    8.70   22.60
  -3  -1  11   -0.90    8.00
   3  -2  11    5.00   15.60
  -3   2  11   50.09   25.90
   3   2  11   11.90   20.80
  -3  -2  11   10.10   13.50
  -3   3  11   26.80   28.90
   3  -3  11   26.90   18.00
  -3  -3  11   -4.00   10.70
   3   3  11   -3.10   31.90
  -3   4  11   19.20   30.00
  -3   4  11   62.79   18.70
   3  -4  11   21.10   14.90
   3   4  11   32.30   35.00
  -3   5  11   64.59   15.90
  -3   5  11  129.49   51.89
  -3  -5 -11   37.10   11.90
   3   5  11   57.79   51.39
  -3   6  11  105.39   52.99
  -3   6  11   40.20   12.80
  -3  -6 -11   67.09   16.70
   3   6  11   77.59   55.09
  -3   7  11   67.09   47.50
   3   7  11   75.79   29.90
   3   7  11  162.48   83.59
   3  -7 -11   74.89   15.90
  -3  -8 -11   49.60   16.80
  -3   8  11   48.30   12.70
  -3   8  11  190.98   73.99
   3   8  11   25.00   20.20
   3  -8 -11   83.39   16.30
   3   8  11   84.39   97.09
   3   0  12   21.30   19.30
  -3   0  12    0.10   14.90
  -3   1  12   21.90   18.80
   3  -1  12   34.40   23.40
  -3  -1  12   23.60   17.50
   3   1  12  -17.00   15.90
   3  -2  12    6.90   15.50
  -3   2  12   17.00   19.00
  -3  -2  12   23.50   18.10
   3   2  12   31.00   28.70
  -3   3  12   48.00   30.00
   3  -3  12   11.00   17.00
  -3  -3  12   -3.70   12.80
   3   3  12    3.60   30.20
   3  -4  12   22.90   17.30
  -3   4  12   25.70   30.40
  -3   4  12   12.40    9.30
  -3  -4  12   34.00   17.30
   3   4  12   85.89   49.70
   3  -5  12    8.20   13.10
  -3   5  12    4.90    6.60
  -3   5  12   22.20   33.50
   3   5  12   89.69   57.29
  -3  -6 -12   20.00    9.50
   3   6  12   -0.10   14.20
   3   6  12    4.40   49.20
  -3   7  12    9.50   34.30
  -3   7  12    3.80    6.00
   3   7  12   32.80   42.40
   3   7  12  -20.10    8.80
  -3   0  13    6.60   16.10
   3   0  13    7.80   22.10
   3  -1  13   -1.20   18.10
  -3   1  13   23.10   20.40
  -3  -1  13   14.70   17.60
   3   1  13   -7.20   18.70
   3  -2  13   -0.20   21.20
  -3   2  13   20.70   24.10
  -3  -2  13    5.80   14.90
   3   2  13  -29.30   20.90
  -3   3  13   16.60   22.80
   3  -3  13   10.40   23.10
  -3  -3  13   -9.20   17.60
   3   3  13  -38.60   29.80
  -3   4  13    2.40    8.70
  -3   4  13   32.30   27.80
  -3  -4  13   -2.90   13.50
   3   4  13    5.00   41.00
   3  -5  13   35.20   21.00
  -3   5  13   61.89   33.30
  -3   5  13   13.20    9.50
   3   5  13   28.10   47.90
  -3  -5  13   42.00   22.70
   3   5  13   30.80   20.00
  -3   0  14    8.80   17.90
   3   0  14  -28.70   25.50
  -3  -1  14   23.40   20.10
   3   1  14   12.70   31.60
  -3   2  14    0.70   18.70
   3   2  14    5.60   28.70
  -3  -2  14   11.30   16.00
   3  -3  14   -6.90   23.60
  -3   3  14  -16.20   21.00
  -3  -3  14    0.10   16.80
   3   3  14   13.40   43.50
   4   1   0 5742.93  684.63
   4   1   0 5412.86  684.53
   4  -2   0 2983.20  367.46
   4   2   0 2778.12  367.36
   4   2   0 3146.99  367.76
  -4   3   0 4027.20  493.15
   4   3   0 3906.21  498.15
   4  -3   0 4130.49  498.85
  -4   4   0 3886.61  458.65
   4  -4   0 3555.94  465.25
   4   4   0 3732.13  464.75
  -4   5   0 2395.06  279.57
   4  -5   0 2083.69  287.17
   4   5   0 2253.67  286.27
  -4   6   0 1351.36  175.78
   4   6   0 1490.95  186.58
   4  -6   0 1372.36  186.28
   4   7   0 2544.55  323.77
   4  -7   0 2266.97  320.77
   4   7   0 2631.14  319.17
  -4   7   0 2495.95  309.87
   4   8   0 1812.02  232.38
   4  -8   0 1482.65  233.68
   4   8   0 2004.00  230.28
  -4   8   0 1754.32  223.08
  -4   9   0  307.57   67.79
  -4   9   0  408.56   59.09
   4   9   0  498.15   66.99
   4  -9   0  387.26   69.89
   4   9   0  459.75   68.69
   4  10   0  806.32  114.99
   4  10   0  804.02  117.09
   4  11   0  837.72  116.79
   4  11   0  809.32  114.69
  -4  11   0  728.13  106.79
   4  12   0  330.27   59.39
  -4  12   0  262.57   49.60
   4  12   0  400.46   62.79
   4  13   0  132.89   41.50
  -4  13   0   93.79   28.40
  -4   0  -1  426.56   59.99
   4   0   1  475.65   59.39
   4   0  -1  474.65   57.79
   4   1  -1  519.35   58.49
   4   1   1  422.76   60.99
   4  -1  -1  421.46   57.99
   4   2  -1    7.10    3.70
   4   2  -1   10.60    3.60
  -4   2   1    4.70    4.00
  -4  -2  -1    1.90    3.70
  -4  -2   1    5.60    3.50
   4  -2  -1    6.90    4.20
   4   2   1   13.90    6.90
   4   2   1   14.50    6.70
   4   3  -1  388.56   54.49
  -4   3   1  426.46   51.99
   4  -3   1  397.36   56.49
   4   3  -1  466.65   55.09
   4   3   1  443.16   58.49
   4   3   1  318.37   57.39
  -4   3  -1  435.96   52.69
   4  -3  -1  372.86   56.69
  -4   4   1  428.06   51.39
   4  -4   1  365.86   56.99
   4   4  -1  403.86   53.89
   4   4  -1  394.86   54.69
   4   4   1  333.17   57.99
   4  -4  -1  373.16   56.99
  -4   4  -1  416.26   51.69
   4   5  -1  109.29   19.00
   4   5  -1  121.89   18.20
  -4   5   1   97.59   14.50
   4  -5   1   50.99   17.00
   4  -5  -1   82.29   20.90
   4   5   1   47.30   17.80
  -4   5  -1   73.89   13.70
   4   5   1  100.69   23.90
   4  -6   1   38.90   27.60
  -4  -6  -1   11.00   10.50
  -4   6   1   49.00   11.60
   4   6  -1   19.60    9.20
  -4   6   1    9.10    8.00
   4   6  -1   23.30   10.20
   4   6   1   34.10   16.90
  -4   6  -1   26.00    7.70
   4   6   1   37.10   13.00
   4  -6  -1   27.10   15.10
   4  -7   1  210.48   46.70
  -4   7   1  275.47   39.20
   4   7  -1  279.37   44.00
   4   7  -1  292.07   43.00
  -4   7  -1  296.67   39.80
   4  -7  -1  265.47   48.40
   4   7   1  222.18   46.80
   4  -8   1  101.79   33.50
  -4   8   1   81.19   31.10
   4   8  -1  101.09   24.50
   4   8  -1  162.08   27.60
   4   8   1   81.19   26.80
  -4   8  -1   99.79   19.50
   4  -8  -1  120.69   33.30
   4   8   1  114.19   29.80
  -4  -8   1   49.70   25.20
   4   9  -1   13.70   10.10
  -4   9   1    1.90   10.60
  -4   9   1    7.50    7.50
   4   9  -1   12.70   10.20
  -4  -9   1    9.60   10.20
   4  -9  -1   25.90   16.60
   4   9   1   18.90   16.40
  -4   9  -1    6.10    7.40
   4   9   1   22.90   14.00
  -4  10   1   57.59   18.00
   4  10  -1   39.00   17.30
  -4  10   1   64.89   31.40
   4  10  -1   23.50   14.70
   4  10   1  103.39   29.30
   4  10   1   77.19   28.90
  -4  10  -1   35.70   15.20
   4  11  -1   77.89   25.40
  -4  11   1   58.29   29.60
  -4  11   1   52.59   17.30
   4  11   1   71.49   29.00
  -4  11  -1   48.90   17.20
   4  11   1   46.20   21.90
  -4  12   1    6.90    9.80
   4  12  -1    9.20   13.80
   4  12   1   10.70   19.20
  -4  12  -1   18.10   11.60
   4  12   1   21.80   17.40
   4  13  -1    7.10   17.00
  -4  13   1    0.00    8.70
   4  13   1   30.40   20.10
   4  13   1   12.30   19.40
  -4  13  -1    5.30   10.20
   4   0   2 7978.50 1004.40
  -4   0  -2 8411.16 1004.80
   4   1  -2 1973.50  227.58
  -4  -1  -2 1678.93  232.48
   4   1   2 1872.41  232.88
   4   2  -2  800.22   97.79
  -4   2   2  854.71   95.99
   4   2   2  623.44  103.79
   4  -2  -2  769.02   99.19
   4   3  -2 3307.17  390.06
  -4   3   2 3382.86  388.06
   4  -3  -2 3024.10  392.36
   4   3   2 2876.41  395.86
   4   4  -2 5075.19  586.34
  -4   4   2 4752.02  583.94
   4  -4  -2 4597.04  589.64
  -4   4  -2 4612.04  584.84
   4   5  -2 1364.66  161.98
   4  -5  -2 1141.49  165.28
  -4   5  -2 1295.37  160.28
   4   6  -2 1282.37  150.28
  -4   6   2 1248.98  147.39
   4  -6  -2 1088.29  154.48
  -4   6  -2 1213.28  148.19
   4   6   2  892.21  158.08
  -4   7   2 2143.39  257.87
   4   7  -2 2221.18  261.17
   4  -7  -2 2087.69  267.67
   4   7   2 1855.31  272.47
  -4   7  -2 1930.21  262.67
  -4   8   2 1448.06  180.48
  -4   8  -2 1538.25  182.18
   4   8   2 1167.18  193.88
   4  -8  -2 1450.15  191.68
  -4   9   2  623.74  110.09
  -4   9   2  654.63   88.39
   4   9  -2  696.53  108.69
   4   9   2  577.14  102.89
  -4   9  -2  674.43   90.09
   4  -9  -2  587.04   98.29
   4   9   2  792.62  101.09
   4  10  -2  575.04   78.39
  -4  10   2  450.05   69.79
  -4  10   2  506.65   95.49
   4  10   2  486.25   87.49
  -4  10  -2  485.95   72.39
   4  10   2  563.94   81.89
   4  11  -2  648.74  100.29
  -4  11   2  603.64   92.49
  -4  11   2  768.52  126.79
  -4  11  -2  689.13   96.59
   4  11   2  689.63  126.59
   4  11   2  820.32  107.39
  -4  12   2  405.46   91.69
  -4  12   2  262.67   48.30
   4  12  -2  339.17   59.39
  -4  12  -2  339.17   53.99
   4  12   2  334.77   69.59
   4  12   2  336.37   61.69
  -4  13   2  143.19   51.49
  -4  13   2  103.49   27.50
   4  13  -2  190.88   46.30
   4  13   2  147.89   50.19
  -4  13  -2  111.29   33.50
   4  13   2  175.68   46.30
  -4   0  -3 1644.94  212.58
   4   0   3 1763.72  213.58
  -4   1   3   18.00    2.40
  -4  -1  -3   18.20    7.60
   4  -1   3   20.20    6.10
   4   1  -3   11.40    3.90
  -4   1   3   15.10    9.10
   4   1   3   15.80    7.30
  -4   2   3   13.50    9.50
  -4  -2  -3   24.50    8.90
  -4   2   3   25.90    4.50
   4   2   3   23.50   13.60
  -4   3   3  250.17   50.79
   4   3  -3  333.57   44.70
  -4   3   3  366.96   41.40
   4  -3  -3  335.87   45.00
   4   3   3  218.18   50.59
  -4  -4  -3  284.87   56.79
   4   4  -3  411.76   50.29
  -4   4   3  391.16   48.40
   4  -4  -3  365.06   53.29
   4   4   3  340.57   62.79
  -4   5   3    5.00    9.70
  -4  -5  -3    0.00    6.70
  -4   5   3    6.80    4.30
   4  -5   3    8.90    7.60
   4   5  -3   10.40    5.40
   4  -5  -3   15.40    7.70
   4   5   3   28.30   15.20
  -4  -5   3    6.30    5.60
  -4   5  -3   14.50    5.50
   4   5   3    5.30    9.70
  -4   6   3   91.39   14.40
   4  -6   3   66.09   20.30
  -4   6   3   51.29   25.90
  -4  -6  -3   51.29   23.10
   4   6  -3   94.09   19.40
  -4  -6   3   41.00   18.70
   4   6   3  141.79   31.60
   4   6   3   63.89   28.50
   4  -6  -3   80.89   23.50
   4  -7   3  146.99   39.50
  -4   7   3  123.59   22.80
   4   7  -3  174.58   27.40
  -4   7   3  123.69   44.00
   4  -7  -3  151.78   31.80
   4   7   3  103.59   37.80
  -4   7  -3  153.28   25.60
   4   7   3  250.07   40.30
  -4   8   3   65.09   16.40
   4   8  -3   65.39   17.80
  -4  -8  -3   62.79   26.40
  -4   8   3   15.80   24.80
   4  -8  -3   52.09   21.20
   4   8   3   87.19   35.50
   4   8   3  115.99   31.00
  -4   9   3   -5.70   12.30
  -4  -9  -3    8.20   16.60
  -4   9   3   27.00   10.30
   4   9  -3   16.80   10.60
   4   9   3   42.00   19.80
   4  -9  -3   29.10   18.10
   4   9   3   49.20   27.50
  -4 -10  -3   39.10   21.40
   4  10  -3   28.20   14.50
  -4  10   3   23.70   31.20
  -4  10   3   33.70   13.10
  -4  10  -3   44.30   16.40
   4  10   3   25.20   22.50
   4  10   3   39.40   19.80
  -4 -10   3   -5.90   21.80
  -4  11   3   28.80   32.90
  -4  11   3   44.20   15.90
   4  11  -3   38.90   19.20
   4  11   3   69.09   27.30
  -4  11  -3   79.19   23.20
   4  11   3   52.39   29.30
   4 -11  -3   55.59   37.70
   4  12  -3   18.30   16.90
  -4  12   3   92.69   49.50
  -4  12   3    7.10    8.50
   4  12   3   27.30   17.40
   4  12   3   66.69   36.80
  -4  12  -3   10.50   14.60
   4   0   4 5723.33  705.93
   4  -1   4 5523.75  694.63
   4   1  -4 6030.90  691.73
  -4  -1  -4 5505.45  695.53
   4   1   4 5499.95  699.73
   4   2  -4 4792.42  572.64
  -4  -2  -4 4451.15  578.14
  -4   2   4 4315.57  573.04
   4  -2  -4 5074.29  571.84
  -4  -3  -4 4681.53  650.23
  -4   3   4 5355.06  642.34
   4   3  -4 5291.47  643.14
   4  -3  -4 5569.54  644.24
  -4   4   4 3911.21  473.45
  -4  -4  -4 3210.58  482.35
   4   4  -4 4133.29  475.05
   4  -4  -4 4289.97  478.45
   4   4   4 3594.04  488.25
  -4   5   4 2324.07  311.27
   4   5  -4 2611.04  313.47
   4  -5  -4 2641.74  317.57
  -4   6   4 1424.16  253.27
   4   6  -4 1884.51  237.58
  -4   6   4 1882.31  231.38
   4  -6  -4 1958.30  238.98
  -4   6  -4 1962.70  233.88
  -4   7   4 1842.42  223.48
  -4   7   4 1411.96  248.78
  -4   7  -4 1837.12  225.78
   4  -7  -4 1894.21  233.08
  -4   8   4  921.71  173.58
  -4   8   4 1004.30  145.29
   4   8  -4 1277.67  150.78
   4  -8  -4 1330.17  158.98
   4   8   4  918.61  170.68
  -4   8  -4 1282.67  149.88
   4   9  -4  653.43   82.29
  -4   9   4  462.45   74.99
  -4   9   4  524.85  109.19
   4  -9  -4  699.73   91.39
  -4   9  -4  626.54   80.69
   4   9   4  449.06   99.09
   4  10  -4  632.34   83.59
  -4  10   4  667.73  120.99
  -4  10   4  507.25   75.89
   4  10   4  487.75  105.29
  -4  10  -4  573.74   80.89
  -4  11   4  770.52  133.39
   4  11  -4  555.44   83.19
  -4  11  -4  520.55   80.59
   4  11   4  451.25  114.39
   4  11   4  559.04   89.59
   4  12  -4  279.37   52.59
  -4  12   4  345.77  102.29
  -4  12  -4  255.77   49.30
   4  12   4  301.57   56.29
   4  12   4  338.67   90.69
  -4   0   5  137.29   20.80
   4  -1   5  440.96   59.19
  -4  -1  -5  418.76   57.39
   4   1   5  399.76   63.09
   4   2  -5   89.09   15.00
  -4  -2  -5  125.09   19.90
  -4   2   5   71.09   29.40
   4   2   5   90.79   25.50
   4  -2  -5   92.69   13.00
  -4   3   5  181.98   55.09
  -4   3   5  242.98   36.00
   4   3  -5  272.77   36.20
  -4  -3  -5  321.77   43.20
   4  -3  -5  266.87   35.30
   4   3   5  187.08   56.09
  -4   4   5  279.17   36.50
   4   4  -5  250.37   37.10
  -4  -4  -5  229.28   43.20
   4  -4  -5  285.37   38.50
  -4   5   5   66.49   12.70
  -4  -5  -5   91.59   24.80
   4   5  -5  108.79   16.00
  -4   5   5   59.99   29.30
   4   5   5  174.08   47.60
  -4  -5   5   34.30   16.20
   4   5   5   39.30   26.00
   4  -5  -5   94.39   20.30
  -4   6   5   13.60   17.50
  -4   6   5   42.70   10.80
  -4  -6  -5   57.49   19.10
   4   6  -5   43.30   12.70
   4   6   5   60.59   28.40
   4   6   5  133.79   37.30
   4  -6  -5   37.80   14.80
   4   7  -5  182.68   28.10
  -4   7   5  155.68   24.60
  -4  -7  -5  204.98   39.60
  -4   7   5   96.39   46.90
   4  -7   5  114.89   34.80
   4   7   5  118.59   47.40
   4  -7  -5  180.48   32.30
  -4   8   5   44.60   30.90
   4   8  -5   91.69   22.30
   4  -8   5   31.30   16.30
  -4   8   5   67.19   14.80
  -4  -8  -5   69.39   22.30
   4   8   5   90.19   32.80
   4   8   5   78.99   43.80
  -4  -8   5   29.50   17.10
   4  -8  -5   86.29   23.80
  -4   9   5    5.20    5.90
   4  -9   5    0.20   15.60
  -4   9   5    4.10   16.50
   4   9  -5   12.10   11.30
  -4  -9   5   18.20   17.30
  -4   9  -5    8.90    8.90
   4   9   5    2.30   16.40
   4   9   5   16.20   24.90
   4  -9  -5   14.80   13.10
  -4  10   5  183.48  111.89
  -4 -10  -5   26.80   21.70
  -4  10  -5   60.59   20.10
   4  10   5   89.59   32.60
  -4  11   5   89.99   55.59
  -4  11   5   36.20   13.70
   4  11  -5   35.30   19.90
   4  11   5   62.29   26.00
  -4  11  -5   41.60   19.10
   4  11   5   78.39   38.10
  -4  12   5    4.80    8.20
   4  12  -5   21.50   14.80
  -4  12   5  -11.60   47.10
   4  12   5    4.00   14.20
   4  12   5   27.90   29.00
  -4  12  -5    8.70   13.30
  -4   0   6 1641.24  208.68
  -4  -1  -6 3058.69  358.56
   4  -1   6 3122.49  363.86
   4   1   6 2439.36  366.66
  -4  -2  -6 2538.45  306.27
  -4   2   6 2296.77  327.57
  -4  -3  -6 3002.70  359.86
   4   3  -6 3182.08  355.56
  -4   3   6 2290.67  377.96
  -4   3   6 2740.63  356.86
   4  -3  -6 2920.91  352.86
  -4  -4  -6 3497.05  390.76
  -4   4   6 2612.64  377.16
   4   4  -6 3085.99  378.66
   4  -4  -6 3128.09  377.66
  -4   5   6 1411.26  249.78
   4   5  -6 1827.22  225.28
  -4  -5  -6 1921.41  233.98
   4  -5  -6 1850.11  225.58
   4   5   6 1787.32  249.78
   4   6  -6 1405.66  165.38
  -4  -6  -6 1343.17  174.28
  -4   6   6 1108.49  195.08
   4   6   6  931.41  192.78
   4  -6  -6 1361.06  166.48
  -4   7   6 1173.98  211.18
   4   7  -6 1573.34  178.58
  -4  -7  -6 1476.55  189.18
  -4   7   6 1145.89  173.18
   4  -7  -6 1598.64  181.58
   4   7   6 1204.98  214.28
  -4   8   6  688.53   93.99
  -4   8   6  921.01  150.18
  -4  -9  -6  366.86   92.59
  -4   9   6  337.57   49.80
  -4   9   6  489.35  116.49
   4   9   6  457.05  123.39
  -4  10   6  617.04  140.19
  -4  10   6  290.97   40.40
   4  10   6  339.97   92.99
  -4 -10   6  169.18   53.99
  -4  11   6  283.87   48.50
   4  11  -6  384.56   59.19
  -4  11   6  531.55  131.09
   4  11   6  474.25   67.99
   4  11   6  323.17  104.39
  -4  12   6  188.68   76.39
   4  12  -6  142.19   33.50
  -4  12   6  119.19   23.00
   4  12   6  111.59   35.80
   4  12   6   76.89   65.29
   4   0   7  164.78   32.10
  -4   0   7  114.69   25.50
   4  -1   7  126.99   28.80
  -4   1   7   85.89   28.40
   4   1   7   67.89   25.60
  -4   2   7   32.60   23.20
   4   2   7   18.40   12.90
  -4   3   7  126.49   43.60
  -4  -3  -7  170.88   25.50
   4  -3  -7  122.49   18.30
  -4   4   7  142.49   48.00
  -4   4   7  115.09   20.40
   4   4   7  121.19   51.29
   4  -4  -7  116.89   18.20
  -4   5   7   25.70    9.10
   4   5  -7   32.40   10.70
  -4   5   7   46.40   24.80
  -4  -5  -7   88.69   21.90
   4   5   7   50.29   32.50
   4   5   7  113.19   47.70
   4  -5  -7   35.70   10.10
  -4   6   7   53.09   37.40
  -4  -6  -7   95.69   24.30
  -4   6   7   43.30   11.40
   4   6  -7   48.60   15.60
   4  -6  -7   56.39   15.10
   4   6   7   75.39   52.89
   4   6   7  130.69   43.90
   4   7  -7   37.20   13.50
  -4   7   7   39.00   36.10
  -4  -7  -7   94.79   24.80
  -4   7   7   65.99   14.30
   4   7   7   34.70   32.90
   4  -7  -7   64.89   17.10
   4   7   7  179.98   54.89
  -4  -7   7   30.00   18.40
   4   8  -7   36.90   14.50
   4  -8   7   32.90   17.40
  -4   8   7   19.20   39.10
  -4   8   7   20.20    8.20
  -4  -8  -7    2.60    9.80
   4   8   7   -2.00   32.60
   4   8   7   39.40   23.90
   4  -8  -7   37.40   13.80
  -4  -8   7   10.10   14.20
   4   9  -7   15.30   10.60
  -4   9   7   13.40    7.20
  -4   9   7    7.00   33.80
  -4  -9  -7   29.80   16.30
   4  -9  -7   24.00   12.10
  -4  -9   7   -9.70   15.50
   4   9   7   -1.70   39.60
   4   9   7   50.09   26.90
  -4  10   7   26.10   42.80
  -4  10   7   10.60    7.60
   4  10  -7   33.00   16.40
   4  10   7   63.29   25.60
   4  10   7   28.60   48.40
  -4  11   7  -26.10   37.80
   4  11  -7   14.80   13.80
  -4  11   7   14.00    8.60
   4  11   7   72.49   64.19
   4  11   7   23.50   18.50
  -4   0   8 2380.86  317.57
   4   0   8 2579.44  322.87
   4   1   8 1493.05  209.08
  -4  -1   8 1525.05  196.58
  -4  -2  -8 3073.39  375.46
   4  -2   8 2968.50  383.96
  -4   3   8 3789.62  451.75
  -4  -3  -8 3012.60  407.86
  -4  -4  -8 2408.16  312.37
  -4   4   8 2929.01  353.76
   4  -4  -8 2372.86  306.17
  -4   5   8 2149.39  279.07
  -4  -5  -8 1855.61  240.08
   4  -5  -8 1819.02  233.48
   4   5   8 1826.52  265.97
  -4   6   8 1740.43  259.77
  -4  -6  -8 1546.45  221.78
   4   6   8 2055.79  254.67
   4  -6  -8 1743.23  216.38
  -4  -7  -8 1048.30  145.59
   4   7  -8 1006.80  139.99
  -4   7   8 1220.48  190.38
   4   7   8  842.92  189.08
   4  -7  -8 1167.38  139.79
  -4   8   8  435.46   57.69
   4   8   8  783.02  179.18
  -4  -8   8  374.36   70.29
   4   9  -8  571.24   79.89
  -4  -9  -8  574.54   87.89
  -4   9   8  858.91  151.58
   4   9   8  464.05   87.79
   4  -9  -8  542.15   78.89
   4   9   8  426.06  138.89
  -4  10   8  486.55  134.09
  -4  10   8  218.88   35.30
   4  10   8  336.77  122.29
   4  10   8  310.87   53.89
  -4  11   8  394.66  124.29
  -4  11   8  110.79   21.60
   4  11  -8  167.18   37.70
   4  11   8  367.06  127.69
   4  11   8  170.78   40.80
   4   0   9  141.89   42.40
  -4   0   9  171.08   40.20
  -4   1   9  126.29   37.00
   4  -1   9   71.09   26.00
  -4  -1   9   83.09   24.60
   4   1   9   95.49   36.90
  -4   2   9  118.49   43.00
   4  -2   9  122.09   31.30
   4   2   9   65.29   33.60
  -4   3   9  288.97   72.19
  -4  -3  -9  184.98   28.90
   4  -3   9  182.98   36.80
   4   3   9  124.19   53.49
  -4   4   9   97.59   20.10
  -4   4   9  157.18   54.79
  -4  -4  -9  122.49   21.80
   4   4   9   48.50   35.30
  -4   5   9   42.10   11.80
  -4  -5  -9   76.79   19.20
  -4   5   9   37.40   36.50
   4   5   9   -9.80   31.80
   4  -5  -9   58.49   10.80
  -4   6   9   41.60   11.70
  -4   6   9   94.09   47.40
  -4  -6  -9   88.19   19.50
   4   6   9   37.40   41.20
   4  -6  -9   50.99   12.20
   4   6   9  155.38   55.09
  -4  -7  -9   30.80   14.40
  -4   7   9  123.99   56.99
  -4   7   9   45.20   11.90
   4  -7  -9   66.99   14.70
   4   7   9   71.29   46.90
   4   7   9  135.49   48.70
  -4  -7   9   15.00   14.70
  -4  -8  -9   13.80   14.70
  -4   8   9   15.90    7.10
  -4   8   9   12.70   33.60
   4   8   9   17.70   48.80
  -4  -8   9   43.20   21.20
   4  -8  -9   27.70   10.10
   4   8   9   25.40   19.10
  -4   9   9    9.10    6.30
  -4   9   9   22.60   46.30
   4   9   9  127.49   83.29
   4   9   9   27.70   19.10
   4  -9  -9   11.10   10.20
  -4  10   9   26.70   56.29
  -4  10   9   16.20    7.40
   4  10   9    6.40   76.49
   4  10   9   40.20   20.50
   4   0  10  651.63  106.69
   4  -1  10  749.62  122.69
  -4  -1  10 1004.70  121.49
   4   1  10  661.13  127.99
   4  -2  10  864.01  124.29
  -4  -2  10  809.92  118.19
   4   2  10  780.32  139.29
   4  -3  10  941.31  132.09
   4   3  10  845.02  157.98
  -4   4  10 1023.40  131.09
   4  -4  10  907.21  137.99
  -4  -4 -10 1098.49  130.89
   4   4  10  837.62  179.28
  -4   5  10  623.64   82.49
   4   5  10  631.94  154.88
  -4   6  10 1007.20  153.58
  -4  -6 -10  830.72  114.19
   4   6  10  866.41  139.69
   4   6  10  797.22  202.78
   4  -6 -10  833.62  108.19
  -4   7  10  359.96   54.59
   4   7  10  794.12  191.98
   4   7  10  646.54   89.49
  -4   8  10  687.83  119.29
  -4  -8 -10  499.65   67.59
   4   8  10  438.16   78.99
  -4  -8  10  386.86   71.19
   4   8  10  680.83  189.28
   4  -8 -10  364.66   58.19
  -4   9  10  710.93  149.99
   4  -9 -10  340.87   48.40
   4   9  10  239.78   60.89
   4   9  10  277.07  109.09
  -4   0  11   45.00   21.80
   4   0  11   52.99   28.10
   4  -1  11   55.19   26.90
  -4   1  11   57.39   26.40
  -4  -1  11   60.39   21.90
  -4   2  11   55.39   30.10
   4  -2  11   15.50   15.30
  -4  -2  11   35.30   18.50
   4   2  11   11.80   19.10
  -4   3  11   62.59   29.50
   4  -3  11    8.20   13.90
  -4  -3  11   32.40   16.80
   4   3  11   23.70   26.70
  -4   4  11   49.99   32.20
  -4   4  11   30.20   11.90
   4  -4  11   44.20   20.70
   4   4  11  113.89   62.09
  -4  -5 -11   31.50   11.00
  -4   5  11   15.80    7.40
   4  -5  11   13.20   11.60
  -4   5  11   76.89   36.90
   4   5  11   53.09   56.49
  -4  -6 -11   30.10   12.20
  -4   6  11   31.40   28.10
   4   6  11   26.10   34.50
   4   6  11   38.30   61.29
  -4   7  11  102.39   77.19
  -4   7  11   12.30    6.50
   4   7  11   76.59   64.29
   4  -7 -11   21.70    7.40
   4   7  11   41.70   23.40
  -4   8  11    9.70   30.30
  -4   8  11    8.00    5.50
  -4  -8 -11    1.80    9.80
   4   8  11   -8.60   55.79
   4  -8 -11   -1.20    5.40
   4   8  11   42.30   22.80
  -4   0  12 1376.66  191.28
  -4   1  12 1482.05  184.78
   4   1  12  985.90  190.18
  -4  -1  12 1300.97  176.78
  -4  -2  12 1029.40  145.69
   4   2  12 1018.80  174.28
   4   3  12 1129.19  184.88
  -4  -3  12  895.31  135.69
   4  -4  12  452.45   92.99
  -4   4  12  602.14   79.79
   4   4  12 1309.57  289.57
  -4  -4  12  636.74   91.39
  -4   5  12  390.66   53.69
   4  -5  12  389.16   75.49
  -4  -6 -12  386.46   50.09
  -4   6  12  262.97   44.70
   4  -6  12  389.96   62.19
   4   6  12  484.55   77.89
  -4   7  12  564.54  104.79
  -4  -7 -12  408.36   63.29
   4   7  12  797.02  197.18
   4   7  12  387.46   75.19
   4   0  13  112.89   48.10
  -4   0  13   63.89   27.90
  -4   1  13   76.59   30.50
   4  -1  13  102.09   41.70
  -4  -1  13   39.50   23.50
   4   1  13   38.40   41.40
  -4   2  13   67.89   32.00
   4  -2  13   42.30   26.40
  -4  -2  13   30.30   19.10
   4   2  13   33.60   46.70
  -4   3  13   42.60   29.10
   4  -3  13   70.79   60.99
  -4  -3  13   56.29   24.70
   4   3  13  104.39   54.49
  -4   4  13   57.99   39.70
   4  -4  13   34.70   24.50
   4   4  13   43.70   48.20
  -4  -4  13   48.70   20.70
   4  -5  13   41.80   22.80
  -4   5  13   32.20   44.10
   4   5  13   50.19   56.89
  -4   0  14  544.65   86.89
   4   0  14  478.65  118.39
   4  -1  14  497.15  113.29
  -4   1  14  508.15   84.79
  -4  -1  14  471.65   78.79
   4   1  14  421.96  103.19
  -4   2  14  477.55   84.79
   4  -2  14  382.86   96.49
  -4  -2  14  437.56   75.09
   4   2  14  564.94  127.29
   4  -3  14  256.47   76.39
  -4   3  14  473.25   84.79
  -4  -3  14  399.26   69.49
   4   3  14  561.54  125.29
  -5   0   0    0.20    1.50
   5   0   0   -0.30    1.10
  -5  -1   0    8.50    6.40
   5   1   0   18.10    5.80
   5  -1   0   24.50    4.30
   5  -2   0   68.29   12.30
   5   2   0   65.69   12.50
   5   2   0   55.19   11.90
   5   3   0  357.46   53.39
   5   3   0  439.46   54.29
  -5   3   0  391.66   49.00
   5  -3   0  349.67   53.39
   5  -4   0   58.99   17.30
   5   4   0   92.49   16.00
  -5  -4   0   38.00   14.80
   5   4   0   60.09   16.70
   5  -5   0   33.80   12.00
   5   5   0   55.99   14.80
   5   5   0   56.89   16.10
  -5  -5   0   11.20    8.30
  -5   5   0   25.60   11.50
  -5   6   0  254.97   37.70
   5   6   0  321.17   44.50
   5  -6   0  248.08   46.30
   5   6   0  267.47   45.80
  -5   7   0  275.27   57.99
   5   7   0  425.16   58.19
  -5   7   0  378.06   51.09
   5  -7   0  349.57   60.99
   5   7   0  401.76   59.19
  -5   8   0  118.49   19.80
   5   8   0   78.39   23.50
  -5   8   0   79.49   27.10
   5  -8   0   74.49   26.40
   5   8   0  131.89   31.70
   5   9   0   41.50   17.30
  -5  -9   0   23.70   16.40
   5   9   0   23.70   15.20
   5  -9   0   16.70   12.90
  -5   9   0   61.39   15.60
   5  10   0  211.88   47.00
   5  10   0  327.17   51.49
  -5  10   0  257.27   56.99
   5  11   0  217.68   42.30
   5  11   0  172.98   42.50
  -5  11   0  162.18   32.10
  -5  12   0   47.80   18.40
   5  12   0   34.20   21.40
   5  12   0   32.00   18.00
  -5  13   0   11.30   14.00
   5  13   0   34.90   26.60
  -5   0   1    3.60    2.30
   5   0   1   -0.50    0.90
  -5   0  -1    0.70    2.60
  -5   1   1    2.70    1.90
   5   1  -1    9.20    3.60
   5  -1   1    2.00    1.80
  -5  -1  -1    4.20    4.30
   5  -1  -1    7.60    3.10
  -5  -1   1   -0.70    1.20
   5  -1  -1    7.90    2.00
   5   1   1   -1.20    1.90
  -5  -2  -1   12.20    8.20
  -5   2   1    8.00    4.40
   5   2   1    2.00    3.60
  -5  -2   1   12.90    6.00
   5  -3   1   17.10    7.60
  -5   3   1   22.40    8.60
  -5  -3  -1   12.00    7.70
   5   3   1   22.20    9.50
  -5  -3   1   29.10    9.50
   5   3   1   23.80   10.00
  -5   4   1    3.50    4.10
  -5  -4  -1    6.20    5.80
  -5   4   1   23.30    5.60
   5   4  -1   16.50    7.30
   5   4  -1    5.80    5.50
   5  -4   1   11.70    6.70
   5   4   1   32.90   12.30
  -5  -4   1    1.40    4.90
   5  -4  -1   12.40    7.40
   5   4   1   31.70   12.70
  -5   4  -1   11.50    4.90
   5  -5   1    6.30    7.40
  -5  -5  -1   20.40   10.50
  -5   5   1   22.40   11.90
  -5  -5   1   21.10   10.60
   5   5   1   30.10   13.40
   5   5   1    6.60    7.70
  -5   5  -1   43.30    9.40
  -5  -6  -1   23.70   14.60
  -5   6   1   75.29   11.40
  -5   6   1   21.30   14.50
   5  -6   1   17.10   12.30
   5   6   1   35.30   17.50
   5  -6  -1   85.89   21.20
   5   6   1   50.09   18.90
  -5  -6   1   17.80   10.60
  -5   6  -1   46.80   11.40
   5  -7   1   37.30   15.80
   5   7  -1  109.89   22.00
  -5   7   1   49.30   21.50
  -5   7   1   63.79   13.70
  -5  -7  -1   26.70   17.00
   5  -7  -1   84.59   22.00
  -5   7  -1   78.49   16.90
   5   7   1   46.40   19.70
  -5  -7   1   22.10   17.70
   5   8  -1   42.70   15.30
  -5   8   1   39.70   19.10
   5  -8   1    5.00   13.70
  -5  -8  -1    1.40   11.40
   5   8  -1   23.60   11.50
  -5   8   1   15.00   13.70
  -5   8  -1    9.70    6.40
   5   8   1   18.00   13.00
   5   8   1   14.30   11.80
  -5  -8   1   14.50   13.40
   5  -8  -1   32.60   15.90
   5  -9   1   10.00   14.80
   5   9  -1   52.99   22.80
  -5   9   1   38.70   13.80
  -5   9   1   52.09   24.50
   5   9  -1   55.89   17.50
   5  -9  -1   32.40   20.20
   5   9   1   76.69   25.20
   5   9   1   51.49   24.10
  -5   9  -1   75.69   18.80
  -5  10   1   50.69   15.60
  -5  10   1   30.30   22.70
   5 -10   1   72.69   39.90
   5  10  -1  116.99   27.50
   5  10  -1  103.19   29.20
  -5  10  -1   43.20   16.40
  -5 -10   1   49.30   29.10
   5  10   1   63.59   26.40
   5  10   1   64.29   27.50
  -5  11   1   26.60   12.90
   5  11  -1   48.60   20.10
   5  11   1   41.40   21.20
  -5  11  -1   57.29   19.10
   5  11   1   18.60   16.20
   5  12  -1   10.50   15.40
  -5  12   1   32.00   14.30
   5  12   1   36.40   23.50
  -5  12  -1   37.80   14.70
   5  12   1   22.50   17.70
  -5  13   1   25.00   14.30
   5  13  -1   14.70   19.70
  -5  13  -1   22.80   14.50
   5  13   1   46.80   24.90
   5  13   1   40.50   26.80
   5   0   2    0.20    1.70
  -5   0  -2    1.10    2.60
   5   0  -2    1.50    1.20
   5   1  -2  129.39   18.70
  -5  -1  -2  169.98   26.90
  -5   2   2   48.10    6.30
  -5  -2  -2   25.30   13.10
   5   3   2  118.69   29.80
   5   3   2   91.59   21.80
  -5   4   2   45.00   17.20
   5  -4   2   51.29   13.90
   5   4  -2   72.79   12.70
   5   4   2   65.79   18.80
   5   4   2   58.69   20.50
  -5  -4   2   40.80   14.60
   5  -4  -2   85.19   16.20
  -5   5   2   14.90   10.60
  -5  -5  -2    4.00    7.20
   5   5  -2   42.10   11.00
  -5   5   2   44.50    9.20
   5  -5   2   22.40   10.50
   5   5   2   21.80   14.00
   5   5   2   37.50   15.40
   5  -5  -2   45.20   15.00
  -5  -5   2   17.30    9.50
   5   6   2   88.39   28.80
   5   6   2   61.29   25.60
   5  -6  -2  136.99   25.20
  -5   6  -2   92.29   17.00
   5  -7   2  128.29   34.50
  -5   7   2  125.89   41.60
  -5   7  -2  160.78   26.60
   5   7   2  192.38   45.80
  -5   8   2   97.69   34.60
  -5   8   2  121.99   19.30
   5  -8   2   75.49   27.30
  -5   8  -2   93.39   21.10
   5   8   2   58.09   24.40
   5  -8  -2  144.79   32.50
  -5  -8   2   42.80   22.60
   5   8   2  170.78   39.10
  -5   9   2   77.49   18.20
   5   9  -2   87.69   23.90
  -5   9   2   83.09   33.30
  -5   9  -2   48.80   16.50
   5   9   2   67.09   25.90
  -5  -9   2   43.30   24.10
   5  -9  -2   93.19   27.60
   5   9   2   69.49   29.80
  -5  10   2  109.89   40.50
  -5  10   2  101.49   23.00
   5  10  -2  116.99   29.60
  -5 -10   2   46.80   26.90
   5  10   2  119.19   34.50
   5  10   2  102.99   36.60
  -5  10  -2   70.29   21.50
  -5  11   2  117.39   47.30
   5  11  -2  230.98   40.00
  -5  11   2  144.69   27.50
  -5  11  -2  131.09   31.30
   5 -11  -2  211.08   68.79
   5  11   2   95.79   41.60
   5  11   2  133.19   37.40
  -5  12   2   66.09   19.80
   5  12  -2   72.09   27.20
  -5  12   2   91.89   41.40
  -5  12  -2   40.30   18.40
   5  12   2   82.49   29.90
   5  12   2   40.90   25.90
   5  13  -2   67.59   29.40
  -5  13   2   36.20   15.70
   5  13   2   50.89   31.30
  -5  13  -2   71.69   24.50
   5  13   2   87.69   36.50
   5   0   3   -1.10    2.10
   5   0  -3    0.40    0.90
  -5   0  -3    3.30    3.30
  -5   1   3   25.70    9.80
   5  -1   3   20.70    6.00
  -5  -1  -3   20.80    7.80
   5   1   3   22.40    8.60
   5   2  -3   32.40    6.70
  -5   2   3   39.60    5.10
  -5  -2  -3   23.90   10.30
   5   2   3   36.10   13.20
   5  -2  -3   36.20    6.80
  -5   3   3   17.20    9.30
  -5  -3  -3   16.10    9.00
  -5  -3   3   11.90    6.00
   5   3   3   17.40   13.70
  -5   4   3   11.90   10.50
   5   4  -3   34.20    9.50
  -5   4   3   34.60    6.10
   5   4   3   27.30   16.90
   5  -4  -3   23.40    9.80
   5   4   3   49.70   16.20
  -5   5   3   57.69   25.60
   5  -5   3   97.79   22.80
   5   5  -3   51.19   14.80
  -5   5   3   77.09   12.40
  -5  -5  -3   72.99   26.90
   5   5   3  181.98   38.10
   5   5   3   71.49   27.00
   5  -6   3   41.70   16.00
  -5   6   3   74.59   12.80
  -5  -6  -3   40.70   18.30
  -5   6   3   75.49   28.30
   5   6  -3  105.89   17.20
   5   6   3   85.39   30.00
   5   6   3  100.79   27.60
   5  -6  -3   60.29   18.30
  -5   6  -3   81.39   15.10
  -5   7   3   64.19   14.30
   5  -7   3   48.40   21.20
  -5   7   3   28.00   18.10
   5   7  -3   54.19   15.50
   5  -7  -3   49.00   17.40
   5   7   3   52.59   22.80
  -5   7  -3   59.39   15.70
   5   7   3   73.79   26.30
  -5   8   3   56.39   14.50
   5   8  -3   57.79   18.20
  -5   8   3   87.39   34.00
   5   8   3  106.59   40.30
  -5   8  -3   68.59   18.90
   5  -8  -3   53.79   19.80
  -5  -8   3   37.50   21.50
   5   8   3   86.59   27.20
  -5   9   3   50.29   34.80
   5   9  -3   43.00   17.60
  -5   9   3   75.59   17.00
   5   9   3   30.70   21.70
  -5   9  -3   29.00   18.40
  -5  -9   3   19.10   15.80
   5   9   3  106.29   32.10
   5  -9  -3   25.90   16.20
   5  10  -3   66.49   20.50
  -5  10   3   71.49   18.10
  -5 -10  -3   31.70   26.90
  -5  10   3  105.09   47.30
  -5  10  -3   38.70   15.00
  -5 -10   3   29.90   23.10
   5  10   3   57.89   31.90
   5  10   3   99.09   34.40
  -5  11   3   44.80   14.00
   5  11  -3   30.50   16.90
  -5  11   3   80.49   48.90
  -5  11  -3   22.40   13.50
   5  11   3   46.80   25.10
   5 -11  -3   25.30   22.60
   5  11   3   35.20   29.80
  -5  12   3    6.90    9.00
  -5  12   3   28.40   34.00
   5  12  -3   49.70   21.90
  -5  12  -3   13.40   14.20
   5  12   3   40.20   22.60
   5  12   3   10.10   23.30
  -5   0  -4   -0.30    1.80
   5   0   4   -1.70    3.00
  -5   1   4   40.40   14.50
   5  -1   4   30.80    9.20
  -5   1   4   48.50    6.60
  -5  -1  -4   29.40    9.90
   5   1   4   28.30   11.60
  -5   2   4   72.99    9.90
  -5   2   4   45.70   20.70
   5   2  -4   68.79   11.40
  -5  -2  -4   46.20   16.20
   5  -2  -4   73.99   10.10
  -5  -3  -4  197.58   42.20
   5   3  -4  300.27   36.90
  -5   3   4  256.07   34.40
   5  -3  -4  291.47   37.00
  -5   4   4  132.09   33.30
  -5  -4  -4   69.19   21.50
   5   4   4   60.69   23.50
   5   4   4   59.09   27.30
  -5   5   4   84.79   40.80
  -5  -5  -4   58.09   21.70
   5   5   4   62.89   26.50
   5   5   4   89.69   29.00
  -5  -5   4   48.90   16.20
  -5  -6  -4   99.59   27.90
   5  -6   4  150.18   28.10
   5   6   4  110.79   36.30
  -5  -6   4   86.49   25.80
  -5   7   4  305.27   46.10
   5   7  -4  437.26   52.09
   5   7   4  201.78   68.19
   5  -7  -4  350.76   54.59
   5   7   4  422.26   67.59
  -5   7  -4  332.67   49.30
  -5   8   4   77.89   36.90
  -5  -8  -4   56.59   27.10
   5  -8  -4  155.68   33.40
  -5  -8   4   85.59   29.30
   5   8   4  169.68   43.70
   5   8   4   74.39   35.00
  -5   8  -4   69.19   19.50
   5   9  -4  141.79   29.50
  -5   9   4   65.49   33.50
   5   9   4   43.40   32.00
  -5  -9   4   81.49   34.80
  -5   9  -4   77.89   22.30
   5  -9  -4  138.79   34.50
   5  10  -4  225.98   38.30
   5 -10   4  138.79   53.19
  -5  10   4  305.17   87.99
  -5  10   4  205.28   31.20
   5  10   4  143.39   58.69
  -5  10  -4  203.38   35.70
  -5 -10   4  103.19   42.10
   5  10   4  229.48   53.19
   5  11  -4  129.69   32.70
  -5  11   4   98.29   47.60
  -5  11   4  120.49   22.50
  -5  11  -4  141.49   34.50
   5 -11  -4  156.58   45.70
   5  11   4  136.49   42.90
   5  11   4   59.89   36.80
  -5  12   4  121.19   55.39
   5  12  -4   49.40   23.90
  -5  12   4   47.60   14.80
   5  12   4   33.30   26.30
  -5  12  -4   29.00   17.40
   5  12   4   59.49   31.00
   5   0   5   -0.80    4.20
  -5   1   5   32.90   13.60
   5  -1   5   21.50    8.40
  -5  -1  -5   22.80    8.60
   5   1   5   29.90   13.10
  -5  -2  -5    8.40    6.10
  -5   2   5   23.10   15.50
   5   2   5   13.50   12.60
  -5   3   5   38.10   22.10
  -5  -3  -5   64.09   20.70
   5   3  -5  132.49   16.50
  -5   3   5   84.49   13.60
   5   3   5   35.50   26.00
   5  -3  -5  111.39   14.50
   5   4  -5   37.90   10.90
  -5   4   5   50.69    8.10
  -5   4   5   15.50   14.70
   5   4   5   11.90   15.70
   5  -4  -5   50.79   11.60
  -5  -5  -5   55.09   22.10
  -5   5   5   67.69   11.50
   5   5  -5   68.79   14.80
  -5   5   5   33.80   22.90
   5   5   5   84.09   31.90
   5  -5  -5   74.29   17.50
  -5   6   5   96.99   39.30
  -5   6   5   78.29   14.20
   5   6  -5   93.09   17.70
  -5  -6  -5   75.19   27.30
   5   6   5   37.40   28.00
   5  -6  -5  127.09   21.70
   5   6   5   74.09   41.80
   5   7  -5  109.89   18.90
  -5  -7  -5   32.00   18.70
  -5   7   5   73.69   13.10
  -5   7   5  112.89   45.90
   5   7   5   61.39   32.40
  -5  -7   5   49.99   19.50
  -5   8   5   50.69   35.90
   5  -8   5   20.40   14.70
  -5  -8  -5   18.20   12.80
  -5   8   5   41.90   11.00
   5   8  -5   47.10   17.60
   5   8   5   19.90   23.50
   5   8   5   58.39   28.10
   5  -8  -5   44.90   15.90
  -5   9   5   68.79   36.30
  -5   9   5   71.29   15.90
   5  -9   5   29.70   17.10
   5   9  -5  103.89   24.30
  -5  -9   5   30.90   22.90
   5  -9  -5   75.29   24.70
   5   9   5   61.19   39.80
   5   9   5   64.69   31.50
  -5  10   5   42.60   12.80
   5  10  -5   65.49   20.60
  -5 -10   5    9.40   27.00
   5  10   5   49.10   29.30
   5  10   5    9.60   25.10
  -5  11   5   87.89   56.89
   5  11  -5   65.59   22.90
  -5  11   5   33.10   12.00
   5  11   5   28.20   20.50
   5  11   5  -14.40   21.20
   5 -11  -5   40.40   28.40
  -5  12   5   29.50   45.50
  -5  12   5   19.70    9.20
   5  12  -5   38.00   20.00
   5  12   5   30.50   39.40
   5  12   5   19.50   22.10
  -5   0   6   -3.30    3.50
   5   0   6    0.70    5.50
  -5  -1  -6   32.70    9.80
  -5   1   6   15.30   11.20
   5  -1   6   56.39   16.50
   5   1   6   34.50   15.10
  -5   2   6   28.90   22.80
  -5  -2  -6   18.20    8.00
   5   2   6    6.40   12.40
   5   3  -6  119.99   17.00
  -5   3   6   72.39   14.50
  -5  -3  -6   82.89   22.30
  -5   3   6   62.99   30.20
   5  -3  -6  104.19   13.80
  -5   4   6   59.29   27.50
  -5   4   6   56.29   10.60
  -5  -4  -6   40.80   16.20
   5   4  -6   82.19   13.70
   5   4   6   13.60   21.40
   5  -4  -6   74.89   12.20
  -5  -5  -6   49.20   20.10
   5   5  -6  123.19   18.60
  -5   5   6   89.59   14.60
  -5   5   6   77.69   34.20
   5   5   6  122.39   41.70
   5   5   6   78.49   41.00
  -5   6   6   51.29   32.80
  -5   6   6  108.89   18.10
   5   6  -6  148.49   22.80
  -5  -6  -6   90.29   27.90
   5  -6  -6  155.58   23.90
   5   6   6  108.09   42.40
  -5  -7  -6   94.79   28.60
  -5   7   6   91.69   15.80
  -5   7   6   76.59   40.80
   5  -7   6   63.39   23.20
   5   7  -6  140.59   22.00
   5   7   6   86.99   38.70
   5   7   6   44.00   36.90
   5   8  -6  138.59   25.80
   5  -8   6   46.50   38.90
  -5   8   6  125.89   20.60
  -5   8   6   99.99   47.70
   5  -8  -6  150.78   29.10
   5   8   6  198.08   55.09
  -5   9   6  190.58   73.19
  -5   9   6   94.69   16.20
  -5  -9  -6   70.59   27.50
   5   9  -6  149.79   25.00
   5  -9   6   45.50   26.10
   5   9   6   53.19   37.10
   5   9   6  146.59   42.60
  -5  -9   6   29.60   23.70
  -5  10   6   89.59   17.50
  -5  10   6   92.99   44.10
   5  10  -6  147.19   30.90
  -5 -10   6   89.19   41.10
   5  10   6   72.59   31.60
   5  10   6   34.60   41.00
   5  11  -6  115.89   30.20
  -5  11   6  257.07   92.89
  -5  11   6   70.99   19.20
   5  11   6  131.19   60.29
   5  11   6  124.19   42.20
  -5  12   6   42.20   14.00
   5  12   6   71.69   31.00
  -5   0   7   -7.50    3.90
   5   0   7    7.60    8.00
  -5   1   7    5.30   10.80
   5  -1   7    6.90    8.80
   5   1   7    4.10    8.10
  -5   2   7   19.20   16.50
  -5  -2  -7   41.80   11.80
   5  -2   7   28.60   12.40
   5   2   7    9.60    9.40
  -5   3   7   33.00   10.10
  -5   3   7   23.40   19.20
  -5  -3  -7   56.59   17.10
   5   3   7   25.30   20.90
  -5   4   7   37.30   40.80
   5   4  -7   34.90   11.00
  -5   4   7   26.50    7.90
  -5  -4  -7   50.89   15.20
   5  -4  -7   28.40    9.10
   5   4   7   29.30   24.10
  -5   5   7   44.30   10.30
  -5  -5  -7   89.19   23.40
  -5   5   7   26.20   25.80
   5   5  -7   33.20   11.40
   5   5   7   86.39   37.10
   5  -5  -7   52.49   11.80
   5   5   7   28.10   32.80
  -5   6   7   53.89   29.90
  -5  -6  -7  122.49   29.30
   5   6  -7   44.10   13.70
  -5   6   7   49.60   11.40
   5   6   7  159.78   50.09
   5  -6  -7   48.40   13.10
   5   6   7   48.70   33.40
  -5  -7  -7  104.49   28.50
  -5   7   7   58.39   33.60
  -5   7   7   54.69   12.10
   5   7  -7   60.59   17.00
   5   7   7   49.10   36.70
   5  -7  -7   50.39   15.40
  -5  -7   7   18.80   13.50
   5   7   7  152.58   51.39
   5   8  -7   41.20   15.90
  -5   8   7   30.70    9.60
   5  -8   7   32.40   18.30
  -5   8   7   47.60   32.90
   5  -8  -7   57.09   16.50
  -5  -8   7   30.10   15.90
   5   8   7   42.60   37.70
   5   8   7   83.19   39.60
  -5  -9  -7   47.60   22.20
  -5   9   7   58.59   49.99
  -5   9   7   62.59   13.80
   5   9  -7   48.50   17.50
   5  -9  -7   39.00   17.00
   5   9   7   44.40   29.90
   5   9   7   80.59   53.49
  -5  10   7   51.09   13.40
   5  10  -7   49.99   18.80
  -5  10   7   47.30   44.30
   5  10   7  100.99   67.39
   5  10   7  114.89   40.50
  -5  11   7  125.19   67.39
   5  11  -7   18.20   14.20
  -5  11   7   26.30   11.50
   5  11   7   54.39   54.49
   5  11   7   36.60   23.00
   5   0   8    0.40    7.30
  -5   0   8   -2.50    6.20
   5  -1   8    7.80    8.40
  -5   1   8   24.40   16.00
   5   1   8    2.80    9.40
  -5  -1   8   18.20    9.60
   5  -2   8   15.50   10.30
  -5  -2  -8   30.90   15.60
  -5   2   8   67.49   28.70
   5   2   8   -0.60    9.20
   5  -3   8   58.89   18.30
  -5  -3  -8   91.39   17.90
  -5   3   8  130.69   44.50
   5   3   8   37.70   28.10
  -5   4   8   81.89   15.40
  -5   4   8  106.59   41.20
  -5  -4  -8   74.59   19.50
   5  -4  -8  101.79   13.60
   5   4   8   21.40   29.60
  -5  -5  -8   65.99   19.90
  -5   5   8  101.49   38.20
   5   5   8   46.20   33.90
  -5  -6  -8  175.08   34.90
   5   6  -8  182.18   30.40
  -5   6   8  119.19   47.80
   5   6   8  181.78   61.39
   5  -6  -8  204.18   27.80
   5   6   8   74.79   49.20
  -5   7   8  222.08   68.79
  -5   7   8  121.49   22.30
   5   7  -8  188.28   29.50
   5  -7  -8  172.78   26.90
   5   7   8  189.48   55.99
   5   7   8  157.08   76.29
  -5   8   8   65.29   12.70
   5   8  -8   71.79   19.10
   5  -8   8   30.40   16.70
  -5   8   8  143.89   60.29
   5  -8  -8  108.39   21.00
   5   8   8  131.79   46.70
  -5  -8   8   45.40   23.00
  -5   9   8  148.79   62.09
   5   9  -8   86.09   24.10
  -5   9   8   70.99   14.80
   5   9   8  200.68   86.29
   5   9   8   92.79   39.10
  -5  -9   8   84.19   30.50
   5  -9  -8  105.19   23.90
   5  10  -8  100.69   25.90
  -5  10   8   74.39   17.10
  -5  10   8   92.59   60.99
   5  10   8  130.49   39.30
   5  10   8  132.89   79.99
  -5   0   9   -4.00    9.20
   5   0   9    2.80    9.30
   5  -1   9    1.10    7.50
  -5   1   9   11.20   15.50
   5   1   9   -5.60    6.80
  -5  -1   9    1.50    6.80
  -5   2   9   25.00   17.20
   5  -2   9   13.40   13.60
   5   2   9    1.00   11.70
  -5  -3  -9   50.79   13.50
   5  -3   9   36.40   17.90
  -5   3   9   44.40   28.30
   5   3   9   16.40   26.70
  -5   4   9   51.59   31.80
  -5  -4  -9   19.20   10.00
   5   4   9   -7.40   23.00
  -5   5   9   76.09   39.00
  -5  -5  -9   28.40   12.30
  -5   5   9   33.40    9.00
   5   5   9   -0.90   23.00
   5  -5  -9   37.70    8.10
  -5  -6  -9  116.69   25.60
  -5   6   9  125.19   48.50
  -5   6   9   51.89   11.50
   5   6   9   -4.40   32.60
   5  -6  -9   47.00   11.60
   5   6   9   62.69   35.80
  -5   7   9   37.40   28.70
  -5   7   9   14.00    5.90
   5   7   9   35.40   24.90
   5  -7  -9   28.90   11.70
  -5  -7   9   21.20   14.50
   5   7   9   53.79   49.50
  -5   8   9   30.80    8.50
  -5   8   9   66.59   43.40
  -5  -8  -9   45.70   18.10
   5  -8  -9   43.80   12.10
  -5  -8   9    4.70   16.10
   5   8   9  105.79   68.69
   5   8   9   50.89   28.70
  -5   9   9   30.20    9.30
  -5   9   9   54.89   38.60
   5  -9  -9   44.40   13.80
   5   9   9   65.49   29.50
  -5  -9   9   48.60   33.60
   5   9   9    3.50   40.10
  -5  10   9   89.69   59.49
  -5  10   9   20.30    8.10
   5  10  -9   37.20   18.30
   5  10   9   44.50   66.89
   5  10   9   84.89   31.70
   5   0  10    5.80   13.30
  -5   0  10   -4.30    8.60
  -5   1  10    0.10   13.90
   5  -1  10   16.60   16.30
  -5  -1  10    0.70    7.80
   5  -2  10    4.30   10.80
  -5   2  10    9.00   13.50
  -5  -2  10   12.20   10.30
   5   2  10   -2.10   15.40
   5  -3  10   22.90   13.20
  -5   3  10   48.20   26.10
   5   3  10   14.40   27.00
  -5   4  10   12.70    6.90
  -5  -4 -10   32.30   11.30
   5  -4  10   22.70   14.70
  -5   4  10   32.30   22.30
   5   4  10    3.60   27.60
  -5   5  10   41.80   30.70
  -5  -5 -10   41.50   14.20
  -5   5  10   19.90    8.00
   5   5  10   34.10   32.60
  -5  -6 -10   89.69   21.70
  -5   6  10   93.09   43.90
   5  -6 -10   84.49   14.10
   5   6  10   25.00   50.79
   5   6  10  104.49   49.60
  -5   7  10   29.30    8.70
  -5   7  10   43.80   33.80
  -5  -7  10   46.60   18.00
   5  -7 -10   57.39   11.60
   5   7  10  -45.90   32.90
   5   7  10   59.39   33.30
  -5  -8 -10   50.59   17.80
  -5   8  10   39.90   10.20
  -5   8  10   63.09   40.40
   5   8  10   15.10   55.99
   5   8  10   24.10   26.70
  -5  -8  10   28.70   20.00
   5  -8 -10   53.49   12.80
  -5   9  10   54.69   51.99
  -5   9  10   35.80   10.50
   5  -9 -10   64.69   15.20
   5   9  10   41.70   25.10
   5   9  10    7.10   70.79
   5   0  11  -14.80   13.40
  -5   0  11   -0.50   12.60
  -5   1  11   17.80   15.40
   5  -1  11   17.90   12.60
   5   1  11    6.80   17.00
   5  -2  11    1.10   11.50
  -5   2  11   -0.30   15.90
  -5  -2  11   11.60   12.40
   5   2  11   12.40   21.70
  -5   3  11    5.40   18.00
   5  -3  11   42.90   20.30
  -5  -3  11   17.70   12.00
   5   3  11   20.20   31.90
   5  -4  11    6.50   12.90
  -5   4  11   31.90   23.60
   5   4  11   10.80   38.50
   5  -5  11   29.90   15.60
  -5   5  11   34.50   25.90
  -5  -5 -11   32.30   11.90
   5   5  11    2.30   41.10
  -5   6  11   27.10   28.30
  -5   6  11    9.70    5.30
   5   6  11   62.19   57.19
   5   6  11   23.10   33.60
  -5  -7 -11   67.79   18.90
  -5   7  11  101.59   59.09
   5   7  11   37.20   47.30
   5   7  11  112.59   43.00
  -5   8  11  -17.70   25.20
  -5   8  11   12.20    6.30
   5   8  11   14.80   19.60
   5   8  11   -2.90   56.99
   5   0  12  -15.00   16.10
  -5   1  12   15.00   16.30
   5  -1  12  -21.00   13.60
  -5  -1  12    6.90   12.20
   5   1  12   -4.50   19.00
   5  -2  12   -8.80   17.10
  -5   2  12   -5.20   16.50
  -5  -2  12   -1.20   11.70
   5   2  12   -2.70   26.20
   5  -3  12   27.20   22.80
  -5   3  12   26.90   27.00
   5   3  12  -34.00   37.70
  -5  -3  12   44.70   18.90
  -5   4  12   32.00   26.70
  -5   4  12   12.00    8.50
   5  -4  12    7.90   16.40
  -5  -4  12   21.90   14.40
   5   4  12  -16.50   30.10
  -5   5  12   15.20    6.90
  -5   5  12   12.50   23.00
   5  -5  12   17.10   12.80
   5   5  12   17.20   35.00
   5  -6  12   36.30   19.60
  -5   6  12   91.79   42.30
   5   6  12  108.49   68.59
   5   6  12   82.89   41.30
  -5   7  12  117.39   44.90
  -5  -7 -12   82.59   21.60
   5   7  12  143.59   82.59
   5   7  12   46.30   28.60
   5   0  13  -11.50   21.70
  -5   0  13   18.20   14.70
   5  -1  13   25.90   28.90
  -5   1  13   10.70   16.20
  -5  -1  13   -6.20   11.60
   5   1  13  -19.20   29.60
  -5   2  13  -22.30   12.20
   5  -2  13   31.60   30.20
  -5  -2  13    3.10   11.70
   5   2  13  -22.90   26.10
  -5   3  13    1.70   18.20
   5  -3  13    9.90   19.30
  -5  -3  13    2.60   12.20
   5   3  13  128.69   49.99
   5  -4  13    8.10   17.30
  -5   4  13   15.80    7.10
  -5   4  13   -1.90   19.10
  -5  -4  13    5.70   13.60
   5   4  13   57.49   47.60
   5  -5  13    6.00   20.50
  -5   5  13    9.80    5.90
  -5   5  13   13.20   23.80
   5   5  13   17.20   45.60
  -5  -5  13   12.60   14.00
   5   0  14   23.40   34.00
  -5   0  14   -8.70   13.60
   5  -1  14  -45.80   26.90
  -5   1  14   36.40   22.40
  -5  -1  14   -3.40   13.50
   5   1  14  -52.79   26.00
   5  -2  14   -2.10   23.30
  -5   2  14   15.90   21.10
   5   2  14  -43.40   30.30
  -5  -2  14  -11.20   12.30
  -6   0   0   15.90    6.90
   6   0   0   31.00    6.00
  -6  -1   0   -1.50    2.60
   6   1   0   -0.30    1.50
   6  -1   0   -0.20    0.90
  -6  -2   0    7.50    6.10
   6   2   0   29.80    9.10
   6  -2   0   16.40    6.00
   6   2   0   21.50    7.00
  -6  -3   0    5.00    6.00
   6   3   0   -3.40    1.90
   6  -3   0   -0.60    2.80
   6   4   0    9.70    6.30
   6   4   0    1.20    4.00
  -6  -4   0   -3.00    3.00
   6  -4   0    4.60    5.70
  -6   4   0    0.60    1.70
  -6  -5   0    9.70    9.70
   6   5   0   11.20    7.80
   6  -5   0   16.10    9.30
   6   5   0   15.10    9.40
  -6   5   0   11.70    4.80
   6  -6   0    9.60    9.40
   6   6   0    8.50    7.90
   6   6   0   30.80   12.20
  -6   6   0   12.30   10.70
  -6   6   0   27.30    8.30
  -6   7   0   19.90    7.70
   6   7   0   22.70   14.00
  -6  -7   0   14.70   12.30
   6  -7   0   30.70   15.90
   6   7   0   43.00   16.00
  -6  -8   0   -6.60    7.80
   6  -8   0   11.50   10.60
   6   8   0    8.10    9.10
  -6   8   0   10.40    7.90
   6   8   0    8.10    9.50
  -6   9   0    9.60    7.40
   6  -9   0   39.80   19.00
  -6  -9   0   14.10   14.60
   6   9   0   21.20   14.30
   6   9   0   10.70   20.30
   6  10   0   20.90   14.20
  -6 -10   0   -4.90   14.20
   6  10   0   34.40   19.20
  -6  10   0   32.80   18.00
   6  11   0    6.80   12.80
  -6  11   0   11.40   10.60
   6  11   0   28.20   18.40
   6  12   0    9.50   14.80
   6  12   0   11.60   14.10
  -6  12   0   23.10   11.50
   6  13   0   11.60   17.40
  -6  13   0   10.10   11.50
  -6   0  -1  202.78   32.10
   6   0   1  229.88   30.00
  -6   0   1  203.38   31.40
   6  -1   1  377.56   47.10
   6   1  -1  355.66   45.10
   6   1  -1  362.76   47.40
   6  -1  -1  341.97   46.70
   6   1   1  401.96   50.59
   6  -1  -1  341.57   45.40
   6   2  -1  185.78   27.50
  -6  -2  -1  167.18   34.30
   6   2  -1  197.88   26.20
   6  -2  -1  196.58   28.20
   6  -3   1  206.68   31.90
  -6   3   1  207.28   27.20
   6   3  -1  239.98   32.50
   6   3  -1  216.88   30.20
   6   3   1  198.28   33.70
   6   3   1  186.78   32.80
   6   4  -1  120.79   19.00
  -6  -4  -1   52.49   20.60
   6   4  -1   96.89   17.30
   6  -4   1   98.39   19.40
  -6   4   1   85.89   13.70
   6   4   1  135.49   22.50
   6  -4  -1   83.19   21.60
   6   5  -1   70.19   16.80
  -6   5   1   60.19   10.40
  -6  -5  -1   37.30   16.90
   6   5  -1   67.09   15.70
   6  -5  -1   37.80   13.80
  -6   6   1   34.70    9.10
   6  -6   1   77.59   21.10
  -6  -6  -1   16.70   13.00
  -6   6   1   23.70   14.40
   6   6  -1   12.10    8.40
   6   6  -1   35.40   12.60
  -6  -6   1    9.30    9.70
   6  -6  -1   20.30   11.10
  -6  -7  -1   38.70   18.10
  -6   7   1   36.90   19.40
  -6   7   1   36.90   10.70
   6   7  -1   11.00    9.20
   6  -7   1   39.80   15.40
   6   7  -1   17.90   10.50
  -6  -7   1   12.40   11.50
   6   7   1   70.09   21.00
   6   7   1   72.09   19.80
   6  -7  -1   11.60   10.70
  -6   7  -1   76.69   15.50
   6   8  -1   27.20   12.90
  -6  -8  -1   39.80   23.70
  -6   8   1   34.30   20.40
  -6   8   1   41.60   14.20
   6   8  -1   42.20   17.90
   6  -8   1   61.69   24.00
   6  -8  -1   51.39   21.90
  -6   8  -1   92.99   19.10
   6   8   1  113.19   28.70
   6   8   1   97.19   27.90
   6   9  -1   23.70   18.60
  -6   9   1   50.99   13.90
  -6   9   1   25.30   18.00
   6   9  -1   56.59   17.70
   6  -9   1   14.20   14.10
   6   9   1   88.69   25.40
  -6  -9   1    9.00   16.00
  -6   9  -1   91.99   18.60
   6   9   1   78.89   30.20
   6  -9  -1   47.00   19.10
  -6  10   1   33.80   13.10
   6  10  -1   70.19   21.00
  -6  10   1   32.20   21.80
   6 -10   1   34.30   23.00
   6  10  -1   73.69   27.30
   6  10   1   88.69   31.50
   6  10   1   50.99   24.20
  -6  10  -1   56.89   16.60
  -6 -10   1   15.40   18.70
  -6  11   1   48.90   17.10
   6  11  -1   46.80   21.30
   6  11   1  133.99   36.80
   6  11   1   57.59   24.80
  -6  11  -1   70.59   21.80
  -6  12   1   68.89   20.80
   6  12  -1   58.09   25.70
   6  12   1   84.29   27.40
  -6  12  -1   64.49   22.90
   6  12   1  118.69   39.80
  -6  13   1   37.10   15.30
   6  13  -1   95.89   39.30
  -6  13  -1   38.70   17.60
   6  13   1   58.09   26.20
   6  13   1   66.89   32.00
   6   0  -2   10.50    2.90
  -6   0  -2    9.20    5.40
   6   0   2    3.90    3.00
   6  -1   2   13.80    5.10
   6   1  -2   17.50    4.50
  -6   1   2    5.30    3.70
  -6  -1  -2    3.60    5.40
   6   1   2   15.20    7.00
   6   2  -2   15.40    5.30
  -6   2   2    5.50    4.20
  -6  -2  -2   13.30    9.40
   6   2   2   18.20    8.90
   6  -2  -2   14.20    4.80
  -6  -3  -2    0.50    6.00
  -6   3   2   10.80    8.30
   6   3  -2   31.60    9.30
   6   3   2   27.40   11.90
   6  -3  -2   24.90    7.80
   6   3   2   12.30    7.20
  -6  -3   2   12.60    6.10
  -6   4   2    5.20    6.00
  -6  -4  -2    3.40    5.20
  -6   4   2   13.70    3.90
   6  -4   2    6.50    5.10
   6   4  -2   21.20    7.60
   6   4   2   -4.10    4.50
  -6  -4   2    0.20    3.70
   6   4   2    5.80    8.00
   6  -4  -2   20.40    8.50
  -6  -5  -2   10.60    8.60
   6   5  -2   17.30    8.10
  -6   5   2   10.70    9.10
  -6   5   2   19.80    6.00
   6  -5   2   15.50    7.70
   6   5   2   40.20   19.50
   6   5   2   45.70   17.90
   6  -5  -2   10.70    7.80
  -6  -5   2    1.50    4.60
  -6  -6  -2    9.00   11.20
   6  -6   2   14.10    9.20
   6   6  -2   10.10    8.30
  -6   6   2   -1.60    7.10
  -6  -6   2    2.00    6.00
   6  -6  -2    3.00    6.30
   6   6   2   22.10   13.50
   6   6   2   15.80   10.80
  -6   6  -2   18.30    7.00
  -6  -7  -2    9.70    8.60
   6   7  -2   13.00    8.50
  -6   7   2    5.30   10.90
  -6   7   2   13.90    6.80
   6  -7   2   21.80   14.90
  -6  -7   2   -4.60    7.60
   6   7   2   38.10   22.00
   6  -7  -2    3.60    6.30
   6   7   2   34.10   17.80
  -6   7  -2   22.40    8.30
  -6  -8  -2    2.00    8.40
  -6   8   2   24.30    8.70
  -6   8   2    8.50   16.60
   6   8  -2   15.80    9.90
   6  -8   2   19.00   14.70
   6   8   2   30.70   18.30
   6   8   2   17.60   15.90
   6  -8  -2   40.60   18.40
  -6   8  -2   25.10   10.50
  -6   9   2    7.30   15.00
   6   9  -2   23.60   15.20
  -6   9   2    5.50    6.60
  -6   9  -2   40.80   14.60
   6  -9  -2   22.10   14.30
   6   9   2   24.20   16.60
   6  10  -2    8.90   10.60
  -6  10   2   14.50   16.70
  -6  10   2   12.80    9.00
  -6  10  -2   10.50   10.30
   6  10   2   22.00   18.80
   6  10   2   12.80   13.50
  -6 -10   2   -8.80    9.80
  -6  11   2    8.50    8.20
   6  11  -2    3.00   11.10
  -6  11   2   26.50   27.10
   6  11   2   23.70   19.70
  -6  11  -2   38.00   16.00
   6  11   2   33.80   20.10
   6  12  -2   27.80   20.00
  -6  12   2   15.30   25.10
  -6  12   2    9.50    9.30
   6  12   2   23.90   20.40
   6  12   2   30.90   21.10
  -6  12  -2   15.60   13.70
   6  13  -2    2.70   16.80
   6  13   2   -6.10   14.10
  -6   0  -3    1.50    2.30
   6   0   3    1.60    3.50
   6  -1   3   32.70    8.60
  -6   1   3    8.00    4.90
  -6  -1  -3   15.20    7.40
   6   1  -3   20.10    4.40
   6   1   3   10.60    6.10
   6   2  -3  111.59   16.00
   6  -2  -3  112.59   15.30
   6   2   3   74.89   23.50
  -6   3   3   29.80    4.80
  -6   3   3   21.30   11.70
   6   3  -3   30.20    8.00
  -6  -3  -3   27.20   13.70
   6  -3  -3   35.50    9.60
   6   3   3   31.30   14.80
  -6   4   3   15.90    9.90
   6   4  -3   24.60    8.30
   6   4   3    2.70    9.50
  -6  -4   3   17.30    9.60
   6  -4  -3   25.60    8.60
   6   5  -3   16.20    8.20
  -6   5   3   19.80    5.60
  -6   5   3   22.70   14.00
   6   5   3   13.00   11.20
  -6  -5   3    2.00    6.20
   6  -5  -3    6.70    6.60
   6   5   3   14.30   10.40
   6  -6   3   15.10   11.40
  -6  -6  -3   26.60   15.50
  -6   6   3   26.10   16.20
  -6  -6   3    3.60    7.50
   6   6   3   17.70   15.80
   6  -6  -3   46.50   13.80
   6   6   3   58.49   23.40
  -6   7   3    0.10   13.60
   6   7  -3   26.80   10.80
  -6   7   3   19.20    7.10
   6  -7   3   12.30   10.20
  -6  -7  -3   15.10   11.80
   6  -7  -3   26.10   13.70
   6   7   3   55.59   25.40
  -6   7  -3   29.10   10.50
  -6  -7   3   16.60   12.40
   6   7   3    7.10   11.50
  -6   8   3   74.99   31.40
   6   8  -3   58.59   19.40
  -6   8   3   93.29   15.70
  -6  -8   3   56.19   22.60
   6   8   3   72.29   32.20
   6  -8  -3   75.09   24.50
   6   8   3  133.69   36.00
  -6   8  -3   47.90   15.30
  -6   9   3   67.09   15.70
   6   9  -3   44.50   17.90
  -6   9   3   10.10   20.20
   6   9   3   60.89   28.10
   6   9   3   52.89   29.20
   6  -9  -3   25.20   16.80
  -6   9  -3   40.50   15.80
  -6  10   3   45.20   34.70
   6  10  -3   50.69   18.50
  -6  10   3   50.29   14.30
   6  10   3   29.70   21.90
  -6  10  -3   48.00   17.80
  -6 -10   3   44.90   27.20
   6  10   3   77.39   33.20
   6  11  -3   40.50   18.40
  -6  11   3   44.50   32.80
  -6  11   3   60.99   16.90
  -6  11  -3   41.40   16.70
   6 -11  -3   36.60   26.60
   6  11   3   74.89   35.00
   6  11   3   84.99   36.80
  -6  12   3  157.08   63.49
   6  12  -3   54.99   23.30
  -6  12   3   55.49   17.80
  -6  12  -3   41.70   20.00
   6  12   3   59.39   29.70
   6  12   3   91.69   34.40
  -6   0  -4   67.39   12.30
   6   0   4   41.20   11.80
  -6  -1  -4   27.40    9.70
  -6   1   4   20.60   10.70
   6   1  -4   43.30    6.70
   6   1   4   37.10   13.30
  -6   2   4   28.80   14.30
  -6  -2  -4   23.50   11.00
  -6  -3  -4   22.90   12.30
  -6   3   4    0.30    6.80
  -6   3   4   19.30    3.40
   6   3  -4   24.70    7.30
   6   3   4   49.70   21.40
   6  -3  -4   13.60    5.00
  -6  -4  -4   24.50   13.40
   6   4  -4   26.40    7.90
  -6   4   4   17.60   11.50
  -6  -4   4   11.10    6.00
   6   4   4   24.60   13.20
   6  -4  -4   11.40    6.60
   6   4   4   11.70   11.80
  -6  -5  -4   18.90   12.00
   6   5  -4    2.10    4.50
  -6   5   4   11.60    4.30
  -6   5   4   24.00   18.40
   6   5   4   30.20   18.10
   6  -5  -4   12.30    7.30
   6   5   4    8.90   10.90
  -6   6   4   16.90    5.50
  -6  -6  -4   11.50   10.20
   6   6  -4    9.20    6.80
  -6   6   4    3.00   11.40
   6  -6   4    5.00    5.90
   6  -6  -4    6.40    5.90
  -6  -6   4    9.90    8.50
   6   6   4    8.50   11.00
  -6   7   4   20.70    7.50
  -6   7   4   22.90   22.50
   6   7  -4   29.00   12.60
   6  -7   4   33.50   15.90
   6   7   4    7.60   17.20
   6   7   4   40.20   22.40
   6   8  -4   22.30   11.20
  -6   8   4    4.70    5.10
  -6   8   4   -6.70   17.30
  -6  -8  -4    9.90   13.10
   6   8   4   33.30   28.30
   6  -8  -4    8.00    9.30
  -6  -8   4   -4.50   11.30
   6   8   4   47.40   24.40
  -6   9   4   -5.30   17.00
  -6   9   4    9.90    6.90
   6   9  -4   11.00    9.50
   6  -9  -4    1.80    9.10
  -6  -9   4   -6.30   16.00
   6   9   4   38.60   25.40
   6   9   4   27.90   20.00
  -6  10   4   10.30    7.10
   6  10  -4    6.60   10.10
  -6  10   4   15.10   27.20
   6  10   4   17.10   21.10
   6  10   4   13.20   19.40
  -6 -10   4   27.70   20.30
  -6  10  -4   40.70   16.30
   6  11  -4   16.30   14.00
  -6  11   4   10.40    8.30
  -6  11   4    4.50   25.70
   6  11   4    9.00   18.30
   6 -11  -4   14.60   17.00
  -6  11  -4   24.40   14.40
   6  11   4   14.50   24.10
  -6  12   4    5.40   34.20
   6  12  -4    2.10   12.90
  -6  12   4    5.10    7.90
   6  12   4   10.30   18.70
   6  12   4   18.50   24.90
   6   0   5  426.76   61.39
  -6  -1  -5  284.87   42.90
   6  -1   5  328.67   44.20
   6   1  -5  297.37   37.90
  -6   1   5  224.28   45.60
  -6   2   5  209.28   40.20
  -6  -2  -5  190.38   32.10
   6  -2   5  177.78   28.90
   6   2   5  170.88   35.90
   6   3  -5  138.59   19.00
  -6  -3  -5  185.68   29.00
  -6   3   5   65.59   27.00
  -6   3   5  110.89   15.70
   6   3   5  197.18   46.70
   6  -3  -5  109.89   16.40
   6   4  -5   83.19   14.00
  -6   4   5   43.60   21.40
  -6   4   5   68.49   10.80
   6  -4  -5   66.79   16.00
   6   4   5  132.59   36.10
  -6   5   5   63.79   29.00
  -6  -5  -5   54.29   19.80
   6   5  -5   89.29   14.90
  -6   5   5   48.80   10.20
   6   5   5   72.59   35.40
   6  -5  -5   89.59   15.60
   6   5   5  102.59   33.50
  -6  -6  -5   58.79   20.00
  -6   6   5   49.30   23.50
  -6   6   5   48.80   11.40
   6   6  -5   64.19   16.10
   6  -6  -5   45.70   15.10
   6   6   5  129.39   39.70
   6   6   5   70.09   29.50
   6   7  -5   34.90   12.90
   6  -7   5   42.00   16.60
  -6   7   5   28.30   24.90
  -6  -7  -5   36.20   18.00
  -6   7   5   34.30    9.40
   6   7   5   68.59   33.40
   6  -7  -5   17.00   11.60
   6   7   5  174.68   49.60
  -6   8   5   34.00   29.40
  -6   8   5   46.00   11.80
  -6  -8   5   19.40   15.10
   6   8   5   59.89   30.60
   6   8   5  154.98   46.00
  -6   9   5   26.10   10.10
  -6  -9  -5   39.70   19.40
  -6   9   5    9.10   28.10
   6  -9   5   28.40   19.80
   6   9  -5   61.19   19.70
   6  -9  -5   59.69   17.90
   6   9   5    8.00   28.80
   6   9   5   43.00   26.80
  -6  -9   5   23.90   22.20
  -6  10   5   40.40   12.30
  -6  10   5   -1.40   41.90
   6  10  -5   78.49   22.40
  -6 -10   5   20.40   19.50
   6  10   5   94.09   40.80
   6  10   5   21.10   24.80
   6  11  -5   41.30   17.60
  -6  11   5   17.10   38.00
   6 -11  -5   46.50   22.20
   6  11   5   26.60   31.10
   6  11   5   84.79   34.70
  -6  12   5   48.20   14.60
   6  12  -5   33.40   18.60
  -6  12   5  135.89   77.49
   6  12   5   79.59   34.50
   6  12   5   69.49   48.00
   6   0   6   89.49   25.10
  -6   1   6   10.70   11.30
   6  -1   6   18.70    9.40
  -6  -1  -6   13.10    6.50
   6   1   6   19.90   12.50
  -6   2   6   35.20   20.30
   6  -2   6   12.90    7.20
  -6  -2  -6    7.00    5.20
   6   2   6    9.70   12.20
   6   3  -6   25.10    8.70
  -6  -3  -6   29.20   16.10
  -6   3   6   34.50    6.60
  -6   3   6   28.40   17.20
   6   3   6   13.30   14.70
   6  -3  -6   27.90    4.90
  -6   4   6   30.10   18.90
   6   4  -6   14.80    6.50
  -6  -4  -6   67.09   19.20
  -6   4   6   15.30    4.60
   6   4   6   36.50   20.60
   6  -4  -6   16.30    5.50
  -6   5   6   19.10    5.40
  -6  -5  -6    2.60    7.60
  -6   5   6    2.70   14.90
   6   5  -6   25.10    8.40
   6   5   6   12.60   16.40
   6  -5  -6   40.50   10.20
  -6  -5   6    7.50    6.50
   6   5   6   17.10   18.80
  -6   6   6    9.10    4.70
   6   6  -6   16.40    8.50
  -6   6   6   12.80   17.00
  -6  -6  -6    6.10   11.30
   6   6   6   -5.30   15.30
   6  -6  -6   14.70    7.90
   6   6   6   33.00   29.60
  -6  -6   6    7.60    8.10
   6   7  -6   15.00    9.50
  -6   7   6   24.60   22.90
   6  -7   6   13.30   10.50
  -6   7   6    7.00    5.20
  -6  -7  -6   38.80   15.80
   6   7   6  125.79   45.30
   6   7   6   31.30   23.90
  -6  -7   6   -3.20    9.70
   6  -8   6   13.70   15.90
  -6   8   6  -17.00   19.20
   6   8  -6   17.30   11.20
  -6   8   6    7.90    5.10
   6  -8  -6    8.00    8.00
   6   8   6   67.59   34.80
  -6  -8   6   15.80   16.60
   6   8   6   38.30   36.10
   6   9  -6   10.70   10.20
  -6  -9  -6   15.20   13.20
  -6   9   6   24.70   24.90
   6  -9   6   29.70   21.40
   6   9   6   15.00   23.10
  -6  -9   6   22.00   18.80
   6   9   6    9.20   27.00
   6  -9  -6   10.60    9.60
  -6  10   6  -20.50   30.00
  -6  10   6   11.30    6.80
   6  10  -6    8.10   10.40
   6  10   6   22.50   21.50
  -6 -10   6   27.30   24.80
   6  10   6    9.90   23.50
  -6  11   6   34.10   39.20
   6  11   6   49.40   29.60
   6  11   6   51.79   45.90
   6   0   7   54.79   18.30
  -6   0   7   54.39   16.00
   6  -1   7   43.00   15.60
  -6   1   7   40.30   19.70
   6   1   7   22.40   16.00
  -6   2   7  121.49   36.00
   6  -2   7   70.89   19.80
  -6  -2  -7   73.29   27.40
   6   2   7   36.00   19.10
  -6   3   7   32.30    7.70
  -6  -3  -7   25.80   11.10
  -6   3   7   35.10   19.90
   6   4  -7   79.99   14.60
  -6   4   7   65.29   10.70
  -6   4   7   45.10   29.90
   6  -4  -7   72.19   11.00
   6   4   7   21.10   23.30
  -6   5   7   13.10   16.40
   6   5  -7   29.70   10.60
  -6   5   7   24.30    6.70
   6  -5  -7   32.80    8.20
   6   5   7    3.40   19.90
  -6   6   7   26.90   20.50
  -6   6   7   20.60    6.70
  -6  -6  -7   32.20   15.70
   6   6  -7   73.59   16.70
  -6  -6   7   23.60   10.20
   6   6   7   37.20   30.00
  -6   7   7   48.50   10.70
  -6   7   7   23.40   25.00
   6   7  -7   66.69   17.90
   6  -7  -7   57.29   21.20
   6   7   7   10.60   23.00
   6   7   7   50.99   27.60
  -6  -7   7   32.00   15.80
  -6   8   7   75.69   48.20
  -6   8   7   64.09   13.50
   6   8  -7   70.89   20.30
   6   8   7   72.39   36.10
   6   8   7    0.00   29.70
   6  -8  -7   85.99   19.90
  -6  -8   7   36.20   19.40
  -6   9   7   23.00   39.40
  -6  -9  -7   11.30   17.50
   6   9  -7   40.10   16.60
  -6   9   7   20.00    8.60
   6   9   7   35.00   26.60
   6   9   7   79.59   49.99
   6  -9  -7   32.30   13.90
  -6  10   7   18.60    8.10
  -6  10   7   26.50   40.80
   6  10  -7   33.00   15.90
   6  10   7   32.60   41.30
   6 -10  -7    4.60   11.80
   6  10   7   11.50   21.30
  -6  11   7   44.10   12.70
   6  11  -7   66.99   22.10
  -6  11   7   82.59   60.69
   6  11   7   52.69   33.80
   6  11   7   36.00   48.50
   6 -11  -7   70.19   23.40
   6   0   8   71.59   22.60
  -6   0   8   46.20   17.40
  -6   1   8   37.00   17.90
   6  -1   8   33.20   15.10
  -6  -1   8   12.80    8.10
   6   1   8   23.60   15.60
  -6   2   8   86.09   30.00
  -6  -2  -8   25.40    9.40
   6  -2   8   36.30   16.70
   6   2   8   17.60   15.60
   6  -3   8   63.79   17.20
  -6   3   8    7.30   14.70
  -6  -3  -8   38.00   12.70
   6   3   8   19.00   20.50
  -6   4   8   21.50    6.00
  -6   4   8   25.70   22.20
   6   4   8   17.00   19.00
  -6   5   8   16.70   19.30
   6   5  -8   43.30   13.70
  -6   5   8   27.90    7.40
   6   5   8   -0.60   26.90
   6  -5  -8   30.10    7.40
  -6   6   8  -10.00   19.30
  -6   6   8    5.90    4.30
  -6  -6  -8    4.50    9.90
   6   6  -8   20.90    9.60
   6   6   8   -8.20   16.30
   6   6   8  -29.50   16.20
   6  -6  -8   19.60    6.90
  -6  -6   8   11.20    8.70
   6   7  -8    4.20    7.30
  -6   7   8    4.50    4.60
  -6  -7  -8    5.40    8.80
  -6   7   8   22.30   32.60
   6   7   8   21.70   25.80
   6  -7  -8    9.20    7.00
   6   7   8   55.39   39.60
  -6  -7   8    7.80   11.20
  -6   8   8   59.39   32.30
  -6   8   8    9.20    5.20
  -6  -8  -8   15.10   15.50
   6   8  -8    1.60    8.00
   6   8   8   37.00   33.40
   6   8   8   -0.10   34.30
  -6  -8   8  -12.80   14.20
   6  -8  -8    2.30    6.90
  -6   9   8   -0.40    4.50
  -6   9   8  -12.70   25.80
   6   9  -8   12.30    9.90
   6  -9  -8    5.40    8.30
   6   9   8   43.00   45.70
  -6  -9   8  -18.80   14.50
   6   9   8   25.80   26.50
  -6  10   8  -27.20   32.10
  -6  10   8    0.20    4.50
   6  10  -8    0.80    8.00
   6 -10  -8   -4.90    8.80
   6  10   8   20.90   20.90
   6  10   8  -11.80   45.30
  -6   0   9   14.20   12.20
   6   0   9   48.90   23.00
   6  -1   9    7.40   10.40
  -6   1   9   26.70   17.20
   6   1   9   23.80   15.10
  -6  -1   9   14.60   10.40
   6  -2   9   37.00   18.50
  -6   2   9   42.60   22.30
   6  -3   9   19.90   12.10
  -6   3   9   12.70    6.70
  -6   3   9    4.70   18.10
  -6  -3  -9   12.70    7.80
   6   3   9  -11.30   10.00
   6  -4   9   44.30   15.70
  -6   4   9   33.30   24.20
  -6  -4  -9   35.80   13.70
   6   4   9   20.90   26.00
  -6  -5  -9    5.90    8.80
  -6   5   9   12.50    4.80
  -6   5   9   20.60   18.90
   6   5   9   -1.60   30.20
  -6  -6  -9   32.20   13.20
  -6   6   9   35.40   24.90
   6   6   9    8.00   32.60
   6   6   9   43.50   35.00
   6  -6  -9   24.20    7.30
  -6   7   9   49.70   32.60
  -6   7   9   29.20    8.00
  -6  -7   9   37.00   17.10
   6   7   9  100.89   45.70
   6  -7  -9   35.40    9.80
  -6  -8  -9    1.70   12.50
  -6   8   9   33.40    8.70
   6   8  -9   26.20   13.00
  -6   8   9   69.29   42.20
   6   8   9   44.80   34.00
  -6  -8   9   53.49   28.40
   6  -8  -9   43.90   11.90
   6   8   9   -2.50   43.20
   6   9  -9   27.90   15.40
  -6   9   9   44.90   35.50
  -6  -9   9   45.50   27.50
   6  -9  -9   23.70   10.90
   6   9   9   78.69   54.39
   6   9   9   17.20   22.60
  -6  10   9   50.19   48.00
   6  10  -9   24.80   16.30
   6  10   9   47.30   24.60
   6  10   9  105.69   77.79
   6 -10  -9   51.99   16.00
  -6   0  10   25.00   15.60
   6   0  10   11.30   13.60
  -6   1  10   10.00   14.70
   6  -1  10   20.70   17.50
   6   1  10   20.50   16.60
   6  -2  10    8.40   12.80
  -6   2  10   20.00   17.50
   6   2  10   14.70   16.70
  -6  -2  10    8.00    9.70
  -6   3  10   28.00   20.90
   6   3  10   29.90   21.60
  -6   4  10   18.70   19.30
  -6  -4 -10   62.69   16.10
  -6   4  10    4.50    5.20
   6  -4  10   37.20   18.00
   6   4  10   14.50   31.50
  -6  -5 -10    6.40    8.20
  -6   5  10   15.80   20.20
   6   5  10   -6.20   25.80
  -6   6  10   16.10    5.50
  -6   6  10    0.10   19.80
  -6  -6 -10   -1.70    7.20
   6   6  10    5.50   23.60
  -6  -7 -10   36.00   14.30
  -6   7  10   56.69   31.20
   6   7  10   27.40   30.50
   6   7  10   31.70   33.40
  -6  -7  10    4.90   14.90
  -6   8  10   -7.90   23.50
  -6  -8  10   44.30   19.40
   6   8  10   38.40   45.00
   6   8  10   30.30   28.50
  -6   9  10   70.89   45.30
   6   9  10   20.10   25.20
   6   9  10  120.39   79.49
  -6   0  11  130.59   35.00
   6   0  11   43.00   32.10
   6  -1  11   25.00   22.10
  -6   1  11   81.69   27.40
  -6  -1  11   62.99   31.30
   6   1  11   21.70   27.50
  -6   2  11   68.29   30.40
   6  -2  11   52.19   24.30
   6   2  11    7.70   19.20
  -6  -2  11   42.90   22.30
   6  -3  11   23.30   15.30
  -6   3  11  105.99   34.40
  -6   3  11   29.00   10.40
  -6  -3  11   44.40   17.50
   6   3  11   60.59   35.90
  -6   4  11  122.09   40.30
  -6   4  11   50.29   12.80
  -6  -4 -11   62.19   16.30
   6  -4  11   37.50   22.40
   6   4  11   11.10   39.70
  -6   5  11   14.30    5.50
   6  -5  11   -0.50    8.30
  -6  -5 -11   41.50   12.40
  -6   5  11   29.90   25.80
   6   5  11  -23.20   23.50
   6  -6  11   -3.40   10.30
  -6   6  11   14.40    5.50
  -6   6  11   66.99   31.90
   6   6  11  -47.20   38.70
   6   6  11  -23.10   22.30
  -6   7  11    9.90   29.00
  -6  -7 -11   12.00   11.60
  -6   7  11   31.30    7.30
   6   7  11    0.20   19.30
   6   7  11  -56.19   40.80
  -6  -7  11   36.50   16.80
  -6   8  11   62.69   34.00
  -6   8  11   20.30    6.40
   6   8  11   91.79   74.49
   6   8  11   -0.60   18.10
   6   0  12   28.60   23.00
  -6   0  12   24.10   17.30
  -6   1  12   16.10   15.00
   6  -1  12   -2.20   16.50
   6   1  12   14.50   30.40
  -6  -1  12   25.70   16.50
   6  -2  12    4.10   15.90
  -6   2  12   84.89   33.60
   6   2  12   -2.10   26.40
  -6  -2  12   32.30   16.20
   6  -3  12   14.10   18.10
  -6   3  12    0.70    6.80
  -6   3  12   35.70   22.40
  -6  -3  12    7.70   10.00
  -6   4  12   12.30   19.30
  -6   4  12    2.50    4.40
   6   4  12   73.69   51.99
   6  -5  12  -21.80   11.70
  -6   5  12    9.20   18.80
  -6   5  12    7.90    5.00
   6   5  12   43.70   52.59
  -6   6  12    3.50    4.40
  -6   6  12  -16.00   16.30
  -6  -6 -12   -8.90    8.00
   6  -6  12   20.30   14.20
   6   6  12    6.40   17.10
   6   6  12   41.30   64.79
  -6   7  12    8.80   27.90
   6  -7  12   19.50   15.20
   6   7  12   41.00   69.69
   6   7  12   11.00   23.80
  -6  -7  12   25.80   18.40
   6   0  13  -17.50   25.20
  -6   0  13    5.60   13.90
   6  -1  13   24.20   27.60
  -6   1  13    6.00   15.00
  -6  -1  13    7.30   13.20
   6   1  13   47.20   30.70
   6  -2  13   40.20   23.50
  -6   2  13    7.60   16.20
  -6  -2  13   15.80   13.10
   6   2  13    5.90   33.20
  -6   3  13   20.00   19.10
  -6   3  13   -4.70    6.40
   6  -3  13    0.40   18.60
   6   3  13   13.20   29.10
  -6  -3  13    0.80   11.90
   6  -4  13   11.20   18.10
  -6   4  13    7.00    5.30
  -6   4  13   19.20   22.90
   6   4  13   50.99   43.70
  -6  -4  13    2.00   13.10
   6  -5  13   18.80   23.20
  -6   5  13    7.10    4.80
  -6   5  13   13.50   20.10
  -6  -5  13   21.40   15.70
   6   5  13   34.20   43.20
  -6   0  14   -8.40   13.10
   6   0  14   56.49   40.50
   6  -1  14   -2.30   22.00
  -6   1  14    7.90   19.60
   6   1  14   17.90   38.10
  -6  -1  14   28.80   16.80
  -6   2  14   39.70   22.30
   6  -2  14  -33.70   21.20
  -6  -2  14    4.30   14.10
   6   2  14   15.50   43.40
  -7   0   0    2.50    3.20
   7   0   0    1.20    2.00
  -7  -1   0    8.10    7.70
   7  -1   0   19.60    4.90
   7   1   0   19.30    6.20
   7   2   0  102.09   16.20
   7  -2   0   82.89   14.70
   7   2   0   73.39   14.40
  -7  -3   0   19.60    9.60
   7   3   0   17.70    7.80
   7  -3   0   11.40    6.70
   7   3   0   16.00    8.10
   7  -4   0   35.90   10.90
   7   4   0   23.00    9.90
   7   4   0   35.80   12.60
  -7  -4   0   13.20    9.60
   7   5   0   23.90   11.90
   7   5   0   27.20   11.50
   7  -5   0   28.30   11.60
  -7   5   0   45.10    9.70
  -7   6   0   98.79   16.70
   7   6   0   92.79   24.50
   7  -6   0   92.69   26.20
   7   6   0   99.39   24.00
  -7   7   0   22.50    8.60
   7  -7   0   22.50   11.80
   7   7   0   41.80   15.40
   7   7   0   23.40   12.70
  -7  -7   0    4.50    7.60
   7  -8   0   91.29   28.30
   7   8   0   77.19   25.50
  -7   8   0  100.69   20.50
   7   8   0   57.99   20.40
  -7  -8   0   37.70   19.50
   7   9   0   43.80   20.40
   7  -9   0   27.60   18.80
  -7   9   0   30.00   11.20
   7   9   0   17.40   13.60
  -7  -9   0   11.60   17.80
  -7  10   0   42.90   17.30
   7  10   0   40.80   20.00
  -7 -10   0   12.40   18.90
   7  10   0   47.60   18.20
   7  11   0   30.70   16.70
   7  11   0   51.29   27.10
  -7  11   0   38.00   15.50
   7  12   0   45.90   28.80
  -7  12   0   13.50   11.50
   7  12   0   17.30   15.70
  -7  13   0   35.10   17.30
   7  13   0   29.20   27.20
  -7   0   1   -0.20    2.80
   7   0  -1   -0.30    0.70
   7   0  -1    0.40    1.20
  -7   0  -1   -0.10    3.00
   7   0   1   -0.70    1.70
   7  -1   1  351.46   52.49
   7   1  -1  427.96   51.19
   7  -1  -1  432.66   51.39
   7  -1  -1  451.35   52.79
   7   1   1  343.17   54.79
  -7   2   1   19.00    7.90
  -7  -2  -1   44.60   16.30
  -7  -2   1   24.00    9.30
   7   2   1   38.40   11.20
   7   3  -1   68.29   12.50
   7   3  -1   77.69   16.90
   7  -3  -1   76.49   15.20
   7   3   1   45.60   15.50
   7   4  -1  684.93   80.29
  -7   4   1  611.24   74.49
   7  -4   1  491.15   79.39
   7   4  -1  695.13   78.79
   7   4   1  489.25   80.99
   7   4   1  487.15   80.49
   7  -4  -1  644.34   81.49
   7  -5   1  293.77   55.99
   7   5  -1  506.45   57.69
   7  -5  -1  464.15   59.69
   7   5   1  393.46   59.09
   7   5   1  312.87   57.49
   7  -6   1   67.59   21.70
  -7  -6  -1   33.90   16.70
  -7   6   1   69.59   23.60
   7   6   1   65.59   22.90
  -7  -6   1   66.89   23.80
   7   6   1   58.99   18.70
  -7   6  -1  104.79   15.10
   7   7  -1  454.75   59.99
   7  -7   1  340.57   60.99
   7   7  -1  485.95   58.69
  -7   7   1  398.66   52.59
  -7   7   1  295.57   63.09
   7   7   1  427.96   63.39
  -7   7  -1  319.77   52.29
   7  -7  -1  429.06   62.79
   7   7   1  328.67   60.19
   7   8  -1  640.24   77.99
  -7   8   1  379.06   79.99
   7   8  -1  624.84   75.09
  -7   8   1  440.06   68.99
   7  -8   1  473.65   80.29
  -7   8  -1  518.55   69.99
   7   8   1  531.95   79.79
   7   8   1  424.66   76.39
   7  -8  -1  570.94   80.79
   7   9  -1  343.17   48.90
  -7   9   1  327.27   59.89
  -7   9   1  271.67   39.20
  -7   9  -1  196.98   38.10
   7   9   1  145.99   44.40
   7   9   1  286.07   50.69
   7  -9  -1  336.87   52.99
   7  10  -1  163.48   40.00
  -7  10   1  123.39   24.40
   7  10  -1  169.88   30.70
   7 -10   1  155.18   43.30
  -7 -10  -1   87.89   34.00
   7  10   1  150.18   42.50
  -7  10  -1  120.89   28.30
   7  10   1  111.39   34.80
   7  11  -1  272.47   48.90
  -7  11   1  236.08   38.60
  -7  11  -1  220.88   39.70
   7  11   1  235.78   58.69
   7  11   1  227.38   47.50
  -7  12   1  199.38   35.70
   7  12  -1  239.38   56.39
   7  12   1  216.38   50.29
   7  12   1  239.48   57.39
  -7  12  -1  187.88   37.20
  -7   0   2    1.50    3.20
   7   0   2    0.00    2.80
   7   0  -2    1.80    1.60
  -7   0   2   -1.10    1.10
  -7   0  -2    0.10    2.10
  -7  -1  -2    0.90    3.90
   7   1  -2    5.30    3.30
   7  -1   2    3.80    2.90
   7   1   2    2.10    3.80
  -7  -1   2    2.10    2.10
  -7   2   2   10.30    5.30
  -7  -2  -2    1.10    5.50
  -7  -2   2   10.90    5.50
   7   2   2    4.60    5.80
   7   3  -2  167.88   25.70
  -7  -3  -2  103.29   34.00
   7  -3  -2  195.78   27.20
   7   3   2  172.68   29.60
   7   3   2  201.58   33.20
   7   4  -2   55.59   12.10
  -7   4   2   10.10    8.90
  -7   4   2   32.70    6.40
   7  -4   2   14.80    8.70
   7   4   2   12.20    9.70
   7   4   2   10.80   11.10
   7  -4  -2   56.39   13.30
   7  -5   2   37.20   14.40
   7   5  -2   36.10   11.50
  -7  -5  -2   12.10   10.40
  -7   5   2   38.60    7.20
  -7  -5   2   18.10   10.50
   7   5   2   34.50   14.70
   7   5   2   50.29   18.10
   7  -5  -2   39.60   13.30
  -7   6   2   23.90   15.30
   7  -6   2   31.80   14.90
  -7   6   2   61.39   10.50
  -7  -6   2   46.20   18.20
   7   6   2   41.90   19.90
   7  -6  -2  109.79   23.70
   7   6   2   34.70   18.10
  -7   7   2   71.39   29.00
   7  -7   2   95.89   27.40
   7   7  -2  137.59   25.10
  -7   7   2  137.09   20.30
  -7   7  -2  123.79   21.40
   7  -7  -2   95.19   25.60
   7   7   2  143.79   37.40
   7   7   2  226.28   47.70
  -7  -8  -2   15.10   10.00
   7  -8   2   11.30   11.70
  -7   8   2   16.20    7.80
  -7   8   2   -4.50    9.70
   7   8  -2   40.20   15.10
   7   8   2   10.00   13.10
  -7  -8   2   -1.70    9.10
  -7   8  -2   12.40    7.80
   7   8   2   21.10   15.90
   7  -8  -2   37.10   15.40
   7   9  -2   26.70   16.50
   7  -9   2   -2.40   12.10
  -7   9   2   53.39   29.30
  -7   9   2   26.30    9.80
  -7  -9   2   18.10   17.60
   7   9   2   45.30   20.80
   7  -9  -2   18.40   15.00
   7   9   2   58.69   26.40
  -7   9  -2   35.30   12.80
   7  10  -2   51.49   20.60
  -7  10   2   48.00   25.10
   7 -10   2   46.10   22.30
  -7  10   2   45.20   14.10
  -7 -10   2    9.50   15.90
   7  10   2   36.70   20.80
   7  10   2   20.60   19.80
  -7  10  -2   43.30   16.20
  -7  11   2   47.70   32.10
  -7  11   2   30.40   11.80
   7  11  -2   31.50   17.30
   7  11   2   63.79   30.70
  -7  11  -2   20.40   12.90
   7  11   2   17.70   17.90
  -7  12   2   -2.60    6.30
   7  12  -2   -7.10    8.80
  -7  12  -2    0.70    9.70
   7  12   2   11.60   20.60
   7  12   2   10.10   16.50
   7   0   3   -0.80    2.10
   7   0  -3    3.10    1.40
  -7   0  -3    2.20    2.60
   7  -1   3  255.67   36.40
  -7  -1  -3  243.68   40.70
   7   1  -3  248.38   33.10
   7   1   3  270.27   39.80
  -7   2   3   54.29   16.30
  -7  -2  -3   48.00   15.60
  -7  -2   3   31.20    6.80
  -7  -3  -3   73.69   23.50
  -7   3   3   55.69   19.70
   7   3   3   82.59   23.70
   7   4  -3  271.77   39.40
  -7   4   3  293.27   36.20
   7   4   3  222.98   45.60
   7  -4  -3  306.07   41.60
   7   5  -3  564.94   77.09
   7  -5   3  530.45   80.79
  -7   5   3  632.74   73.79
   7   5   3  647.94   89.19
   7   5   3  584.94   89.09
   7  -5  -3  521.85   78.69
   7  -6   3   89.69   25.20
   7   6  -3   85.99   21.10
  -7  -6  -3   69.79   29.00
  -7   6   3   45.40   23.90
   7   6   3  120.89   33.60
   7  -6  -3  119.59   22.60
   7   6   3  131.69   51.59
  -7  -7  -3   55.99   22.20
   7  -7   3   67.09   21.00
  -7   7   3   69.39   28.90
   7   7   3   98.59   34.70
  -7  -7   3   36.50   18.80
   7   7   3   93.49   30.90
  -7   8   3  559.74   69.99
   7   8  -3  522.25   74.49
  -7   8   3  400.36   89.69
   7   8   3  736.23   94.69
   7  -8  -3  529.65   78.69
   7   8   3  400.66   84.59
  -7   9   3  282.17   70.69
  -7   9   3  220.48   34.30
   7   9  -3  214.78   39.50
   7  -9  -3  223.28   43.10
  -7   9  -3  210.28   37.30
   7   9   3  350.56   58.49
  -7  10   3   76.69   43.20
   7 -10   3   19.90   27.40
  -7  10   3   71.39   17.90
   7  10  -3  137.29   31.50
  -7  10  -3   99.99   24.70
   7  10   3   54.49   27.60
   7  10   3   67.79   31.00
  -7 -10   3   61.49   31.20
  -7  11   3  229.48   70.09
  -7  11   3  178.38   29.90
   7  11  -3  189.78   42.80
   7  11   3  166.78   47.20
  -7  11  -3  171.48   39.10
   7  11   3  118.39   43.10
   7 -11  -3  202.38   50.19
  -7  12   3  246.78   74.79
  -7  12   3  165.58   30.80
   7  12  -3  178.88   45.10
   7  12   3  186.98   51.59
  -7  12  -3  186.78   41.50
   7  12   3  248.98   65.29
  -7   0  -4    2.50    3.70
   7   0   4    1.30    4.40
   7   1  -4   13.80    4.00
  -7  -1  -4   20.70    9.50
   7  -1   4   13.60    6.90
   7   1   4    8.30    7.70
  -7   2   4   26.70   11.60
  -7  -2  -4   16.90    9.60
   7  -2   4   51.69   11.60
   7   2   4   29.60   13.30
   7   3  -4   15.70    5.20
  -7   3   4   -0.60    4.90
  -7  -3  -4    8.30    9.20
  -7  -3   4    4.90    3.20
   7   3   4    6.40    9.60
   7  -3  -4    8.20    3.60
  -7   4   4   44.80   21.10
   7   4  -4   81.59   13.60
  -7   4   4   70.59    9.90
   7   4   4   33.80   19.50
   7  -4  -4   70.89   15.70
  -7  -5  -4   10.10    8.00
  -7   5   4   15.00    4.50
   7   5  -4   10.60    6.60
   7  -5  -4    4.80    5.30
   7   5   4   -1.50    7.60
   7   5   4    7.10   12.00
  -7   6   4   40.90   21.60
   7   6  -4   60.79   15.60
  -7  -6  -4   65.79   25.00
  -7   6   4   89.89   12.00
   7  -6  -4   75.59   19.60
   7   6   4   47.80   22.30
  -7  -6   4   20.10   15.40
   7   6   4   55.09   27.80
  -7   7   4    5.10   17.90
  -7  -7  -4   22.60   13.40
   7  -7   4    9.80    8.30
   7   7  -4   39.50   12.50
   7   7   4    5.60   13.10
  -7  -7   4    3.60   12.20
   7  -7  -4   30.50   14.70
   7   7   4    2.80   15.70
  -7   8   4   62.29   13.60
   7   8  -4   59.39   18.70
  -7   8   4   17.90   17.80
  -7  -8   4   23.80   17.40
   7  -8  -4   65.79   21.00
   7   8   4   59.59   30.00
   7   8   4   22.20   18.80
   7   9  -4    9.90   10.40
  -7   9   4   20.30    8.60
  -7   9   4   13.90   20.60
   7   9   4   25.60   19.70
  -7  -9   4   -7.40   12.00
   7  -9  -4   -1.40   11.30
   7   9   4   20.40   21.10
   7  10  -4   36.20   17.20
  -7  10   4   26.90   10.80
  -7  10   4    8.20   24.50
  -7 -10   4   25.60   22.00
   7  10   4   16.00   31.70
   7  10   4   59.59   32.40
  -7  11   4   40.50   36.30
   7  11  -4   27.40   15.80
   7  11   4   35.50   26.10
   7 -11  -4   14.90   17.10
   7  11   4   18.40   27.70
   7  12  -4    4.80   13.30
  -7  12   4   10.60    8.70
  -7  12   4   26.70   42.10
   7  12   4    5.80   22.50
   7  12   4   27.30   26.70
   7   0   5   -1.10    3.60
  -7  -1  -5  215.58   38.30
  -7   1   5  200.98   39.80
   7  -1   5  264.17   39.10
   7   1  -5  293.87   33.50
   7   1   5  229.68   41.60
  -7  -2  -5   48.20   16.30
   7   2  -5   51.79    8.80
   7  -2   5   41.20   17.10
   7   2   5   22.40   12.70
  -7   3   5   57.49   20.80
  -7  -3  -5   34.50   15.80
   7   3   5   41.40   18.20
   7   4  -5  356.66   45.90
  -7   4   5  325.47   42.00
  -7   4   5  247.28   57.19
   7  -4  -5  352.16   44.90
   7   5  -5  248.38   38.10
  -7   5   5  265.77   34.80
  -7   5   5  201.38   60.49
   7  -5  -5  294.27   39.10
  -7  -6  -5   77.29   28.00
  -7   6   5   92.99   38.20
  -7   6   5   81.39   13.20
   7   6   5   39.00   27.30
  -7   7   5  102.99   40.40
   7   7  -5  189.38   27.90
  -7   7   5  152.08   21.90
   7   7   5   99.29   36.80
   7   7   5   89.99   39.60
  -7   8   5  289.07   40.20
   7   8  -5  295.37   48.70
  -7   8   5  231.88   74.09
   7   8   5  197.08   64.69
   7  -8  -5  320.97   48.50
   7   8   5  369.76   80.59
  -7   9   5  189.58   65.59
  -7   9   5  136.19   24.20
   7   9  -5  195.88   31.70
   7   9   5  170.98   50.39
   7   9   5   69.69   38.10
   7  -9  -5  193.08   33.40
  -7  -9   5   98.69   37.40
  -7  10   5   79.19   41.10
  -7  10   5   50.29   13.00
   7  10  -5   79.79   21.90
   7  10   5   52.89   32.90
   7  10   5   -5.60   23.10
   7  11  -5  166.88   36.70
  -7  11   5  106.39   60.69
  -7  11   5   86.69   20.70
   7  11   5   78.19   36.80
   7 -11  -5  136.69   34.70
   7  11   5   54.49   39.60
   7  12  -5  158.38   40.80
  -7  12   5  205.08   82.59
  -7  12   5  115.99   22.80
   7  12   5  175.38   56.29
   7  12   5   72.59   48.60
  -7   0   6    3.60    3.70
   7   0   6   -0.90    4.30
  -7   1   6   14.50    9.70
  -7  -1  -6    5.80    6.30
   7  -1   6    6.90    5.80
   7   1   6   18.30   12.60
  -7   2   6    5.30    9.80
   7   2  -6   11.20    5.00
   7  -2   6    9.90    7.20
  -7  -2  -6    6.80    6.30
   7   2   6    5.70    9.00
   7   3  -6   45.20   11.90
  -7  -3  -6   83.79   23.60
  -7   3   6   32.20   16.30
   7   3   6   70.89   29.80
  -7   4   6   22.00    4.60
   7   4  -6   30.60    9.30
  -7   4   6   32.50   18.10
  -7  -4  -6   27.90   14.50
   7   4   6   27.20   18.90
  -7  -5  -6   24.80   14.30
  -7   5   6   41.40    6.80
   7   5  -6   32.10    9.80
  -7   5   6   12.20   16.70
   7   5   6   22.30   20.30
   7  -5  -6   42.80    9.90
   7   5   6    6.00   11.40
   7   6  -6   19.60    8.90
  -7   6   6   19.40   20.30
  -7   6   6   31.70    7.30
  -7  -6  -6   30.00   16.20
   7  -6  -6   26.50    9.20
   7   6   6   29.90   22.40
  -7  -6   6    7.30   13.30
   7   6   6   10.60   17.00
   7   7  -6   29.00   11.90
  -7  -7  -6   41.00   18.80
  -7   7   6   20.00   22.60
   7  -7   6   16.40   10.80
  -7   7   6   41.70    9.20
  -7  -7   6   31.40   15.80
   7   7   6   88.89   35.80
   7   7   6   30.30   24.80
   7  -8   6   20.10   16.10
   7   8  -6   25.70   11.90
  -7   8   6   19.10    7.10
  -7   8   6    5.80   22.30
   7   8   6   29.90   23.90
  -7  -8   6   18.00   15.50
   7   8   6  -10.70   20.20
   7  -8  -6   44.20   14.20
  -7   9   6    9.70    6.60
  -7   9   6   14.00   28.80
   7   9  -6    9.80   10.40
  -7  -9  -6   17.70   19.30
   7   9   6   33.50   29.70
  -7  -9   6   16.20   19.70
   7  -9  -6   20.30   12.10
  -7  10   6   35.00   40.50
  -7  10   6   13.60    7.50
   7  10  -6   19.90   12.30
  -7 -10   6   18.10   21.90
   7  10   6   62.79   34.60
   7  10   6   37.00   32.70
   7 -10  -6   -3.00   11.00
  -7  11   6    7.70    6.80
   7  11  -6    8.40   12.60
  -7  11   6   63.79   46.90
   7  11   6   26.20   25.50
   7 -11  -6   -8.10   15.30
   7  11   6   11.60   37.00
  -7   0   7    9.30    6.40
   7   0   7    1.40    5.50
  -7   1   7  214.48   40.60
  -7  -1  -7  207.88   36.90
   7  -1   7  223.08   38.80
   7   1   7  225.28   42.80
  -7   2   7   -3.00    9.70
  -7  -2  -7   16.30    9.80
   7  -2   7    2.60    5.10
   7   2   7   -0.10    6.30
  -7  -3  -7   78.69   20.70
  -7   3   7   23.20    4.70
   7  -3   7   25.60   11.30
  -7   3   7   37.80   19.10
   7   3   7   23.00   16.90
  -7  -4  -7   67.89   21.20
   7   4  -7   94.09   16.40
  -7   4   7   82.39   31.40
  -7   4   7   80.59   12.00
   7   4   7   62.89   31.10
   7  -4  -7   89.69   12.10
  -7   5   7  190.48   55.09
   7   5  -7  231.08   32.60
  -7   5   7  192.18   27.40
  -7  -5  -7  218.48   40.30
   7  -5  -7  212.08   29.00
  -7   6   7   33.00    7.80
  -7   6   7   21.60   23.50
   7   6  -7   30.40   11.60
  -7  -6  -7   48.30   17.90
   7   6   7   39.40   28.90
   7  -6  -7   60.99   12.60
  -7  -6   7   19.90   12.50
   7   6   7   23.00   18.70
  -7   7   7   34.50   27.80
  -7   7   7   35.20    8.80
   7   7  -7   71.79   17.90
  -7  -7   7   46.10   21.40
   7   7   7   30.20   26.90
   7   7   7   17.90   25.30
  -7   8   7  149.59   22.90
  -7  -8  -7  132.79   37.50
  -7   8   7  177.38   62.19
   7   8  -7  148.19   28.40
   7   8   7  209.28   61.29
   7  -8  -7  172.58   28.20
   7   8   7   97.59   53.99
   7   9  -7   74.79   21.60
  -7   9   7  100.29   16.70
  -7   9   7   84.09   43.10
   7   9   7  188.58   55.29
   7  -9  -7  147.69   24.70
   7   9   7   67.39   47.40
  -7  -9   7   57.89   28.00
   7  10  -7   54.29   17.40
  -7  10   7   32.60   34.90
  -7  10   7   21.90    8.10
   7 -10  -7    3.80    9.70
   7  10   7   27.00   44.10
   7  10   7   58.99   35.60
   7  11  -7   66.59   22.40
  -7  11   7   43.40   12.50
  -7  11   7  175.48   76.99
   7  11   7   67.29   36.40
   7 -11  -7   70.89   23.30
   7  11   7   64.19   49.99
   7   0   8   -0.90    8.20
  -7   1   8   19.50   14.20
   7  -1   8    7.90    8.60
   7   1   8   10.70   10.50
  -7   2   8   12.90   14.00
   7  -2   8    2.90    8.80
  -7  -2  -8    6.30    6.20
   7   2   8   -6.90    9.50
  -7   3   8   17.10   14.20
  -7   3   8    6.90    3.10
  -7  -3  -8    0.90    6.60
   7  -3   8   17.00   12.60
   7   3   8   -1.60   12.40
  -7  -4  -8    7.70    8.00
  -7   4   8   10.20    3.70
  -7   4   8   15.80   16.50
   7   4   8   15.50   20.90
  -7   5   8   21.30    5.60
  -7  -5  -8   18.90   12.80
   7   5  -8   38.80   12.70
  -7   5   8   -3.20   13.10
   7  -5  -8   33.90    6.40
   7   5   8   -1.90   20.90
  -7   6   8   -2.10   14.60
  -7  -6  -8    8.60    9.60
  -7   6   8   14.50    5.20
   7   6  -8   11.30    7.60
   7   6   8    0.80   21.00
   7  -6  -8    9.70    5.10
  -7  -6   8   27.40   13.10
   7   6   8   12.10   24.90
  -7   7   8    6.40    4.00
  -7   7   8  -14.90   14.10
   7   7  -8    4.40    8.30
   7   7   8   29.00   30.20
   7   7   8   35.70   26.60
  -7  -7   8    2.00   12.10
   7  -7  -8    5.80    6.10
  -7   8   8   23.10    6.80
  -7  -8  -8   57.29   23.80
   7   8  -8   18.20   11.10
  -7   8   8   16.10   28.40
   7  -8  -8   26.60   10.50
   7   8   8  -33.80   24.90
  -7  -8   8   24.10   18.80
   7   8   8   27.90   27.60
  -7   9   8   19.60    6.80
   7   9  -8   13.20   12.70
  -7   9   8   -9.80   24.90
  -7  -9   8   -5.10   19.40
   7  -9  -8    1.30    8.70
   7   9   8   28.70   27.10
   7   9   8  -17.90   40.10
  -7  10   8  -21.70   33.70
  -7  10   8    5.90    5.70
   7  10  -8    3.10   11.20
   7 -10  -8    4.10   10.90
   7  10   8   -7.10   23.30
   7  10   8    9.00   38.00
  -7   0   9   -8.10    7.00
   7   0   9    3.80   10.00
  -7   1   9   26.40   13.10
   7  -1   9   20.20   14.40
   7   1   9    9.00   12.90
  -7  -1   9   41.10   14.50
   7  -2   9   -1.80    8.00
  -7   2   9   -2.50   12.30
   7  -3   9    5.40    7.80
  -7  -3  -9   12.90    8.50
  -7   3   9    9.90    4.20
   7   3   9  -12.70   14.70
  -7  -4  -9   71.69   19.80
  -7   4   9  139.29   43.00
   7  -4   9   73.89   22.90
  -7   4   9   59.29    9.90
   7   4   9   35.80   29.50
  -7  -5  -9   85.49   22.80
  -7   5   9   90.89   33.30
  -7   5   9   69.89   11.10
   7   5   9   49.70   40.20
  -7  -6  -9    2.40    6.50
  -7   6   9   16.90   23.80
   7   6   9  -17.10   27.40
   7   6   9   63.89   34.60
  -7  -7  -9   19.70   15.00
  -7   7   9   93.69   40.00
   7   7  -9   60.39   16.60
  -7   7   9   35.80    8.30
  -7  -7   9   27.30   15.30
   7   7   9  -15.50   20.70
   7  -7  -9   44.00    9.80
   7   7   9   27.70   34.40
   7   8  -9  156.08   26.40
  -7   8   9   95.59   16.70
  -7   8   9  110.49   49.60
   7   8   9  206.28   67.59
   7   8   9   78.79   52.49
  -7  -8   9   83.59   32.50
   7  -8  -9  132.29   23.00
  -7   9   9   63.79   40.60
   7   9  -9   97.79   24.30
  -7   9   9   54.59   11.60
   7   9   9   49.99   33.50
   7  -9  -9   91.69   18.20
  -7  -9   9   50.49   26.30
   7   9   9   13.60   58.69
  -7  10   9   24.50    7.90
  -7  10   9   12.80   45.40
   7  10  -9   41.10   16.90
   7  10   9   24.40   63.49
   7 -10  -9   53.79   16.00
   7  10   9   29.40   29.60
   7   0  10    3.60   14.90
  -7   0  10    0.90    9.90
  -7   1  10   50.09   19.10
   7  -1  10   -0.80   12.90
  -7  -1  10    9.40    9.80
   7   1  10   -3.90   10.80
   7  -2  10    0.10   13.10
  -7   2  10   -2.30   20.40
   7   2  10   13.20   17.00
  -7  -2  10    3.60    7.20
   7  -3  10   26.70   17.40
  -7  -3 -10   19.70    9.20
  -7   3  10   31.60   18.30
  -7   3  10    6.80    5.00
   7   3  10    8.90   12.90
  -7   4  10   12.10    4.40
   7  -4  10   26.70   16.30
  -7   4  10   32.50   22.50
  -7  -4 -10   23.70   10.70
   7   4  10  -30.30   25.10
  -7   5  10   40.20   22.30
   7  -5  10   20.90   14.50
  -7  -5 -10   13.00    9.10
  -7   5  10   15.80    4.90
   7   5  10   13.90   27.20
  -7   6  10    6.40   19.00
  -7   6  10    4.70    4.10
   7   6  10  -10.30   23.50
   7   6  10  -32.20   41.90
  -7  -7 -10   28.90   16.50
  -7   7  10   22.20   20.50
   7   7  10   -2.70   21.80
  -7  -7  10   15.60   15.10
   7   7  10   40.00   42.80
  -7   8  10   40.80   34.00
  -7   8  10   10.50    5.20
   7   8  10   10.60   25.90
  -7  -8  10   42.50   21.40
  -7   9  10    9.60    5.10
  -7   9  10   27.30   35.60
   7   9  10    7.00   21.70
   7   9  10  -46.10   46.90
   7  -9 -10    1.50    5.60
   7   0  11   21.80   20.70
  -7   0  11    7.00   11.70
   7  -1  11    8.00   16.10
  -7   1  11   26.50   16.40
   7   1  11   18.40   23.60
  -7  -1  11   28.00   14.70
   7  -2  11   12.40   18.70
  -7   2  11    7.40   14.70
  -7  -2  11   -0.40    8.50
   7   2  11    9.60   15.20
  -7   3  11  -19.40   11.20
  -7   3  11    8.70    5.80
   7  -3  11   12.20   15.80
   7   3  11  -15.90   22.70
  -7   4  11   25.30    6.80
  -7   4  11   38.90   25.30
  -7  -4 -11   53.99   14.80
   7  -4  11   25.00   18.10
   7   4  11   43.30   35.90
   7  -5  11   75.49   27.50
  -7   5  11   35.10    7.40
  -7   5  11   72.79   30.70
   7   5  11  -20.70   31.80
  -7  -6 -11   24.10   13.80
  -7   6  11   17.50    5.10
   7  -6  11   18.70   13.50
  -7   6  11    8.10   16.70
   7   6  11   69.79   61.39
   7   6  11   10.40   28.30
  -7   7  11   74.79   37.70
  -7  -7  11   41.90   26.60
   7   7  11   81.69   59.69
   7   7  11   34.60   37.10
  -7   8  11   46.10    9.30
  -7   8  11   39.30   36.50
   7   8  11  -40.70   41.00
   7   8  11   82.09   40.50
  -7  -8  11   59.29   31.70
  -7   0  12  -11.00    9.80
   7   0  12   -2.50   14.20
  -7   1  12    4.20   14.60
   7  -1  12    9.90   19.10
  -7  -1  12   16.50   11.70
   7   1  12   16.30   23.90
   7  -2  12   -0.90   17.20
  -7   2  12  -14.30   13.70
  -7  -2  12    9.70   12.10
   7   2  12    9.70   20.40
   7  -3  12    4.00   22.90
  -7   3  12   24.10   18.50
  -7   3  12   -1.60    5.40
  -7  -3  12    8.40   11.70
   7   3  12   28.10   36.50
  -7   4  12    5.60    4.20
  -7   4  12   24.50   18.90
   7  -4  12   12.70   15.20
   7   4  12   48.10   46.50
  -7   5  12    1.10   16.00
  -7   5  12    9.10    4.30
   7  -5  12   13.00   14.20
   7   5  12   15.70   42.10
  -7  -6 -12   10.20    9.80
  -7   6  12   -1.80   20.90
   7  -6  12    1.90   11.30
   7   6  12   23.80   52.09
   7   6  12   36.00   37.30
   7   0  13   -1.90   23.10
  -7   0  13    5.20   13.50
  -7   1  13    7.60   13.90
   7  -1  13    1.60   23.80
   7   1  13    8.00   21.50
  -7  -1  13    7.00   12.60
  -7   2  13   -0.50   16.60
   7  -2  13    9.10   22.10
  -7  -2  13   14.20   12.20
   7   2  13   -0.30   30.20
  -7   3  13   26.70   20.30
   7  -3  13   16.50   20.80
   7   3  13   33.00   38.60
  -7  -3  13   10.10   10.60
  -7   4  13   22.90   20.50
  -7   4  13   15.20    5.40
   7  -4  13   12.30   24.70
  -7  -4  13   19.40   16.20
   7   4  13  -51.59   37.90
   7  -5  13   20.20   19.70
  -7   5  13   40.70   26.80
   7   5  13    7.40   51.69
   7   0  14  -12.40   27.50
  -7   0  14    0.30   13.80
  -7   1  14   19.30   18.00
   7  -1  14   24.60   29.10
   7   1  14  -18.00   33.20
  -7  -1  14    4.50   12.80
  -8   0   0 3327.17  416.56
   8   1   0 6064.29  743.53
   8  -1   0 6039.40  741.63
   8  -2   0 3663.93  473.55
   8   2   0 4244.48  474.35
   8   2   0 3603.84  472.85
   8   3   0 5302.37  656.63
   8   3   0 5293.97  656.03
   8  -3   0 5356.86  656.13
   8   4   0 5091.79  602.54
   8   4   0 4231.28  601.54
   8  -4   0 5269.37  603.34
   8  -5   0 3104.39  386.66
   8   5   0 2970.60  385.46
   8   5   0 3141.99  385.26
   8   6   0 1732.93  218.38
   8  -6   0 1835.52  221.78
  -8   6   0 1471.25  211.18
   8   6   0 1829.22  220.38
   8   7   0 2126.79  270.67
   8   7   0 2119.69  268.97
  -8   7   0 1878.91  262.07
   8  -7   0 2366.56  275.07
  -8   8   0 1457.95  202.88
   8   8   0 1670.13  210.48
   8   8   0 1694.23  212.88
   8  -8   0 1664.83  215.78
   8   9   0  847.22  107.59
   8   9   0  709.63  101.79
  -8   9   0  650.13   94.99
   8  10   0  488.45   74.29
   8 -10   0  466.25   82.99
   8  10   0  560.74   80.89
  -8  10   0  430.76   77.09
   8  11   0  549.25   82.09
  -8  11   0  415.66   67.79
   8  11   0  505.15   75.09
  -8  12   0  232.38   43.40
   8  12   0  316.17   59.29
   8  12   0  299.87   50.89
   8   0  -1 3212.48  398.56
   8   0   1 3356.76  401.36
   8   0  -1 3181.28  399.56
   8   1  -1  911.61  119.29
   8  -1   1  915.41  120.99
   8   1  -1 1116.89  121.99
   8   1   1  962.10  123.79
   8  -1  -1  976.10  120.49
   8  -1  -1  916.71  119.39
   8   2  -1  467.85   64.09
   8   2  -1  514.35   66.39
   8   2   1  567.44   69.99
   8  -2  -1  484.55   65.89
   8   3  -1 1714.63  190.58
   8  -3   1 1308.77  191.28
   8   3  -1 1485.75  191.88
   8  -3  -1 1639.54  192.88
   8   3   1 1283.67  193.38
   8   3   1 1710.73  195.38
   8   4  -1 1513.35  184.18
   8   4  -1 1357.46  185.38
   8  -4   1 1437.86  186.88
   8   4   1 1402.46  188.38
   8  -4  -1 1587.24  187.78
   8   4   1 1459.05  188.68
   8  -5   1  351.16   51.29
   8   5  -1  279.07   47.20
   8   5  -1  306.97   46.40
  -8   5   1  334.87   43.10
   8   5   1  385.26   53.09
   8  -5  -1  311.47   49.80
   8   5   1  335.17   51.59
   8  -6   1  444.96   61.19
   8   6  -1  373.66   54.69
   8   6  -1  330.77   55.29
  -8   6   1  391.76   50.99
   8   6   1  406.36   66.99
   8  -6  -1  370.66   58.59
   8   6   1  370.36   59.89
   8   7  -1  751.52   87.49
   8   7  -1  696.83   89.29
  -8   7   1  664.23   82.19
  -8   7   1  485.85   92.59
   8  -7   1  585.64   91.49
  -8   7  -1  546.45   81.99
   8   7   1  651.73   92.69
   8   7   1  559.64   90.09
   8  -7  -1  684.83   92.09
   8  -8   1  391.96   59.59
  -8   8   1  267.97   45.20
   8   8  -1  314.87   49.10
   8   8  -1  264.67   50.29
  -8   8   1  306.07   59.89
   8   8   1  365.36   56.29
   8   8   1  384.66   58.39
  -8   8  -1  316.37   46.10
   8  -8  -1  308.17   54.69
   8   9  -1   60.09   21.10
  -8   9   1  103.39   21.90
   8   9  -1   99.69   23.30
   8   9   1  107.69   31.60
  -8   9  -1   66.29   18.10
   8   9   1  104.79   31.30
   8  -9  -1  113.99   32.10
  -8  -9   1   42.40   24.10
   8 -10   1  177.38   46.40
   8  10  -1   91.89   27.00
  -8  10   1  127.19   23.20
   8  10  -1  130.69   26.20
   8  10   1  158.28   42.80
  -8  10  -1   76.49   22.90
  -8 -10   1   55.09   28.60
   8  10   1  164.98   39.80
   8  11  -1  157.48   42.10
  -8  11   1  170.38   29.90
  -8  11  -1  129.99   32.40
   8  11   1  196.58   45.80
   8  11   1  169.28   48.80
  -8  12   1   20.00   13.20
   8  12  -1   48.70   25.30
  -8  12  -1   44.10   17.20
   8  12   1   64.19   26.30
   8  12   1   85.49   38.00
  -8   0  -2 4467.65  555.44
  -8  -1  -2 2556.84  306.67
  -8  -1   2 2256.97  296.17
   8  -2   2 4564.64  555.34
   8   2  -2 4310.67  555.24
   8  -2  -2 4226.88  552.64
   8   2   2 4871.21  562.44
   8  -2  -2 4652.13  554.74
   8   3  -2 4222.48  542.65
   8  -3  -2 4829.32  543.75
   8   3   2 4137.09  548.95
   8   4  -2 3391.96  447.76
   8  -4  -2 3713.43  449.66
   8   4   2 3595.14  454.95
   8   4   2 3793.82  454.65
   8   5  -2 2596.04  318.07
  -8   5   2 2543.15  312.97
   8  -5   2 2214.68  336.37
   8   5   2 2619.54  325.67
   8   5   2 2423.36  324.17
   8  -5  -2 2746.83  320.77
   8  -6   2 2153.38  277.87
  -8   6   2 2088.09  267.37
   8   6  -2 1899.01  276.07
   8  -6  -2 2206.38  275.57
   8   6   2 2295.27  283.77
   8   6   2 2376.76  282.37
   8   7  -2 1699.73  221.78
   8  -7   2 1699.33  228.18
  -8   7   2 1733.63  216.38
   8   7   2 1955.80  233.08
   8   7   2 1803.62  231.38
   8  -7  -2 1569.64  223.68
   8   8  -2 1271.07  167.98
  -8   8   2 1343.57  162.28
   8  -8   2 1222.78  175.08
  -8   8   2 1041.00  179.18
   8  -8  -2 1362.86  172.38
   8   8   2 1352.86  177.78
   8   9  -2  734.33  104.89
  -8   9   2  671.63   97.79
  -8   9   2  767.02  123.49
   8  -9  -2  795.92  109.49
   8   9   2  651.93  110.59
   8   9   2  931.11  118.79
  -8   9  -2  789.12  101.39
  -8  10   2  630.14  105.39
   8  10  -2  605.94   82.99
   8 -10   2  485.85   88.69
  -8  10   2  508.95   73.49
  -8  10  -2  509.75   76.19
   8  10   2  565.34   88.99
  -8  11   2  407.26   65.09
  -8  11   2  619.34  106.59
   8  11  -2  426.46   73.89
   8  11   2  531.85   83.09
   8  11   2  626.34   90.79
  -8  11  -2  440.66   68.89
   8  12  -2  284.57   54.29
  -8  12   2  222.98   41.10
  -8  12  -2  312.67   48.00
   8  12   2  275.17   65.79
   8  12   2  291.67   65.89
  -8   0  -3  956.80  126.99
   8   0  -3  928.01  119.09
   8   0   3 1022.60  124.89
   8   1  -3 1232.28  151.78
   8  -1   3 1166.28  154.88
   8   1   3 1278.47  158.68
  -8  -2  -3  188.18   32.80
  -8   2   3  149.69   25.00
  -8  -2   3  112.19   18.90
   8   3  -3  860.81  117.89
   8   3   3 1081.19  130.19
   8  -3  -3  917.61  117.89
   8   4  -3  845.12  111.49
  -8   4   3  785.12  107.29
   8   4   3  964.40  121.09
   8  -4  -3  930.91  112.99
   8   4   3  904.21  123.19
  -8   5   3  357.36   46.40
   8   5  -3  418.56   51.49
   8  -5   3  294.57   52.89
   8   5   3  338.47   59.99
   8   5   3  275.67   56.29
   8  -5  -3  450.05   53.99
   8  -6   3  217.18   36.70
  -8   6   3  188.58   27.00
   8   6  -3  186.08   32.40
  -8   6   3  135.99   42.50
   8   6   3  145.69   38.90
   8   6   3  234.88   44.10
   8  -6  -3  231.18   34.80
   8  -7   3  576.04   89.99
  -8   7   3  595.94   78.49
   8   7  -3  566.04   82.79
   8   7   3  795.42  100.89
   8  -7  -3  596.64   85.89
   8   7   3  622.04   96.19
  -8   8   3  181.78   55.49
  -8   8   3  238.58   37.40
   8   8  -3  297.07   44.20
   8  -8  -3  310.07   47.20
   8   8   3  304.77   57.99
   8   8   3  274.57   54.89
   8   9  -3  110.79   26.20
  -8   9   3   45.40   12.70
  -8   9   3   46.00   24.40
   8   9   3   67.89   30.00
  -8  -9   3   19.20   16.80
   8  -9  -3   94.99   26.50
   8   9   3   43.00   27.00
   8  10  -3  164.08   35.80
  -8  10   3   86.89   41.10
  -8  10   3  147.59   23.80
  -8 -10   3   73.79   30.70
   8  10   3  140.09   44.80
   8  10   3  230.38   56.29
  -8  11   3  107.09   23.30
   8  11  -3  136.49   33.50
  -8  11   3  232.38   69.09
   8  11   3  201.98   58.09
   8  11   3  118.79   39.90
   8 -11  -3  160.88   38.90
   8  12  -3   57.79   27.00
  -8  12   3   30.80   13.10
  -8  12   3   76.69   47.80
   8  12   3   26.60   21.40
   8  12   3   33.10   30.10
   8   0   4 4979.00  624.64
   8   0  -4 5677.93  617.64
  -8   0  -4 4429.36  623.74
   8   1  -4 3705.73  427.56
   8  -1   4 3567.04  432.56
  -8  -1  -4 3181.88  436.16
   8   1   4 3428.76  435.86
  -8  -2  -4 2404.56  344.27
   8   2  -4 2597.94  333.47
   8  -2   4 2863.21  337.17
   8   2   4 2972.50  345.67
   8   3  -4 2724.33  369.76
   8   3   4 3254.57  385.76
   8  -3  -4 3087.09  368.46
   8   4  -4 2879.21  349.47
  -8   4   4 2595.44  345.27
   8  -4  -4 3116.39  353.76
   8   4   4 2716.23  364.56
   8   5  -4 1684.03  217.88
  -8   5   4 1792.42  213.98
   8   5   4 1524.55  231.98
   8  -5  -4 1787.92  219.38
   8   5   4 1833.72  236.38
   8  -6   4 1169.68  166.48
  -8   6   4 1128.69  159.88
   8   6  -4 1254.17  161.08
   8  -6  -4 1385.76  163.88
   8   6   4 1262.17  177.98
   8   6   4 1438.86  180.08
   8   7  -4 1307.47  166.38
  -8   7   4 1185.18  161.08
   8  -7  -4 1331.27  169.18
   8   7   4 1430.66  188.08
  -8   8   4  874.21  116.69
   8   8  -4  962.10  124.59
  -8   8   4  695.93  140.19
   8   8   4 1158.78  147.89
   8  -8  -4  969.20  125.99
   8   8   4  908.91  140.69
  -8   9   4  498.35  106.49
   8   9  -4  565.04   84.69
   8   9   4  604.44  103.39
   8   9   4  851.11  112.69
   8  -9  -4  586.74   87.89
  -8  10   4  286.77   44.00
   8  10  -4  328.07   52.19
   8  10   4  277.87   83.89
  -8 -10   4  271.27   68.79
   8  10   4  494.35   80.09
  -8  11   4  333.17   93.89
  -8  11   4  224.58   42.70
   8  11  -4  363.06   54.19
   8 -11  -4  321.07   56.39
   8  11   4  426.46   90.89
  -8  12   4  227.28   69.99
   8  12  -4  198.18   46.00
  -8  12   4  133.09   26.70
   8  12   4  215.28   58.09
   8  12   4  188.68   53.49
   8   0   5 1544.65  203.48
   8   1  -5  600.64   78.39
  -8   1   5  501.25   83.89
   8  -1   5  716.73   86.19
  -8  -1  -5  650.23   86.99
   8   1   5  686.13   89.69
   8  -2   5  548.75   73.69
   8   2  -5  544.25   68.89
  -8  -2  -5  507.65   77.79
   8   2   5  535.35   80.79
  -8  -3  -5  642.24  101.69
   8   3  -5  799.22   91.79
  -8   3   5  557.84  100.59
   8   3   5  839.12  110.59
   8   4  -5  758.72   88.29
  -8   4   5  614.74   83.29
  -8  -4  -5  566.04   98.49
  -8   4   5  538.65   99.29
   8   4   5  771.42  108.99
   8  -4  -5  776.32   86.39
  -8  -5  -5  233.18   46.40
  -8   5   5  226.18   29.30
   8   5  -5  220.48   33.50
  -8   5   5  125.99   44.20
   8   5   5  308.27   55.59
   8  -5  -5  233.48   33.20
   8   5   5  275.77   58.39
  -8   6   5  342.47   43.20
  -8   6   5  287.67   63.19
   8   6  -5  320.57   47.40
  -8  -6  -5  200.28   60.19
   8  -6  -5  364.56   48.80
   8   6   5  399.26   68.69
   8   6   5  354.16   68.39
  -8   7   5  287.07   40.90
  -8   7   5  326.07   79.39
   8   7  -5  304.07   46.10
   8   7   5  310.77   64.39
   8   7   5  365.66   68.59
   8  -7  -5  338.77   59.59
   8   8  -5  199.48   33.40
  -8   8   5  170.98   26.80
  -8   8   5  189.38   64.29
   8   8   5  130.69   54.09
   8   8   5  221.78   67.99
   8  -8  -5  208.78   34.80
  -8   9   5   91.29   15.40
  -8  -9  -5   34.50   22.80
  -8   9   5   53.49   31.30
   8   9  -5   81.39   23.60
  -8  -9   5   75.49   27.80
   8   9   5  153.98   49.99
   8  -9  -5   76.79   22.70
   8   9   5  103.49   40.30
   8  10  -5  119.79   28.70
  -8  10   5   87.09   17.60
  -8  10   5  156.98   57.29
   8  10   5  193.18   60.49
  -8 -10   5   63.59   31.10
   8  10   5  123.79   45.20
  -8  11   5   57.59   16.60
   8  11  -5  123.89   31.30
  -8  11   5  224.98   76.59
   8  11   5   56.19   33.80
   8 -11  -5   80.39   25.60
   8  11   5  162.88   59.39
  -8  12   5   90.29   49.99
   8  12  -5   53.09   24.80
   8  12   5   55.89   33.80
   8  12   5   -0.40   35.20
   8   0   6 1989.30  255.57
  -8   1   6 2868.21  341.47
  -8  -1  -6 2415.26  341.57
   8  -1   6 2818.82  339.77
   8   1   6 2639.84  343.57
   8  -2   6 2386.16  295.27
  -8   2   6 2215.98  299.77
  -8  -2  -6 2290.37  296.97
   8   2  -6 2558.54  288.97
   8   2   6 2127.39  302.47
  -8  -3  -6 1939.21  246.98
  -8   3   6 1637.14  247.98
   8   3  -6 2044.90  236.98
   8  -3   6 1985.90  241.38
   8   3   6 1811.42  255.67
  -8   4   6 1264.87  188.28
  -8  -4  -6 1358.56  183.88
   8   4  -6 1365.86  172.18
   8  -4  -6 1407.16  168.78
   8   4   6 1395.66  195.98
   8   5  -6 1408.16  184.28
  -8  -5  -6 1498.95  196.68
  -8   5   6 1348.07  201.88
  -8   5   6 1346.97  176.98
   8  -5  -6 1619.14  180.28
   8   5   6 1332.07  206.58
  -8   6   6 1141.29  178.58
   8   6  -6 1301.17  155.18
  -8  -6  -6 1080.59  168.48
  -8   6   6 1210.78  149.88
   8  -6  -6 1308.67  154.08
   8   6   6 1301.47  181.18
   8   6   6  940.31  176.38
  -8   7   6  766.42   96.59
  -8   7   6  645.14  124.49
   8   7  -6  768.72  101.79
   8   7   6  688.23  125.99
   8  -7  -6  831.02  102.19
   8   8  -6  643.04   85.09
  -8   8   6  500.75  108.09
  -8   8   6  576.54   78.59
   8  -8  -6  661.93   85.99
   8   8   6  674.13  118.49
  -8   9   6  408.66   56.29
   8   9  -6  467.75   63.79
  -8   9   6  552.34  104.89
  -8  -9   6  340.87   75.09
   8  -9  -6  450.85   65.19
   8   9   6  328.67   89.49
   8  10  -6  379.36   56.69
  -8  10   6  330.07   48.20
  -8  10   6  458.65  107.09
   8  10   6  322.47   90.89
  -8 -10   6  368.56   73.99
   8  11  -6  117.39   33.90
  -8  11   6  339.87  102.59
  -8  11   6  169.48   27.50
   8 -11  -6  227.18   42.50
   8  11   6  221.58   64.39
   8  11   6  285.87   88.79
   8   0   7  459.35   62.59
  -8   0   7  328.57   51.69
  -8  -1  -7  364.56   55.09
  -8   1   7  349.96   59.39
   8  -1   7  420.66   61.39
   8   1   7  437.06   66.29
  -8   2   7  321.97   60.59
   8  -2   7  427.46   59.79
  -8  -2  -7  396.36   57.69
   8   2   7  361.46   66.19
  -8   3   7  482.55   73.29
  -8  -3  -7  483.55   66.69
   8  -3   7  453.95   63.59
   8   3  -7  386.16   56.99
   8   3   7  371.26   74.79
   8   4  -7  301.57   42.50
  -8   4   7  302.07   57.99
  -8  -4  -7  306.97   50.69
   8   4   7  268.57   71.99
  -8   5   7  135.49   18.40
  -8   5   7  165.08   48.10
  -8  -5  -7  194.38   35.40
   8   5   7   83.29   39.50
  -8  -6  -7  250.87   43.90
  -8   6   7  165.58   23.50
   8   6  -7  169.98   28.80
  -8   6   7  186.28   53.69
   8   6   7  149.49   60.19
   8   6   7  332.17   75.89
  -8  -6   7  117.49   32.80
   8  -6  -7  194.08   26.60
   8   7  -7  172.18   34.50
  -8   7   7  226.58   66.19
  -8   7   7  184.88   26.60
   8  -7  -7  225.58   30.80
   8   7   7  106.09   49.90
   8   7   7  223.38   66.09
   8   8  -7  121.89   22.30
  -8   8   7   83.29   14.60
  -8  -8  -7   82.79   28.90
  -8   8   7   96.69   43.80
   8  -8   7   77.39   27.40
  -8  -8   7   60.69   25.30
   8  -8  -7  136.89   22.10
   8   8   7   36.00   33.00
   8   8   7   67.99   38.90
  -8   9   7  104.89   51.39
   8   9  -7   84.09   23.80
  -8  -9   7   62.29   27.70
   8  -9  -7  103.79   21.90
   8   9   7   44.60   37.60
   8   9   7  103.19   52.99
  -8  10   7   71.59   41.80
  -8  10   7   61.59   14.30
   8  10  -7   63.99   21.30
   8  10   7   72.39   50.29
   8  10   7  127.99   47.70
   8 -10  -7   83.39   21.30
  -8  11   7   48.50   13.10
   8  11  -7   55.19   21.40
  -8  11   7  110.49   70.09
   8  11   7   80.49   45.80
   8 -11  -7   59.69   20.70
   8  11   7   44.80   46.40
  -8   0   8 1483.65  198.98
   8   0   8 1635.34  208.98
  -8   1   8 1544.65  187.18
   8  -1   8 1458.15  188.18
   8   1   8 1172.28  189.58
   8  -2   8 1690.73  195.48
  -8  -2  -8 1474.15  187.58
   8   2   8 1163.58  199.58
  -8   3   8 1445.56  191.58
  -8  -3  -8 1363.16  181.88
   8  -3   8 1380.26  184.28
  -8   4   8 1181.68  166.58
   8  -4   8 1183.38  155.68
  -8  -4  -8 1210.68  157.58
   8   4  -8 1128.49  149.29
  -8  -5  -8  964.60  120.69
   8   5  -8  922.11  110.89
  -8   5   8  747.83  104.09
  -8   6   8  716.43   98.69
  -8   6   8  896.71  130.69
   8   6  -8  845.82  105.59
   8  -6  -8  890.71  100.59
  -8  -6   8  669.83  108.99
  -8   7   8  614.94  103.49
  -8   7   8  478.15   69.39
   8   7  -8  579.64   76.19
  -8  -7   8  491.25   82.49
   8  -7  -8  606.14   71.99
   8   8  -8  365.16   54.09
  -8   8   8  302.57   46.60
  -8   8   8  540.05   92.69
  -8  -8  -8  369.36   73.29
  -8  -8   8  305.87   64.39
   8   8   8  383.46  116.09
   8  -8  -8  436.16   52.29
  -8   9   8  643.64  127.59
   8   9  -8  368.56   51.19
  -8   9   8  280.77   41.50
  -8  -9   8  340.87   64.99
   8   9   8  212.88   78.89
  -8  10   8  264.57   80.29
   8  10  -8  292.37   46.50
   8  10   8  238.88   75.09
   8 -10  -8  257.37   42.90
   8  10   8  224.18   87.29
   8   0   9  255.47   56.69
  -8   0   9  375.86   51.79
  -8   1   9  447.76   61.99
   8  -1   9  418.76   65.39
  -8  -1   9  306.67   52.49
   8   1   9  330.87   67.09
   8  -2   9  382.96   62.09
  -8   2   9  410.16   62.59
   8   2   9  225.98   70.09
  -8  -3  -9  336.57   51.69
   8  -3   9  343.77   57.79
  -8   3   9  330.37   62.29
  -8   4   9  381.16   64.49
  -8  -4  -9  320.27   52.39
   8  -4   9  317.17   54.29
  -8  -5  -9  225.98   40.80
  -8   5   9  248.68   60.59
  -8   6   9  111.09   16.90
  -8   6   9  162.08   49.70
  -8  -6   9  109.99   28.50
   8  -6  -9  143.49   17.50
   8   6   9  191.58   66.59
   8   6   9   52.09   51.89
  -8  -7  -9  143.99   35.80
  -8   7   9  127.79   20.00
  -8   7   9  208.28   62.69
   8   7  -9  166.28   28.10
   8   7   9  214.78   63.99
   8   7   9   96.79   50.99
   8  -7  -9  149.09   21.70
  -8  -7   9  203.68   37.70
  -8   8   9   62.49   12.50
   8   8  -9   98.79   23.30
  -8   8   9  131.39   48.00
   8  -8  -9   99.89   16.50
  -8  -8   9  106.79   34.30
   8   8   9   56.39   45.50
   8   8   9  141.09   59.59
   8   9  -9   59.69   19.40
  -8   9   9   45.50   10.60
  -8   9   9   88.79   49.70
   8  -9  -9   51.89   13.60
   8   9   9   63.69   38.50
  -8  -9   9   74.39   27.60
   8   9   9   43.10   49.50
  -8   0  10  882.31  106.99
   8   0  10  581.44  113.39
   8  -1  10  806.02  130.99
   8   1  10  716.83  134.49
  -8  -1  10 1030.00  120.29
   8  -2  10  824.52  118.49
  -8  -2  10  738.03  103.89
   8  -3  10  804.82  119.69
  -8  -3 -10  815.92  108.59
   8  -4  10  615.94   95.89
  -8  -4 -10  643.34   88.89
  -8   5  10  897.51  122.59
   8  -5  10  676.43  107.89
  -8   6  10  805.42  121.39
  -8  -6 -10  732.53  103.19
   8   6  10  531.35  138.39
  -8   7  10  343.87   47.00
  -8   7  10  500.35   84.19
   8   7  10  315.77  116.69
   8   7  10  513.75  118.29
  -8  -7  10  412.56   64.99
  -8   8  10  451.45   83.49
  -8  -8  10  299.27   60.29
   8   8  10  342.67   94.49
   8   8  10  196.48   92.59
  -8   9  10  344.17   83.09
  -8   9  10  214.28   31.00
   8   9  10  491.35  106.19
   8   9  10  267.27  113.59
  -8   0  11  176.48   33.50
   8   0  11  117.99   42.60
  -8   1  11  201.48   47.50
   8  -1  11   87.39   34.50
  -8  -1  11  137.59   30.60
   8  -2  11  178.18   48.90
  -8   2  11  188.48   42.50
  -8  -2  11  104.09   27.60
  -8   3  11  189.08   44.80
   8  -3  11  133.99   40.90
   8   3  11   78.99   45.10
   8  -4  11  101.19   33.40
   8   4  11   20.10   41.60
  -8   5  11   86.89   31.00
   8  -5  11  118.39   33.90
   8   5  11   -1.20   36.90
   8  -6  11  116.79   34.40
  -8  -6 -11  145.79   29.30
  -8   6  11  141.59   43.30
   8   6  11   62.09   40.20
  -8   7  11  108.89   43.80
  -8  -7  11  144.49   40.20
   8   7  11   77.89   43.60
   8   7  11  154.38   83.59
   8   8  11   98.29   50.99
  -8   0  12  764.92  108.19
   8  -1  12  507.75  112.59
  -8  -1  12  665.53   88.89
   8  -2  12  388.26  124.09
  -8  -2  12  679.73   88.09
   8  -3  12  407.16   82.29
   8   3  12  295.07   94.99
  -8  -3  12  488.85   67.29
   8  -4  12  388.46   75.19
   8   4  12  393.66  121.89
  -8   5  12  555.34   86.49
  -8  -5 -12  493.35   69.79
   8  -5  12  415.76   81.79
   8  -6  12  292.77   62.39
  -8   6  12  456.05   76.49
   8   6  12  400.46  105.69
   8   6  12  276.97  101.89
  -8   0  13  180.88   36.80
  -8   1  13  193.58   41.20
   8  -1  13  148.39   56.99
  -8  -1  13  151.78   31.60
   8   1  13   72.69   43.80
   8  -2  13   65.59   40.00
  -8  -2  13  103.69   26.40
   8   2  13   62.29   42.10
   8  -3  13   76.29   36.90
  -8   3  13  157.88   39.70
   8   3  13  -13.60   39.30
  -8  -3  13  136.59   28.80
   8  -4  13  101.59   41.30
  -8   4  13  140.89   39.60
   8   4  13   89.29   56.59
  -8  -4  13   84.89   25.90
  -8   0  14  435.56   65.89
   8   0  14  322.77  100.69
   9   0   0    1.80    2.70
   9   1   0   55.79   10.80
   9  -1   0   49.40    9.10
  -9  -1   0   36.00   24.10
   9  -2   0  150.78   22.80
   9  -2   0  130.89   20.70
   9   2   0  169.48   25.10
   9   2   0  160.88   23.60
   9   3   0  515.95   63.29
   9  -3   0  420.76   61.39
   9   3   0  433.26   61.59
   9  -4   0  257.37   40.80
   9   4   0  297.27   41.90
   9   4   0  257.27   40.40
   9  -5   0   83.89   20.90
   9   5   0   88.89   23.40
   9   5   0  102.69   20.10
   9   6   0  453.75   71.29
   9  -6   0  514.35   72.49
   9   6   0  485.35   69.69
  -9   7   0  488.35   70.09
   9   7   0  558.84   76.59
   9   7   0  529.15   78.09
   9  -7   0  573.24   80.79
   9   8   0  252.77   42.90
   9  -8   0  231.98   46.60
  -9   8   0  262.07   37.70
   9   8   0  238.88   45.10
   9   9   0  166.78   36.80
  -9   9   0  160.68   27.50
   9   9   0  146.39   37.20
   9 -10   0  337.37   62.39
   9  10   0  381.16   61.59
   9  10   0  308.97   54.59
  -9  11   0  211.08   39.00
   9  11   0  274.27   52.19
   9  11   0  264.47   45.80
  -9  12   0   69.39   20.30
   9  12   0   76.39   28.60
   9  12   0   82.49   26.30
   9   0  -1    1.00    1.50
  -9   0  -1   -1.80    3.20
   9   0  -1    0.70    1.80
   9   0   1    0.80    2.30
  -9   0   1    4.60    5.60
   9  -1   1   36.20    9.20
   9   1  -1   34.80    6.40
   9   1  -1   56.99   11.20
  -9  -1  -1   21.00   12.00
   9   1   1   35.30   10.50
  -9  -1   1   18.60   11.70
   9  -1  -1   35.00    7.30
   9  -1  -1   29.80    6.20
  -9  -2  -1   19.10   13.90
   9   2  -1   52.89   11.70
   9   2  -1   37.20    7.20
   9  -2  -1   29.40    6.00
  -9  -2   1   13.40    9.00
   9  -2  -1   30.80    8.40
   9  -3   1    9.40    5.50
  -9  -3  -1    0.10    7.90
   9   3  -1   31.80    9.60
   9   3   1    5.40    5.90
  -9  -3   1   13.50    8.10
   9   3   1    9.00    7.40
   9   4  -1   52.89   12.00
  -9  -4  -1    4.00    6.90
   9  -4   1   18.10    8.30
   9   4   1   22.00   10.80
   9   4   1   13.40    7.20
  -9  -4   1   32.70   14.70
   9   5  -1   97.39   21.90
   9   5  -1   80.79   15.80
  -9  -5  -1   34.50   19.50
   9  -5   1   93.39   22.40
   9   5   1   69.59   21.70
   9   5   1   90.09   27.30
   9  -5  -1   78.49   21.00
   9   6  -1   40.90   16.40
   9   6  -1   79.19   17.10
  -9   6   1   54.89    9.90
   9  -6   1   44.30   15.30
  -9  -6  -1   27.30   16.90
   9   6   1   34.00   16.00
  -9  -6   1   18.90   14.20
   9   6   1   50.09   18.80
   9  -6  -1   55.59   20.50
  -9  -7  -1    8.10    9.50
   9   7  -1   58.79   15.90
   9  -7   1   29.10   15.10
  -9   7   1   52.19   11.60
   9   7  -1   33.10   12.30
   9   7   1   35.30   17.40
   9  -7  -1   34.80   13.50
   9   7   1   25.40   13.30
  -9  -7   1   15.70   11.50
   9   8  -1   68.79   18.10
   9  -8   1   23.80   15.00
   9   8  -1   49.90   18.10
  -9   8   1   67.99   17.20
  -9  -8  -1   33.30   21.20
   9   8   1   64.09   24.50
   9   8   1   61.19   22.30
  -9  -8   1   35.50   17.00
   9  -8  -1   71.89   23.20
   9   9  -1   67.19   21.10
  -9   9   1   65.99   17.20
  -9  -9  -1   12.30   24.50
   9   9  -1   52.39   18.10
  -9   9  -1   46.90   14.90
   9   9   1   64.39   25.30
   9  -9  -1   70.09   24.60
   9   9   1   62.39   23.10
  -9 -10  -1   22.00   18.50
   9 -10   1   63.39   26.20
   9  10  -1   25.30   12.70
   9  10  -1   22.20   16.50
  -9  10   1   42.40   14.30
   9  10   1   47.40   24.30
  -9 -10   1    0.90   17.90
   9  10   1   43.80   19.50
  -9  10  -1   38.40   14.40
   9  11  -1   24.00   18.80
  -9  11   1    9.60    9.10
   9  11   1   31.40   25.00
  -9  11  -1    5.10    9.60
   9  11   1    3.40   13.30
   9  12  -1   30.70   19.00
  -9  12   1   15.10   11.70
   9  12   1   46.20   19.20
   9  12   1   17.70   22.30
   9   0  -2    3.10    2.30
  -9   0  -2    0.30    3.80
  -9   0   2    4.90    3.90
   9   0   2   -1.50    2.50
  -9  -1  -2   44.90   19.40
   9  -1   2   77.69   13.90
   9   1  -2   72.79   12.10
   9   1   2   89.49   16.70
  -9  -2  -2   48.30   21.90
   9   2  -2   37.70    9.20
  -9   2   2   25.60   10.30
   9  -2  -2   41.30    6.80
   9  -2  -2   52.59    8.70
   9   2   2   72.99   16.50
  -9  -2   2   24.20   10.70
   9   3  -2  385.06   54.49
  -9  -3  -2  301.87   64.99
   9  -3  -2  432.16   55.19
   9   3   2  479.35   62.29
   9   4  -2   88.09   19.10
   9   4   2   95.39   23.10
   9  -4  -2   76.99   16.50
   9   4   2   87.79   23.30
  -9   5   2   39.50   17.70
   9   5  -2   40.50   12.70
  -9  -5  -2   41.30   22.60
   9  -5  -2   25.80   11.40
  -9  -5   2   30.20   13.70
   9   6  -2  312.77   43.40
   9  -6   2  366.26   52.79
   9   6  -2  282.47   46.60
  -9   6   2  266.97   41.20
  -9   6   2  206.28   50.59
   9   6   2  414.86   57.29
   9  -6  -2  390.86   51.29
   9   6   2  416.86   57.89
  -9   7   2  370.46   51.99
   9   7  -2  418.46   58.39
  -9   7   2  312.87   65.99
   9  -7  -2  449.46   61.59
  -9   8   2   77.49   15.30
   9   8  -2  127.99   29.40
  -9   8   2   48.70   25.70
  -9  -8  -2   36.90   20.90
   9  -8  -2  110.89   28.30
   9   8   2  140.79   32.70
  -9   9   2   99.79   39.00
   9   9  -2   75.39   21.10
   9  -9  -2   85.39   24.80
  -9  -9   2   56.49   23.60
  -9  10   2  419.96   78.29
   9  10  -2  290.67   53.89
  -9  10   2  275.27   46.80
   9 -10   2  380.26   66.29
   9  10   2  435.36   70.09
   9  10   2  341.77   61.09
  -9  11   2  172.18   34.80
   9  11  -2  256.67   46.10
   9  11   2  337.97   60.49
   9  11   2  275.67   51.79
  -9  12   2   51.89   17.50
   9  12  -2   67.39   28.90
   9  12   2   86.69   34.00
   9  12   2   86.59   30.00
   9   0   3    0.70    3.10
  -9   0   3   -0.60    1.40
  -9   0  -3    1.70    4.60
   9   0  -3    1.10    1.40
   9   1  -3    3.50    2.80
   9  -1   3   24.90    7.80
  -9   1   3    5.60    3.50
  -9  -1  -3    8.20    7.00
   9   1   3   15.80    7.80
   9  -1  -3    6.70    2.00
  -9   2   3    6.20    4.70
   9   2  -3    9.90    4.20
   9  -2   3   11.50    4.60
  -9  -2  -3    2.60    5.80
  -9  -2   3    5.00    3.50
   9   2   3   14.00    8.50
   9   3  -3   15.10    6.00
  -9  -3  -3   11.30   11.30
  -9   3   3    6.30    6.10
   9   3   3    9.00    8.00
   9  -3  -3   10.20    4.30
  -9  -3   3    0.90    3.80
  -9   4   3   13.40    7.90
   9   4  -3   15.80    6.40
   9   4   3   55.89   19.20
   9   4   3   61.69   18.10
  -9  -4   3    6.60    5.50
   9  -4  -3    7.70    5.30
  -9   5   3   28.00    5.50
  -9   5   3   13.00    9.60
  -9  -5  -3   59.69   24.00
   9   5  -3   29.00   10.00
   9   5   3   62.69   21.80
  -9  -5   3   15.60    8.90
   9   5   3   78.59   21.70
   9  -5  -3   33.20   11.00
  -9   6   3   12.70   12.60
  -9   6   3   32.70    7.30
  -9  -6  -3    8.70   14.20
   9   6  -3   22.80   10.50
   9  -6   3   31.90   12.00
   9  -6  -3   25.10   11.40
   9   6   3   49.80   19.60
  -9  -6   3   18.60   12.00
   9   6   3   50.69   21.40
  -9   7   3   27.20    7.80
   9  -7   3   27.90   12.80
   9   7  -3   10.70    7.60
  -9   7   3   18.70   14.70
   9   7   3   29.90   19.50
   9  -7  -3   21.40   11.50
   9   7   3   38.80   20.80
  -9  -7   3    4.10   10.60
  -9   8   3   27.30    8.50
  -9   8   3    4.90   15.10
   9  -8   3    9.80   10.20
   9   8  -3   18.00   11.70
   9  -8  -3   16.00   11.20
  -9  -8   3   14.00   12.40
   9   8   3   64.59   25.40
   9   8   3   85.99   29.20
   9   9  -3   35.90   14.90
  -9   9   3   40.30   11.50
  -9   9   3   22.20   21.90
   9   9   3   81.19   30.70
  -9  -9   3   27.20   15.10
   9  -9  -3   50.19   18.20
   9   9   3   45.50   25.60
   9  10  -3    2.30   10.30
  -9  10   3   42.40   35.40
  -9  10   3   24.30    9.60
  -9 -10   3   45.20   21.70
   9  10   3   14.90   17.10
   9  10   3   36.70   23.80
   9  11  -3    1.50    9.10
  -9  11   3   12.60   10.50
  -9  11   3   19.70   34.50
   9 -11  -3   24.40   21.60
   9  11   3   19.70   21.90
   9  11   3    9.70   22.70
  -9  12   3   10.80    9.50
   9  12  -3    5.30   14.70
  -9  12   3   42.30   40.40
   9  12   3   37.20   24.90
   9  12   3    3.60   21.20
   9   0   4    3.60    4.50
   9   0  -4    3.60    1.70
  -9   0  -4    1.60    4.30
  -9   1   4   16.60    6.50
   9  -1   4   27.30    8.50
   9   1  -4   29.10    5.30
  -9  -1  -4   10.90    7.60
   9   1   4   19.40    8.70
  -9  -2  -4   57.59   18.50
   9   2  -4   50.29    9.20
  -9   2   4   30.90   13.30
   9   2   4  108.89   25.30
  -9  -3  -4  166.28   46.20
   9   3  -4  167.28   23.90
   9  -3  -4  158.28   21.50
   9   4  -4  100.59   15.90
  -9   4   4   52.99   22.60
  -9  -4  -4  130.29   38.50
   9   4   4  141.09   33.30
   9  -4  -4   88.89   15.10
  -9  -4   4   56.69   17.20
  -9  -5  -4  111.09   35.20
  -9   5   4   95.89   12.50
   9   5  -4   84.99   16.30
  -9   5   4   65.09   25.80
  -9  -5   4   46.30   18.10
   9   5   4  142.29   34.70
   9  -5  -4   76.69   16.40
   9   5   4  218.98   43.40
  -9   6   4   94.79   35.60
   9   6  -4  180.08   27.30
  -9   6   4  177.18   22.20
  -9  -6  -4  127.09   39.60
   9  -6  -4  158.28   27.40
  -9  -6   4  116.09   34.00
  -9   7   4  135.09   44.10
   9   7  -4  210.38   34.90
  -9   7   4  223.98   30.40
   9   7   4  363.06   58.69
   9  -7  -4  217.88   36.70
  -9   8   4  137.59   21.30
  -9   8   4   92.79   41.90
   9   8   4  151.18   41.00
   9   8   4  267.87   67.39
   9  -8  -4  125.79   30.70
   9   9  -4   96.69   25.10
  -9   9   4  108.09   19.00
  -9   9   4  142.99   52.49
   9   9   4  273.07   65.59
   9   9   4  215.88   52.69
   9  -9  -4   99.59   26.40
  -9  -9   4   64.79   30.80
  -9  10   4  107.69   53.19
  -9  10   4  116.19   21.40
  -9 -10   4   88.39   36.60
   9  10   4  220.08   54.99
   9  10   4  176.18   47.70
  -9  11   4  106.89   20.90
  -9  11   4  136.29   53.09
   9  11  -4  110.49   31.40
   9  11   4  157.18   48.90
   9 -11  -4   99.89   31.50
   9  11   4  199.28   63.79
   9  12  -4   41.20   22.00
  -9  12   4   59.49   41.30
  -9  12   4   46.00   14.90
   9  12   4  122.19   47.20
   9  12   4   61.89   32.90
   9   0   5   -3.90    5.20
  -9   1   5    3.80    5.00
  -9  -1  -5   38.30   15.00
   9  -1   5   27.00   11.10
   9   1  -5   15.00    4.40
   9   1   5   19.00   10.10
  -9   2   5    1.70    6.50
   9  -2   5   10.30    6.80
   9   2  -5    4.90    3.50
  -9  -2  -5    9.60   12.50
   9   2   5    8.90    8.40
  -9  -3  -5    4.40    8.00
   9  -3   5   11.20    7.00
  -9   3   5   12.00    9.80
   9   3  -5   10.10    5.00
   9   3   5    2.80    8.80
  -9  -4  -5   23.30   13.50
  -9   4   5    2.00    9.80
  -9  -4   5    9.50    6.60
   9   4   5   14.40   11.60
  -9   5   5   18.70   15.30
   9   5  -5   10.60    5.80
  -9  -5  -5    4.80    9.70
   9  -5  -5   21.60    7.40
   9   5   5    3.10   15.40
   9   5   5    6.50   11.10
  -9  -5   5    5.50    6.90
   9   6  -5   14.00    8.60
  -9   6   5   21.30    5.20
  -9   6   5   12.30   19.00
  -9  -6  -5   -3.20    9.50
   9   6   5   15.00   18.70
  -9  -6   5   12.80    8.30
   9  -6  -5   22.80    8.90
   9   6   5    7.60   13.90
  -9  -7  -5   -3.10    8.20
  -9   7   5   -7.40   17.10
   9   7  -5   36.00   11.80
   9   7   5    4.80   13.50
   9  -7  -5   20.80    9.80
  -9  -7   5    2.10   11.70
   9   7   5    6.50   14.50
  -9   8   5   21.30    7.40
  -9   8   5    9.40   17.60
   9   8  -5   23.70   11.60
   9   8   5   34.00   28.30
   9  -8  -5   51.39   16.70
   9   8   5   32.80   26.30
  -9  -8   5   25.60   16.00
  -9   9   5    4.20   25.90
  -9   9   5    7.40    5.80
  -9  -9  -5   28.90   26.30
   9   9  -5    7.70    8.70
   9   9   5   10.20   19.30
  -9  -9   5    6.60   18.70
   9   9   5   31.60   30.40
   9  -9  -5   20.10   10.50
  -9  10   5   -4.00   21.00
   9  10  -5    7.50   10.00
  -9  10   5   14.30    7.30
   9  10   5   28.30   26.70
   9  10   5    6.80   20.80
   9 -10  -5   -8.60    7.30
  -9 -10   5   27.90   21.40
  -9  11   5   -2.40    5.30
   9  11  -5    1.80    9.40
  -9  11   5  -16.20   34.90
   9  11   5    6.00   24.80
   9  11   5   23.30   26.20
   9 -11  -5    8.40   14.10
   9   0   6   -4.00    4.10
  -9  -1  -6   24.50   11.40
   9  -1   6   31.40   12.70
  -9   1   6   29.70   11.20
   9   1   6   27.80   12.30
  -9   2   6   43.10   17.40
   9  -2   6   29.30   11.70
  -9  -2  -6   33.00   15.20
   9   2  -6   49.60    8.80
   9   2   6   18.70   13.20
  -9  -3  -6  118.09   31.60
   9   3  -6  116.79   18.20
   9  -3   6  100.89   21.90
   9   3   6  103.59   32.80
  -9   4   6   29.90   17.30
   9   4  -6   66.09   13.70
  -9  -4  -6   46.50   18.10
  -9  -4   6   27.00   11.00
   9   4   6   42.30   19.50
  -9  -5  -6   43.30   16.60
  -9   5   6   26.70    4.20
  -9   5   6   44.30   22.90
   9   5   6   88.29   33.60
   9   5   6   88.19   33.60
   9  -5  -6   12.70    6.10
  -9  -5   6   28.00   12.40
  -9   6   6  107.19   38.60
   9   6  -6  177.28   24.50
  -9   6   6  119.69   17.20
  -9  -6  -6  126.29   35.50
  -9  -6   6   68.79   33.60
   9   6   6  112.79   38.70
   9   6   6  166.98   55.29
   9   7  -6  123.09   23.20
  -9   7   6  135.09   44.70
   9  -7  -6  115.99   22.00
   9   7   6  110.69   39.10
  -9   8   6   82.29   38.70
  -9  -8  -6   60.89   27.70
  -9   8   6   62.89   13.00
   9   8  -6   51.49   16.80
   9  -8  -6   65.09   18.10
   9   8   6  165.28   53.29
  -9  -8   6   62.39   26.10
   9   8   6  154.38   51.59
   9   9  -6   81.19   21.90
  -9   9   6   51.29   13.10
  -9   9   6   62.99   38.60
   9   9   6  118.89   45.80
  -9  -9   6   34.40   24.30
   9   9   6  238.58   71.29
   9  -9  -6   57.19   18.20
   9  10  -6  136.49   31.60
  -9  10   6  118.99   56.19
  -9  10   6  111.69   20.10
   9  10   6  159.48   59.39
   9 -10  -6  136.59   30.00
   9  10   6  344.47   82.59
  -9 -10   6   79.99   40.80
   9  11  -6   37.60   17.70
  -9  11   6   87.69   53.69
  -9  11   6   56.29   13.80
   9  11   6   99.79   55.49
   9  11   6  153.58   61.89
   9 -11  -6   41.90   20.30
  -9   0   7   -1.50    3.80
   9   0   7   -1.30    7.30
   9  -1   7    1.00    6.30
  -9  -1  -7    7.70    6.80
  -9   1   7    5.10    7.90
   9   1   7   -3.50    5.10
   9  -2   7    3.20    6.40
  -9   2   7   12.00   10.00
  -9  -2  -7    9.80    8.70
   9   2   7   -0.30    8.60
  -9  -3  -7   19.20   11.30
  -9   3   7    9.60   10.80
   9  -3   7   19.60   11.30
   9   3  -7   21.30    7.90
   9   3   7   17.30   16.20
  -9  -4  -7    4.90    9.50
   9   4  -7    7.50    5.60
  -9   4   7   -4.40    7.10
   9   4   7   28.80   21.30
  -9   5   7   25.50   17.10
  -9  -5  -7   42.60   21.00
   9   5  -7   30.80   10.90
  -9  -5   7   25.70   11.50
   9  -5  -7   25.70    5.70
   9   5   7   14.00   18.40
   9   6  -7    0.20    4.50
  -9   6   7    5.00    2.60
  -9  -6  -7   -1.00   11.50
  -9   6   7    8.10   12.90
   9   6   7   -3.40   13.00
   9   6   7    5.30   19.90
   9  -6  -7    1.50    3.50
  -9   7   7  -15.70   13.90
  -9   7   7    5.00    3.30
  -9  -7   7   17.40   11.10
   9  -7  -7   13.30    6.40
   9   7   7   33.70   25.30
   9   7   7   28.50   25.40
  -9  -8  -7   21.00   17.20
   9   8  -7   13.80    9.90
  -9   8   7    7.40    4.30
  -9   8   7    4.40   18.50
   9   8   7   62.99   62.29
   9   8   7   25.20   25.60
   9  -8  -7    6.80    8.10
  -9  -8   7   -0.10   13.70
   9   9  -7   17.90   10.70
  -9   9   7   16.10    6.40
  -9   9   7   53.89   37.30
  -9  -9   7    9.80   18.80
   9   9   7   43.40   32.70
   9   9   7    5.10   24.40
   9  -9  -7    6.90    9.00
   9  10  -7   -1.90    8.00
  -9  10   7   -2.50   27.10
   9  10   7   23.60   36.60
   9  10   7   13.20   26.50
   9 -10  -7   13.70   11.90
  -9  11   7  -15.70   29.40
   9  11  -7    8.20   10.50
  -9  11   7    6.10    6.00
   9 -11  -7   26.70   15.50
   9  11   7    1.10   33.20
   9  11   7   16.50   35.80
  -9   0   8    2.10    4.80
   9   0   8    1.20    8.50
  -9   1   8   17.00   10.60
   9  -1   8    7.80    9.80
   9   1   8    8.10   10.20
  -9  -2  -8   30.50   12.50
   9  -2   8   27.00   13.60
  -9   2   8   30.50   14.90
   9   2   8   12.70   14.40
   9  -3   8   52.99   18.40
  -9  -3  -8   72.59   21.30
  -9   3   8   56.39   22.30
   9   3   8   61.89   30.00
  -9  -4  -8   50.69   19.10
   9  -4   8   29.60   14.30
  -9   4   8   82.89   27.90
   9   4  -8   54.29   13.70
   9   4   8   18.20   18.50
  -9  -5  -8   94.89   27.20
   9   5  -8   75.99   18.70
  -9   5   8   97.49   34.20
   9   5   8  108.39   44.60
  -9   6   8   97.79   37.70
   9   6  -8   84.49   21.10
  -9  -6   8  108.59   27.80
   9   6   8  142.69   51.69
   9   6   8   64.99   40.80
   9  -6  -8   98.39   14.60
  -9   7   8  111.19   40.20
  -9  -7  -8   85.19   26.90
  -9   7   8   94.79   12.50
   9   7  -8   77.09   19.40
  -9  -7   8   79.59   25.40
   9   7   8  109.59   51.49
   9  -7  -8   66.39   14.60
   9   7   8  103.79   48.80
   9   8  -8   51.69   16.90
  -9   8   8  119.09   47.30
  -9   8   8   58.49   10.40
   9   8   8  159.18   59.19
   9  -8  -8   65.09   15.10
   9   8   8   96.59   49.30
  -9  -8   8   51.89   24.90
  -9   9   8  135.89   53.29
  -9   9   8   61.59   12.70
   9   9  -8   82.89   22.60
   9  -9  -8  109.59   19.60
   9   9   8  214.48   74.99
   9   9   8   86.39   46.20
  -9  -9   8   64.99   29.40
   9  10  -8   73.09   23.80
  -9  10   8  141.79   57.49
  -9  10   8   69.09   13.50
   9 -10  -8   77.49   19.90
   9  10   8   77.59   58.89
   9  10   8  210.88   73.89
  -9   0   9  -10.20    5.10
   9   0   9   -1.00    9.00
  -9   1   9   20.40   12.30
   9  -1   9    2.70   10.30
  -9  -1   9    1.60    6.10
   9   1   9   12.10   15.30
  -9   2   9   13.70   10.40
   9  -2   9   -7.40    8.70
   9   2   9   10.00   17.30
  -9   3   9   -5.10   10.20
   9  -3   9    0.20   10.10
  -9  -3  -9   -0.20    5.80
   9   3   9   -7.60   12.10
   9  -4   9   12.50   11.20
  -9   4   9   45.50   19.60
  -9  -4  -9   -1.50    7.80
   9   4   9    1.30   18.60
  -9   5   9    4.80   12.80
  -9  -5  -9   -0.40    7.10
   9  -5   9   -0.10    7.20
   9   5   9   13.40   15.10
  -9  -6  -9   -6.50   15.50
   9   6  -9    6.60    8.20
  -9   6   9   21.30   19.70
   9   6   9    5.10   28.30
   9   6   9    0.50   21.50
  -9  -6   9   11.40   10.10
   9   7  -9    7.50    8.20
  -9  -7  -9   12.70   11.30
  -9   7   9  -11.90   18.60
   9   7   9   43.80   32.70
   9  -7  -9   14.30    5.10
  -9  -7   9   10.90   15.90
   9   7   9   44.50   39.10
  -9   8   9  -36.70   19.60
   9   8  -9   22.00   10.60
   9   8   9   19.10   24.30
   9   8   9  -21.70   28.40
   9  -8  -9   11.10    5.70
  -9  -8   9  -13.20   14.60
  -9   9   9  -18.00   22.50
   9   9  -9    7.90   10.00
  -9   9   9   12.10    5.10
  -9  -9   9   13.60   22.60
   9   9   9  -10.00   23.30
   9  -9  -9    5.90    6.20
   9   9   9   33.60   37.00
   9   0  10    6.90   16.00
  -9   0  10   -0.20    7.10
  -9   1  10   -7.20   10.30
   9  -1  10    3.20    9.20
   9   1  10  -14.80   10.90
  -9  -1  10   10.00    6.80
  -9   2  10   16.50   14.50
   9  -2  10   19.60   15.70
  -9  -2  10    9.70    7.70
   9   2  10  -15.20   16.60
   9  -3  10   20.00   16.00
  -9  -3 -10   33.40   14.10
  -9   3  10   42.80   21.30
   9   3  10   16.60   25.90
   9  -4  10   26.60   17.30
  -9   4  10    3.90   13.90
   9   4  10   27.40   30.20
  -9   5  10   26.40   18.80
   9  -5  10    0.50    8.30
   9   5  10   19.20   30.80
   9  -6  10   50.89   18.80
  -9   6  10   86.09   35.80
  -9  -6 -10   78.39   24.00
   9   6  10   77.49   42.20
   9   6  10  -14.20   32.50
  -9  -6  10   87.29   23.20
  -9   7  10   47.70   28.50
   9   7  10   62.39   48.30
   9   7  10  132.09   60.09
  -9  -7  10   42.50   19.20
  -9   8  10   35.10   31.90
   9   8  10   39.30   49.60
   9   8  10   15.30   24.60
  -9  -8  10   49.40   23.20
  -9   0  11    1.70    8.30
   9   0  11   -0.30   14.50
  -9   1  11    2.30   12.10
   9  -1  11  -15.60   11.70
   9   1  11    0.30   12.80
  -9  -1  11   -1.10    7.40
  -9   2  11   -0.10    9.90
   9  -2  11    2.00   13.70
   9   2  11   -0.20   21.30
  -9  -2  11   -1.80    6.90
   9  -3  11    8.20   17.20
  -9   3  11   -0.80   10.60
   9   3  11   26.80   38.70
  -9   4  11   11.00   15.40
   9  -4  11   22.40   23.40
   9   4  11   35.10   32.20
  -9  -5 -11   17.70   11.40
  -9   5  11    3.50   16.40
   9  -5  11   17.50   18.00
   9   5  11   39.10   39.30
  -9   6  11   12.60   17.70
   9  -6  11   14.50   15.30
   9   6  11    0.60   29.90
  -9  -6  11    5.10   12.20
   9   6  11   16.40   25.50
   9  -7  11    8.70   11.00
  -9   7  11   33.90   25.00
   9   7  11  -25.20   38.00
  -9  -7  11   10.60   14.40
   9   7  11  -17.00   23.70
   9   0  12    1.40   16.10
   9  -1  12    9.60   19.80
  -9   1  12    2.70   10.90
   9   1  12   10.30   20.40
  -9  -1  12    4.70   10.50
  -9   2  12   12.10   13.10
   9  -2  12  -12.00   11.30
  -9  -2  12    3.30   14.80
   9   2  12   19.70   22.90
  -9   3  12   81.39   26.30
   9  -3  12   56.29   27.80
  -9  -3  12   24.30   14.60
   9   3  12   31.20   36.00
   9  -4  12   32.10   24.80
  -9   4  12   23.70   19.00
   9   4  12   21.20   46.00
  -9   5  12   58.09   26.50
   9   5  12   39.80   43.70
   9  -6  12   37.10   22.20
  -9   6  12  109.79   37.20
   9   6  12   56.59   39.40
   9   6  12   89.19   62.29
  -9   0  13   -4.20   10.00
   9   0  13   -4.30   23.40
   9  -1  13  -15.00   22.00
  -9   1  13   21.70   14.50
  -9  -1  13    0.20    9.60
   9   1  13   14.40   34.00
  -9   2  13    3.20   12.90
   9  -2  13   -8.00   22.40
   9   2  13   22.80   34.10
  -9  -2  13  -10.50    7.90
  -9   3  13    9.10   14.80
   9  -3  13   12.70   23.50
   9   3  13   30.20   39.80
  -9  -3  13   -5.40    9.10
  -9   4  13  -15.40   12.90
   9  -4  13   15.90   19.80
   9   4  13  -10.30   45.20
  -9  -4  13   10.80   11.90
 -10   0   0   43.10   16.00
  10   0   0   63.29   11.10
  10   1   0    3.30    3.80
 -10  -1   0    3.10    7.60
  10  -1   0    1.50    2.50
  10  -2   0   20.60    6.70
 -10  -2   0   15.00   12.30
  10   2   0   20.30    7.10
  10  -2   0   23.40    6.50
  10   2   0   16.90    6.90
  10   3   0    3.00    4.10
  10  -3   0   -0.90    2.80
 -10  -3   0   11.80    9.50
  10   3   0   -0.70    3.90
  10   4   0   22.90    9.30
  10  -4   0   35.70   12.00
  10   4   0   24.80   10.00
 -10  -4   0   21.90   12.00
  10  -5   0   60.09   17.50
  10   5   0   53.19   17.90
  10   5   0   44.30   14.60
  10   6   0   60.69   19.40
 -10  -6   0   21.90   13.60
  10  -6   0   22.20   11.30
  10   6   0   32.00   11.40
 -10  -7   0    1.20   12.00
  10   7   0   12.90   11.40
  10  -7   0    9.50    9.10
  10   7   0    5.90    7.80
  10  -8   0   10.60   11.70
 -10  -8   0   -5.70   16.50
  10   8   0    1.40    6.20
  10   8   0    3.40    9.60
  10  -9   0   12.40   10.80
 -10  -9   0   20.30   21.90
  10   9   0   54.89   17.40
  10   9   0   30.60   17.20
  10  10   0   24.70   16.20
 -10 -10   0    6.00   16.80
  10  10   0   17.90   13.20
  10 -10   0   18.40   14.90
  10  11   0   -2.20    7.40
  10  11   0   17.40   16.50
  10  12   0   18.20   18.20
  10  12   0   19.10   14.90
  10   0   1   68.09   13.00
 -10   0  -1   50.99   19.50
 -10   0   1   80.89   21.40
  10   1  -1   49.20    8.80
  10   1  -1   31.60    6.70
 -10  -1  -1   45.40   19.10
  10  -1   1   47.40    9.10
  10  -1  -1   33.70    8.00
  10   1   1   49.00   12.50
 -10  -1   1   27.70   13.50
  10  -1  -1   37.00    7.20
  10   2  -1    7.80    3.90
 -10  -2  -1   15.40   13.40
  10   2  -1    3.50    3.90
 -10  -2   1    7.70   10.70
  10  -2  -1    6.60    3.10
  10  -2  -1    5.20    3.80
  10   3  -1    9.70    6.10
  10   3  -1   13.20    5.20
  10  -3   1   12.50    5.70
 -10  -3  -1   13.70   15.90
  10   3   1   15.70    7.80
 -10  -3   1   10.90    6.90
  10   3   1    9.80    7.00
  10  -3  -1   12.20    6.00
 -10  -4  -1   17.70   15.70
  10  -4   1   35.60   11.80
  10   4  -1   57.29   15.40
  10   4  -1   51.39   11.60
  10   4   1   54.69   15.40
  10   4   1   40.90   13.60
 -10  -4   1   39.70   16.30
  10  -4  -1   45.20   12.90
  10   5  -1   13.60    8.80
 -10  -5  -1   -4.30    8.40
  10   5  -1   12.30    6.60
  10  -5   1   40.60   13.00
  10   5   1   45.40   14.90
  10   5   1   44.70   14.30
  10  -5  -1   14.40    8.30
 -10  -5   1    2.90    7.80
  10   6  -1   35.60   12.50
  10   6  -1   43.90   12.40
 -10  -6  -1   13.90   11.30
  10  -6   1   25.00   10.90
  10   6   1   44.80   17.20
  10   6   1   29.30   14.80
  10  -6  -1   58.49   24.10
 -10  -6   1   13.20   13.90
  10  -7   1    6.50    8.10
  10   7  -1    8.80   10.50
 -10  -7  -1   -2.70   11.00
  10   7  -1    8.70    7.70
  10  -7  -1    8.70    9.00
 -10  -7   1   -6.60    8.20
  10   7   1   26.90   13.30
  10   7   1    7.40    9.30
 -10  -8  -1    7.70   12.50
  10  -8   1   41.70   16.60
 -10   8   1   46.90   15.90
  10   8  -1   33.00   16.70
  10   8  -1   62.89   16.40
  10  -8  -1   29.10   15.10
  10   8   1   80.49   23.60
 -10  -8   1    6.70   12.90
  10   8   1   80.29   23.80
  10   9  -1   42.20   17.80
  10   9  -1   42.20   14.90
 -10   9   1   65.19   16.10
 -10  -9  -1   14.70   20.80
 -10  -9   1    1.70   22.40
  10   9   1   37.60   17.60
  10   9   1   91.59   28.60
  10  -9  -1  102.39   26.60
 -10 -10  -1   37.60   37.50
  10 -10   1   56.09   20.70
 -10  10   1   45.80   14.20
  10  10  -1   31.90   16.20
  10  10  -1   44.50   15.80
  10  10   1   36.50   17.40
  10 -10  -1   33.50   26.40
  10  10   1   47.90   22.70
 -10 -10   1   12.20   22.70
 -10  11   1   33.10   14.00
  10  11  -1   31.50   20.60
  10  11   1   47.00   25.30
  10  11   1   49.99   22.90
  10  12  -1   65.49   27.60
 -10  12   1   41.90   15.70
  10  12   1   43.50   21.10
  10  12   1   56.69   28.30
 -10   0  -2   44.20   17.80
 -10   0   2   52.19   18.10
  10   0   2   72.89   14.00
  10   0  -2   76.69   11.20
 -10  -1  -2   -4.70    4.80
  10  -1   2    0.00    1.90
  10   1  -2    5.80    3.60
 -10  -1   2    2.60    5.80
  10   1   2    2.10    4.10
  10  -2   2   56.49   12.10
 -10  -2  -2   62.99   26.40
  10   2  -2   79.89   12.70
  10   2   2   38.10   13.80
  10  -2  -2   69.39    9.70
 -10  -2   2   41.30   15.70
  10  -2  -2   70.09   11.20
 -10   3   2    3.00    3.80
  10   3  -2   12.30    5.80
 -10  -3  -2   17.90   12.50
  10  -3  -2   11.20    5.40
 -10  -3   2    2.30    5.10
  10   3   2   13.70    9.10
  10   4  -2   19.40    8.60
 -10   4   2    7.50    6.10
 -10  -4   2   11.30    7.90
  10  -4  -2   20.20    8.60
  10   4   2   10.50    8.40
 -10  -5  -2   -1.90    8.20
 -10   5   2    1.70    5.50
  10   5  -2   11.50    7.10
  10  -5   2   11.30    7.30
  10   5   2   -0.10    6.90
  10   5   2   -0.30    6.20
 -10  -5   2    2.90    8.00
  10  -5  -2   11.20    7.30
  10   6  -2    6.60    4.80
 -10  -6  -2   -5.90   12.40
 -10   6   2   -2.70    5.70
  10   6  -2    7.30    7.20
  10  -6   2   15.00    9.00
 -10  -6   2    0.80    6.20
  10   6   2   12.90   10.50
  10  -6  -2    2.20    6.30
  10   6   2    8.60   10.00
 -10  -7  -2   -5.20   11.30
  10  -7   2   -4.90    5.30
  10   7  -2    0.50    5.40
 -10   7   2    0.00    3.50
 -10   7   2  -10.20    5.20
  10   7   2   -0.30    7.00
 -10  -7   2    7.80    9.70
  10  -7  -2    6.50    8.20
  10   7   2    9.50   10.30
 -10  -8  -2   -3.70   12.50
  10  -8   2    5.60    9.40
 -10   8   2    5.40   12.50
 -10   8   2   11.90    6.40
  10   8  -2   -0.70    4.90
  10   8   2   -4.60    7.60
 -10  -8   2    9.60   10.90
  10  -8  -2   -1.60    5.70
  10   9  -2    5.80    9.70
 -10   9   2   18.00   16.60
 -10  -9  -2   20.90   16.60
 -10   9   2    9.40    6.90
  10   9   2   13.50   15.20
 -10  -9   2    0.10   12.60
  10   9   2   16.00   17.70
  10  -9  -2   13.90   11.80
 -10  10   2    9.30    8.20
  10 -10   2   47.20   30.40
  10  10  -2   10.60   10.80
  10  10   2    6.80   13.60
  10  10   2    6.00   13.20
 -10 -10   2   22.10   16.50
 -10  11   2   14.80    9.80
  10  11  -2    4.90   11.60
  10  11   2   28.70   24.50
  10  11   2    3.40   14.40
 -10  12   2   12.80   10.20
  10  12  -2   33.50   23.70
  10  12   2   20.70   22.30
  10  12   2   12.90   17.40
 -10   0  -3  327.77   60.59
  10   0  -3  455.25   52.79
  10   0   3  413.86   57.69
  10   1  -3  391.46   48.90
 -10  -1  -3  267.57   57.99
  10  -1   3  330.37   51.49
  10  -1  -3  439.86   47.30
  10   1   3  352.36   54.09
 -10  -2  -3  193.28   38.30
 -10   2   3  132.59   25.70
 -10  -2   3  168.08   25.00
 -10  -3  -3  135.49   44.40
  10   3  -3  207.08   29.00
  10   3   3  156.28   35.40
  10  -3  -3  209.88   25.90
  10  -3  -3  203.58   27.90
 -10  -4  -3   90.89   31.50
 -10   4   3   64.79   20.40
  10   4   3   94.69   24.00
 -10  -4   3   72.09   20.10
  10   4   3   99.59   24.10
 -10   5   3   82.29   27.10
 -10  -5  -3   49.50   24.00
  10   5   3   38.90   17.30
  10   5   3   60.09   21.30
 -10  -5   3   63.79   19.80
  10   6  -3   99.29   18.30
 -10   6   3   73.99   27.80
 -10  -6   3   57.59   25.00
  10   6   3   28.70   19.80
  10  -6  -3  114.19   19.80
  10   7  -3   40.70   12.90
 -10   7   3   44.90   20.20
  10  -7   3   30.20   14.50
 -10  -7  -3   14.80   15.40
 -10   7   3   62.89    9.50
 -10  -7   3   32.80   16.50
  10   7   3    7.20   12.60
  10   7   3   15.80   15.60
 -10   8   3   10.90   16.30
  10  -8   3    4.20    6.90
 -10  -8   3   42.20   20.40
  10   8   3   19.60   16.60
  10   8   3   23.70   15.80
  10  -9   3   38.00   19.80
 -10   9   3   82.89   17.70
  10   9  -3   95.99   23.00
 -10   9   3   88.09   39.00
 -10  -9   3   57.59   22.50
  10  -9  -3   99.99   23.30
  10   9   3   50.79   25.30
  10   9   3   61.59   29.90
 -10  10   3   37.80   12.20
  10  10  -3   51.09   17.70
 -10  10   3   68.99   48.70
  10  10   3    9.10   17.00
  10  10   3   11.50   15.10
 -10 -10   3   10.10   20.30
 -10  11   3   30.40   26.70
  10  11  -3   56.59   22.70
  10  11   3   41.80   29.30
  10 -11  -3   54.39   26.60
  10  11   3   36.20   23.80
 -10  12   3   35.50   13.00
  10  12  -3   39.70   20.70
  10  12   3   26.30   21.30
  10  12   3   68.29   34.10
 -10   0  -4   17.20    8.50
  10   0   4   18.80   10.10
  10  -1   4   -0.90    3.20
 -10  -1  -4    0.70    5.40
 -10   1   4   -0.80    3.30
  10   1  -4    5.00    2.90
  10   1   4    0.80    4.10
  10   2  -4    8.20    3.80
  10  -2   4    4.70    4.00
 -10  -2  -4   11.80    8.20
 -10   2   4    0.80    4.30
 -10  -2   4    2.50    3.00
  10   2   4    2.90    8.50
  10  -3   4    8.20    5.80
  10   3  -4    6.60    4.30
 -10  -3  -4   15.70    9.40
 -10   3   4    4.40    6.50
 -10  -3   4    1.00    3.40
  10   3   4    8.90   10.30
 -10  -4  -4   11.70   12.30
 -10   4   4   -9.30    6.70
  10   4  -4    1.20    3.20
  10  -4  -4    4.80    3.90
 -10  -4   4    3.70    5.40
  10   4   4    5.90    7.90
 -10  -5  -4   11.70   15.00
  10   5  -4   30.10    9.80
 -10   5   4   -4.50    5.90
  10   5   4   13.00   14.60
 -10  -5   4    9.30    7.30
  10  -5  -4   23.00    8.30
  10   5   4   12.90   12.20
  10   6  -4    9.60    6.80
 -10   6   4    7.00   12.50
  10  -6   4   14.00    8.20
 -10  -6  -4   -1.40   11.20
  10   6   4   23.60   16.30
  10   6   4    3.80   11.70
  10  -6  -4    8.80    7.00
 -10  -6   4   -1.90    6.90
  10   7  -4   10.60    8.10
  10  -7   4    6.50    9.80
 -10   7   4   -3.60   12.60
  10   7   4    6.20   12.40
  10   7   4   -5.90    9.50
  10  -7  -4    8.50    8.00
 -10  -7   4    3.10   11.00
 -10   8   4   15.60   17.70
 -10   8   4   20.50    7.20
  10   8  -4   12.90    9.70
  10   8   4   19.60   15.40
  10   8   4    8.80   16.20
  10  -8  -4   16.40   11.40
 -10  -8   4   32.20   16.20
 -10   9   4   26.90    9.00
  10  -9   4   10.70   15.20
  10   9  -4   23.50   13.60
 -10   9   4   33.30   24.50
  10   9   4   26.90   21.70
  10  -9  -4   28.50   14.00
  10   9   4   41.80   26.30
 -10  -9   4   40.60   26.10
 -10  10   4    5.50    5.70
  10  10  -4   11.70   11.80
 -10  10   4   17.90   25.10
  10 -10  -4   -3.40    7.40
  10  10   4   13.90   19.30
  10  10   4   30.80   24.20
 -10  11   4   31.60   32.80
  10  11  -4    4.20   10.40
 -10  11   4    2.80    6.00
  10 -11  -4    6.50   14.30
  10  11   4   -9.20   16.10
  10  11   4    4.50   21.90
 -10  12   4   27.50   10.90
  10  12  -4    2.40   13.30
 -10  12   4    4.30   31.30
  10  12   4   11.30   26.60
  10  12   4    6.20   19.70
  10   0   5   21.30   12.20
  10   0  -5   50.39    7.10
 -10   1   5    1.00    5.80
  10   1  -5   12.50    4.20
  10  -1   5    2.30    4.80
 -10  -1  -5   11.50    7.90
  10   1   5    6.40    6.70
 -10   2   5   28.40   12.40
 -10  -2  -5   26.60   16.50
  10   2   5   15.30   11.30
 -10   3   5    8.20   10.00
  10   3  -5    6.50    4.90
  10  -3   5    3.00    5.80
 -10  -3  -5    9.40    9.00
  10   3   5    0.60    9.40
 -10  -3   5   12.80    5.40
  10   4  -5   51.39   12.60
 -10   4   5   38.90   19.60
 -10  -4   5   32.40   11.10
  10  -4  -5   47.20    7.80
  10   5  -5   32.40   10.00
 -10  -5  -5    3.50   12.70
 -10   5   5   10.10   13.70
  10   5   5   20.20   15.40
 -10  -5   5    6.70    7.70
  10   5   5    1.70    9.90
  10   6  -5   37.20   11.30
 -10  -6  -5   10.40   13.50
 -10   6   5   27.00   21.50
  10   6   5    0.60   10.40
  10   6   5   -0.90   11.50
  10  -6  -5   52.99   12.80
 -10  -6   5   20.40   12.00
  10   7  -5   14.70    8.80
 -10   7   5   18.00   20.50
  10  -7  -5   36.80   11.70
  10   7   5   24.70   21.70
 -10  -7   5   26.30   15.70
  10   8  -5   40.90   13.80
 -10   8   5   27.30   25.50
 -10   8   5   52.49    9.90
  10   8   5   19.40   20.10
  10   8   5   35.30   27.70
 -10  -8   5   54.19   22.20
  10  -8  -5   52.59   17.30
  10   9  -5   29.90   14.00
 -10   9   5   38.10   10.00
 -10   9   5   35.30   24.60
  10  -9  -5   35.20   14.60
  10   9   5   20.50   25.10
  10   9   5   52.19   30.40
 -10  -9   5   19.00   18.80
 -10  10   5   32.20   10.50
  10  10  -5   33.80   15.70
 -10  10   5   46.90   34.90
  10 -10  -5   41.80   14.00
  10  10   5   33.00   33.70
 -10 -10   5   38.80   27.30
  10  10   5   15.00   26.10
  10  11  -5   18.60   14.60
 -10  11   5   35.80   32.50
 -10  11   5   24.50   10.20
  10  11   5   35.70   33.40
  10  11   5   36.30   30.10
  10 -11  -5   32.60   17.10
  10   0   6   17.30    9.50
  10  -1   6   13.30   10.30
 -10  -1  -6    6.30    7.50
 -10   1   6   15.10    9.00
  10   1  -6   13.30    4.60
  10   1   6   11.30    8.90
  10   2  -6   11.70    5.00
 -10  -2  -6    8.00    7.90
 -10   2   6    6.40    8.00
  10  -2   6    2.00    5.40
  10   2   6    5.40    7.10
 -10  -3  -6    4.70    8.20
  10  -3   6   10.00    7.40
  10   3  -6   10.80    5.60
 -10   3   6    8.90    8.80
  10   3   6    4.10   10.40
 -10  -4  -6   11.40    9.50
  10   4  -6    9.60    5.60
 -10   4   6   10.90   12.80
  10   4   6   20.00   14.90
 -10  -4   6    0.80    5.40
 -10  -5  -6   10.30   13.10
  10   5  -6    5.80    5.70
 -10   5   6    8.00   11.40
 -10  -5   6   12.00    8.30
  10  -5  -6    8.10    4.00
 -10   6   6   31.70   20.50
  10   6  -6    4.00    6.00
 -10  -6  -6   17.10   17.50
  10   6   6    2.70   11.60
  10  -6  -6    0.70    3.60
  10   6   6    3.80   11.80
 -10  -6   6   -4.80    9.90
  10   7  -6    9.70    9.10
 -10   7   6    6.20    3.70
 -10   7   6   22.70   23.50
  10   7   6    5.60   11.70
 -10  -7   6    7.00   11.30
  10  -7  -6    6.50    5.40
  10   7   6   20.10   21.60
  10   8  -6    7.70    8.90
 -10   8   6  -20.60   18.60
 -10  -8  -6    9.70   17.30
 -10   8   6    5.80    4.40
 -10  -8   6   25.40   19.20
  10   8   6   11.60   20.30
  10  -8  -6    8.70    8.00
  10   8   6   28.40   25.50
 -10   9   6    6.30   21.90
 -10   9   6    5.20    5.00
  10   9  -6    6.10    9.60
  10   9   6   12.00   23.30
  10  -9  -6    8.00    9.40
  10   9   6    8.20   23.00
 -10  -9   6    8.30   20.50
  10  10  -6   13.50   12.10
 -10  10   6   15.70   33.80
 -10  10   6    8.30    7.80
  10  10   6   53.89   40.80
  10  10   6   -8.70   20.90
  10 -10  -6   13.90   11.80
 -10 -10   6  -23.50   21.00
 -10  11   6   -4.80   33.00
  10  11  -6   10.20   12.40
 -10  11   6    9.00    6.80
  10 -11  -6    5.30   13.50
  10  11   6   54.79   37.90
  10  11   6   27.70   35.30
 -10   0   7  176.08   26.90
 -10  -1  -7  200.78   35.40
  10  -1   7  212.08   38.10
 -10   1   7  218.98   34.50
  10   1   7  187.08   40.00
 -10  -2  -7  122.69   29.10
  10   2  -7  113.89   18.40
 -10   2   7  111.29   27.80
  10  -2   7  136.19   27.20
  10   2   7  138.49   36.70
 -10  -3  -7   86.19   26.30
 -10   3   7   84.09   26.40
  10  -3   7  120.99   28.70
  10   3  -7  121.39   18.10
  10   3   7   76.39   33.20
 -10  -4  -7   50.49   19.60
 -10   4   7  109.59   33.50
  10  -4   7   41.50   15.70
  10   4   7   44.50   26.80
 -10  -5  -7   41.60   21.10
  10   5  -7   95.39   16.20
 -10   5   7   73.29   29.70
 -10  -5   7   53.19   18.30
  10   5   7   67.59   33.80
 -10  -6  -7    3.10   11.80
  10   6  -7   45.80   12.00
 -10   6   7   96.99   33.80
  10   6   7   -9.30   17.30
 -10  -6   7   25.00   12.10
  10   6   7   -6.10   12.70
  10   7  -7   30.10   13.90
 -10  -7  -7    8.10   16.00
 -10   7   7   24.40   21.80
 -10   7   7   32.00    6.00
  10  -7  -7   50.19   11.20
  10   7   7   16.90   20.40
  10   7   7   12.00   20.60
 -10  -7   7   31.20   16.20
  10   8  -7   51.69   15.20
 -10   8   7   46.90    9.60
 -10   8   7   74.29   35.50
 -10  -8   7   43.80   21.80
  10   8   7   29.30   25.50
  10   9  -7   36.70   14.20
 -10   9   7   83.29   60.79
 -10   9   7   38.10    9.50
  10  -9  -7   58.99   14.50
 -10  -9   7    7.80   20.70
  10   9   7   39.10   33.20
  10   9   7   50.19   38.50
  10  10  -7   51.69   19.40
 -10  10   7   23.10   33.00
 -10  10   7   32.60    9.40
  10  10   7   66.39   49.20
  10  10   7   -5.20   28.00
  10 -10  -7   34.40   14.60
 -10   0   8   74.39   16.50
  10   0   8   45.70   18.60
 -10   1   8   -6.00    7.40
  10  -1   8    9.40    9.60
  10   1   8    0.30    8.30
  10  -2   8    3.50    6.00
 -10  -2  -8   24.20   10.80
 -10   2   8   10.20   10.70
  10   2   8    6.70   11.30
  10  -3   8   27.70   16.30
 -10   3   8   17.50   12.10
 -10  -3  -8   16.80   13.50
  10   3   8   66.79   29.50
 -10  -4  -8   51.49   19.70
 -10   4   8   12.40   13.30
  10  -4   8   38.60   14.90
  10   4   8   32.40   28.20
  10   5  -8   13.60    8.80
 -10  -5  -8  -11.60    6.20
 -10   5   8   -5.60   11.10
  10  -5   8   10.50    9.30
  10   5   8   -4.40   19.00
 -10  -5   8    9.20    8.50
 -10   6   8   -3.00   14.30
  10   6  -8    5.60    7.00
  10   6   8  -13.10   15.30
  10   6   8   16.50   22.80
 -10  -6   8   15.20   13.20
  10   7  -8    5.00    7.70
 -10   7   8   11.20   22.20
 -10  -7  -8   54.49   23.30
 -10  -7   8   38.70   18.00
  10   7   8   34.30   26.10
  10  -7  -8   13.70    5.80
  10   7   8   17.70   23.10
  10   8  -8    6.70    8.90
 -10   8   8   12.10    4.30
 -10   8   8   11.60   19.60
  10  -8  -8   16.30    6.50
  10   8   8   61.99   35.60
  10   8   8   58.79   37.00
 -10  -8   8  -11.00   14.50
 -10   9   8   29.40   25.60
  10   9  -8   -0.80    8.50
 -10   9   8    8.60    4.40
  10  -9  -8    1.40    6.10
  10   9   8   16.60   27.90
  10   9   8   58.39   46.60
 -10  -9   8    9.00   17.50
  10  10  -8    0.80   10.00
 -10  10   8   57.89   31.10
 -10  10   8   14.60    5.80
  10  10   8   47.50   40.30
  10  10   8   15.60   37.80
  10 -10  -8   -1.80    9.20
  10   0   9    9.90   14.30
 -10   0   9    6.40    7.30
  10  -1   9   22.00   16.10
 -10   1   9   21.60   11.20
 -10  -1   9   10.60    6.30
  10   1   9   24.40   16.10
  10  -2   9    7.90   10.70
 -10   2   9   29.10   14.60
  10   2   9   -5.10    8.80
  10  -3   9   32.90   16.90
 -10   3   9   28.00   14.80
 -10  -3  -9   -3.80    6.50
  10   3   9   13.30   17.10
 -10  -4  -9   -6.80    5.30
  10  -4   9    2.10    8.40
 -10   4   9   12.00   14.50
  10   4   9   -0.10   18.60
  10  -5   9   11.00   10.60
 -10   5   9   24.80   17.90
  10   5   9   46.70   33.90
  10   6  -9   16.00   13.20
 -10   6   9  -11.30   14.00
 -10  -6  -9    0.80    8.50
  10   6   9   22.20   23.00
  10   6   9    1.90   18.10
 -10  -6   9    7.90   10.80
  10   7  -9    4.70    7.80
 -10   7   9   14.10   19.20
  10   7   9   -6.80   24.40
  10   7   9   25.70   22.80
 -10  -7   9   16.70   13.80
  10   8  -9   11.00    8.50
 -10   8   9   23.00   26.70
  10   8   9   -4.00   26.60
 -10  -8   9   56.29   21.60
  10  -8  -9    5.20    3.60
  10   8   9   -6.00   22.80
  10   9  -9   25.80   13.90
 -10   9   9   -8.90   22.30
  10   9   9  -15.10   35.30
  10   9   9   52.89   49.60
  10  -9  -9    7.10    5.90
 -10  -9   9  -14.80   19.10
  10   0  10   68.49   29.00
 -10   0  10   10.40   11.40
 -10   1  10   30.10   13.90
  10  -1  10   39.60   24.00
 -10  -1  10   14.10    9.10
  10   1  10   24.20   20.80
  10  -2  10   13.60   15.00
 -10   2  10   44.30   17.90
 -10  -2  10   19.90    8.80
  10   2  10   19.80   22.80
 -10   3  10   57.69   21.60
  10  -3  10   45.90   20.30
  10   3  10   23.40   23.30
  10  -4  10   50.79   21.40
 -10   4  10   46.90   21.60
  10   4  10   11.00   18.60
  10  -5  10   16.80   17.40
 -10   5  10   12.60   16.20
 -10  -5 -10   29.60   15.30
  10   5  10    5.00   23.70
  10  -6  10    4.10   11.50
 -10   6  10    8.80   15.60
 -10  -6  10   42.10   16.10
  10   6  10   23.80   28.50
  10   6  10  -27.70   18.70
  10  -7  10   35.80   15.90
 -10   7  10   11.80   20.60
  10   7  10   -2.70   37.50
  10   7  10   -5.60   19.80
 -10  -7  10   23.70   18.00
 -10   8  10   -2.50   19.40
  10   8  10   24.00   27.60
  10   8  10   57.09   42.10
 -10  -8  10  -13.00   16.70
  10   0  11  -16.00   11.10
 -10   0  11   20.60   11.40
  10  -1  11   30.90   26.50
 -10   1  11   37.90   15.90
 -10  -1  11   17.90   10.50
  10   1  11   15.50   19.10
 -10   2  11   73.29   22.50
  10  -2  11   74.69   32.70
 -10  -2  11   48.20   14.60
  10   2  11   19.70   25.20
 -10   3  11   40.80   20.40
  10  -3  11   14.80   28.10
  10   3  11   38.90   23.30
  10  -4  11    7.80   13.40
 -10  -4 -11   12.20   11.20
 -10   4  11   14.00   13.50
  10   4  11  -11.60   22.10
 -10   5  11    7.90   19.40
 -10  -5 -11   32.00   13.80
  10  -5  11   24.50   18.00
  10   5  11  -49.70   26.70
 -10   6  11   10.80   20.90
  10  -6  11   15.40   14.80
 -10  -6  11   32.70   16.10
  10   6  11    4.70   44.40
  10   6  11    4.00   23.20
 -10   7  11   33.30   23.80
  10  -7  11    9.00   12.10
 -10  -7  11  -22.00   16.10
  10   7  11    8.00   43.80
  10   7  11    9.80   25.50
  10   0  12   12.70   19.70
 -10   0  12   19.50   12.10
  10  -1  12   17.30   19.50
 -10   1  12   26.80   17.30
  10   1  12    9.70   20.20
 -10  -1  12   29.20   13.10
 -10   2  12   35.00   16.80
  10  -2  12    5.70   20.40
  10   2  12    1.40   27.40
 -10  -2  12   10.10    8.80
  10  -3  12    6.60   17.30
 -10   3  12   22.90   17.60
  10   3  12   22.70   36.30
 -10  -3  12   15.80   11.60
 -10   4  12   16.40   14.90
  10  -4  12    9.80   18.70
  10   4  12   42.70   42.20
 -10   5  12    6.30   15.40
  10  -5  12   35.50   20.50
  10   5  12   35.80   47.80
 -10   6  12   -2.50   14.50
  10  -6  12   13.10   17.10
 -10  -6  12    9.00   14.60
  10   6  12  -32.30   37.50
  10   6  12    7.80   27.80
 -10   0  13   18.70   12.10
  10   0  13   33.60   30.70
  10  -1  13   12.30   26.90
 -10   1  13   -7.00    9.40
 -10  -1  13   18.30   11.80
  10   1  13   21.70   33.10
 -10   2  13   -7.30   10.50
  10  -2  13   -8.30   19.70
  10   2  13  -30.90   29.20
 -10  -2  13    1.50    8.80
 -10   3  13    5.30   13.90
  10  -3  13  -21.90   19.10
  10   3  13   28.40   42.20
 -10  -3  13   -1.10    8.10
  11   0   0    0.00    2.30
 -11   0   0    3.10    7.90
  11   1   0   78.59   13.80
 -11  -1   0   46.70   20.50
  11  -1   0   69.79   12.10
  11   2   0    6.40    5.20
  11   2   0    0.80    3.30
  11  -2   0    3.50    2.90
  11  -2   0    2.90    3.40
 -11  -2   0    5.70    7.70
  11  -3   0  146.19   24.70
  11  -3   0  148.59   22.30
  11   3   0  145.99   24.90
  11   3   0  201.78   27.30
  11   4   0   37.90   13.20
  11   4   0   22.00    8.90
 -11  -4   0    5.40    8.50
  11  -4   0   24.10    9.50
  11   5   0   36.30   11.90
  11  -5   0   40.40   12.30
 -11  -5   0    7.70   14.70
  11   5   0   31.20   12.10
  11   6   0   16.10   10.40
  11   6   0   16.60    8.90
 -11  -6   0   -8.60    9.60
  11  -6   0   23.60   10.80
  11  -7   0   38.90   16.30
  11   7   0   20.70   13.20
  11   7   0   47.10   14.30
 -11  -7   0   32.60   19.10
 -11  -8   0   19.80   11.90
  11  -8   0   66.99   21.90
  11   8   0   35.50   13.70
 -11  -9   0  -25.20   12.00
  11   9   0   -2.50    7.00
  11  -9   0   10.30    8.20
  11   9   0   13.40   11.70
  11  10   0   19.20   16.60
 -11 -10   0   -9.00   17.90
  11 -10   0   21.40   13.80
  11  10   0   29.20   14.60
  11  11   0    3.10    9.10
  11  11   0   -1.90   11.80
  11  12   0    9.40   11.00
  11  12   0    2.80   12.80
  11   0   1    0.80    3.10
 -11   0   1    5.70    8.50
  11   0  -1   -1.00    1.70
  11   0  -1    0.30    1.80
 -11   0  -1    1.00    5.00
  11   1  -1   73.29   12.10
  11  -1   1   85.39   14.30
  11   1  -1   69.79   13.30
 -11  -1  -1   72.59   27.80
  11  -1  -1   79.79   12.50
 -11  -1   1   69.59   24.90
  11  -1  -1   81.39   13.10
  11   1   1  103.49   17.20
 -11  -2  -1   14.60   13.90
  11   2  -1   12.60    4.70
  11   2  -1   14.20    6.80
  11  -2  -1   18.70    5.20
  11  -2  -1   15.90    6.10
  11   2   1   34.00   10.30
 -11  -2   1   10.50    9.80
  11  -3   1   27.90    8.00
  11  -3   1   34.50   10.30
 -11  -3  -1   17.20   15.20
  11   3   1   39.70   12.80
  11   3   1   25.30   10.10
 -11  -3   1   27.80   16.20
  11  -4   1  107.19   21.90
 -11  -4  -1   60.99   26.00
  11   4  -1  183.18   24.70
  11   4   1  134.59   24.40
  11  -4  -1  160.58   24.00
 -11  -4   1   97.39   31.00
  11   4   1  122.19   24.20
  11   5  -1  148.39   26.80
  11  -5   1  169.88   29.60
  11   5  -1  157.68   24.70
 -11  -5   1   97.69   33.20
  11   5   1  122.89   32.20
  11  -5  -1  166.78   28.10
  11   5   1  162.98   29.50
  11   6  -1   46.50   14.90
  11  -6   1   62.59   19.50
  11   6  -1   42.00   12.30
 -11  -6  -1   16.10   17.80
  11   6   1   56.39   18.60
  11  -6  -1   44.10   15.00
  11   6   1   91.19   23.90
 -11  -6   1   24.80   15.10
  11  -7   1   71.89   21.60
 -11  -7  -1   76.69   28.20
  11   7   1   59.49   20.60
 -11  -7   1   45.70   20.50
  11   7   1   41.70   17.00
  11  -8   1  254.97   45.10
  11   8  -1  224.48   38.00
  11   8   1  257.07   43.50
  11  -8  -1  206.38   42.10
  11   8   1  275.17   49.30
 -11  -9  -1   62.69   29.80
  11   9  -1  112.79   22.70
  11   9  -1  102.09   29.50
  11  -9  -1  118.29   29.50
  11   9   1  128.29   36.60
  11   9   1  130.79   32.30
  11  10  -1   62.39   17.90
  11  10  -1   38.60   19.40
  11 -10   1   58.39   22.30
  11 -10  -1   55.29   22.30
  11  10   1   57.09   22.00
  11  10   1   55.39   23.00
 -11 -10   1   41.60   27.70
  11  11  -1   81.89   29.20
  11  11   1  174.28   47.00
  11  11   1   83.09   32.20
  11  12  -1   79.59   32.30
  11  12   1  145.29   47.80
  11  12   1  160.98   36.50
 -11   0   2   -3.70    4.90
  11   0   2    1.60    3.30
  11   0  -2   -0.10    2.10
 -11   0  -2    3.00    6.60
  11  -1   2   58.49   12.30
 -11  -1  -2   60.79   24.10
  11   1   2   60.39   15.30
 -11  -1   2   74.09   20.80
  11   2  -2   44.40   10.70
 -11  -2  -2   55.99   25.70
 -11  -2   2   41.10   15.30
  11  -2  -2   42.90    8.70
  11  -2  -2   48.00    7.70
 -11  -3  -2   40.50   22.00
  11  -3   2   33.90   10.80
  11   3  -2   29.60    9.10
  11   3   2   32.40   13.00
  11  -3  -2   28.50    6.20
  11  -3  -2   19.40    7.40
 -11  -3   2   10.70    8.60
  11   4  -2   39.80   10.80
 -11  -4  -2   22.50   16.40
 -11   4   2    8.80    7.80
  11   4   2   21.60   10.30
  11  -4  -2   23.30    8.90
  11   4   2   30.30   13.20
 -11  -4   2   24.00   10.50
 -11   5   2   10.80    8.80
  11   5  -2   42.70   11.30
  11  -5   2   17.60    9.50
 -11  -5  -2    5.80   10.70
 -11  -5   2   20.50   12.90
  11   5   2   22.40   11.20
  11   5   2   17.50   11.90
  11  -5  -2   55.99   14.00
 -11  -6  -2   58.99   24.10
 -11   6   2   28.80   14.90
  11   6  -2   39.70   12.50
  11  -6  -2   57.19   16.60
 -11  -6   2   27.50   14.30
  11   7  -2   14.20   11.20
  11  -7   2   27.00   14.50
 -11  -7  -2   15.60   16.50
 -11   7   2   11.60   14.30
  11   7   2    9.80   11.20
 -11  -7   2    9.90   12.60
  11   7   2    9.90   10.50
  11  -7  -2   27.80   12.20
  11   8  -2   19.50   15.80
 -11  -8  -2   -1.60   11.40
  11  -8   2   16.80   11.10
  11  -8  -2   22.40   11.40
  11   8   2    7.30   12.50
  11   8   2   15.20   15.40
 -11  -8   2   17.70   16.80
 -11  -9  -2    9.20   20.20
  11   9  -2    9.80    9.40
  11   9   2   37.70   22.10
  11  -9  -2    7.60   10.00
  11   9   2   10.20   12.40
 -11  -9   2   14.20   15.80
  11  10  -2   18.20   12.90
  11  10   2   10.10   13.10
 -11 -10   2   20.00   22.40
  11  10   2   21.30   16.20
  11  11  -2   -0.10    8.40
  11  11   2    2.90   14.00
  11  11   2   -4.20   14.10
  11  12  -2   -3.80   12.30
  11  12   2   24.40   17.50
  11  12   2    9.70   20.00
 -11   0   3    5.60    6.10
 -11   0  -3   -1.10    4.90
  11   0   3    1.20    4.50
  11   0  -3    1.80    2.10
  11   1  -3  149.99   21.50
  11  -1   3  147.59   24.80
 -11  -1  -3  149.88   41.50
  11  -1  -3  145.59   19.90
  11   1   3  184.08   28.40
 -11  -2  -3   15.10   12.30
  11  -2   3   15.80    7.50
 -11   2   3    6.50    5.50
 -11  -2   3   10.10    5.70
 -11  -3  -3   46.30   30.60
  11   3  -3   39.80   10.00
  11  -3   3   32.10    9.20
  11  -3  -3   37.80    6.60
  11  -3  -3   40.30    8.70
  11   3   3   45.20   15.50
 -11  -4  -3  160.58   45.50
  11   4  -3  153.58   23.20
  11  -4  -3  128.69   22.10
 -11   5   3   59.99   20.90
  11   5  -3   95.09   16.40
 -11  -5  -3  143.59   41.00
 -11  -5   3   40.00   17.10
  11  -5  -3   73.59   15.40
  11   6  -3  108.09   22.30
 -11  -6  -3   31.00   20.60
  11  -6   3   86.69   23.60
  11   6   3   72.89   22.30
  11  -6  -3   74.69   19.00
  11   6   3   90.49   28.10
  11   7  -3   97.69   23.10
 -11   7   3   41.60   22.90
  11  -7  -3   84.59   20.40
 -11  -7   3   39.20   20.70
  11   7   3  196.48   41.60
  11   8  -3  176.18   30.80
 -11   8   3  136.99   44.20
 -11  -8   3  121.49   34.80
  11  -8  -3  199.98   33.00
  11  -9   3  134.69   32.30
  11   9  -3   55.09   19.10
 -11  -9  -3   78.29   33.80
 -11   9   3  128.69   46.80
 -11   9   3   94.19   21.30
  11   9   3  164.18   39.80
 -11  -9   3   55.79   26.00
  11  -9  -3   96.59   26.40
 -11  10   3   54.39   32.70
 -11  10   3   60.89   15.20
  11  10  -3   48.10   18.40
 -11 -10   3   24.70   23.00
  11  10   3   87.99   35.60
  11  10   3   86.19   34.10
  11  11  -3  142.89   35.30
  11  11   3  170.98   45.30
  11  11   3  158.28   51.29
  11 -11  -3   78.99   30.30
  11  12  -3  107.09   35.80
  11  12   3  174.68   46.80
  11  12   3  178.78   58.99
  11   0  -4    0.30    1.60
 -11   0   4    1.10    2.40
 -11   0  -4    1.40    5.50
  11   0   4   -3.60    3.10
 -11   0   4   -4.80    3.50
  11  -1   4   98.29   18.60
 -11  -1  -4  105.79   35.30
  11   1  -4   87.89   12.90
 -11   1   4   63.09   14.70
  11   1   4  111.79   21.50
 -11   2   4    5.50    5.90
  11  -2   4    7.30    5.30
 -11  -2  -4    2.10    7.70
  11   2   4   18.10   10.70
 -11  -2   4    3.80    3.90
 -11  -3  -4   76.09   29.00
 -11   3   4   47.20   17.00
  11   3  -4   61.79   11.50
 -11  -3   4   48.90   13.90
  11   3   4   88.49   22.50
 -11   4   4   26.30   13.40
 -11  -4  -4   10.30   11.20
  11   4  -4   36.10    9.40
 -11  -4   4   16.90    9.10
  11   4   4   12.20   11.40
 -11  -5  -4    4.00   10.80
  11   5  -4   18.30    7.30
 -11   5   4   -5.40    8.30
  11  -5  -4   12.30    6.30
  11   5   4    5.50   10.60
  11   5   4    3.60    9.30
 -11  -5   4   16.70   10.90
 -11   6   4   15.30   14.20
 -11  -6  -4   17.80   11.30
  11  -6   4   31.70   11.30
  11   6  -4   12.80    7.10
  11   6   4   44.20   19.40
  11  -6  -4   12.90    7.70
 -11  -6   4   14.20   12.50
  11   6   4   50.09   21.40
  11   7  -4   14.00    9.20
  11  -7   4   16.40   10.80
 -11  -7   4   18.40   12.50
  11   7   4   35.80   24.10
  11   7   4   29.20   17.60
 -11   8   4   11.70   16.80
  11   8  -4   17.70   11.80
 -11  -8   4   31.00   19.50
  11  -8  -4   30.40   13.70
  11   8   4   -0.20   13.60
  11   8   4   14.90   16.50
  11   9  -4   -1.40    6.10
 -11   9   4   12.70   23.30
  11  -9   4   21.40   17.90
 -11   9   4    1.50    4.20
  11  -9  -4    2.10   10.00
 -11  -9   4  -12.00   18.30
  11   9   4   25.90   19.00
  11   9   4    1.70   15.40
  11  10  -4    9.90   10.20
 -11  10   4   14.10   20.40
 -11  10   4   14.40    7.20
  11  10   4   36.30   23.30
 -11 -10   4   -0.50   16.30
  11  10   4    5.50   18.30
  11  11  -4   -1.10    9.80
 -11  11   4    0.90    6.30
 -11  11   4   -0.30   28.90
  11  11   4   17.50   21.70
  11  11   4   13.70   22.20
  11 -11  -4   22.20   14.60
  11   0  -5    0.40    1.50
  11   0   5   -5.20    3.00
 -11   1   5  140.69   27.60
  11   1  -5  198.08   25.10
  11  -1   5  189.48   31.60
 -11  -1  -5  203.08   37.80
  11   1   5  218.98   35.80
  11  -2   5   26.50   10.80
 -11   2   5    7.70    8.40
 -11  -2  -5    7.70    9.60
  11   2  -5   22.90    8.00
  11   2   5   16.80    9.20
 -11   3   5   40.80   15.90
 -11  -3  -5   24.10   16.00
  11  -3   5   28.30   11.00
 -11  -3   5   11.10    6.40
  11   3   5   25.60   14.10
 -11  -4  -5   99.59   32.00
  11   4  -5  120.99   18.10
 -11   4   5   95.09   28.90
  11   4   5   98.09   29.10
 -11  -4   5   83.89   21.10
 -11  -5  -5  256.77   67.89
  11   5  -5  312.57   46.90
 -11   5   5  279.47   57.69
  11   5   5  351.56   62.19
  11  -5  -5  327.17   43.50
  11   5   5  361.16   58.19
  11   6  -5   84.29   18.50
 -11   6   5   61.59   28.10
  11  -6  -5   89.59   18.30
  11   6   5   97.79   35.20
  11   6   5   78.39   31.10
 -11  -6   5   47.30   21.20
  11   7  -5  115.89   20.40
 -11   7   5   82.29   32.20
  11   7   5   53.39   27.60
  11   7   5   88.29   33.20
 -11  -7   5   64.29   23.60
  11   8  -5  197.38   34.30
 -11   8   5  223.78   60.59
  11  -8  -5  199.58   34.30
  11   8   5  265.97   61.79
 -11  -8   5  143.29   40.50
  11   8   5  309.17   57.49
  11   9  -5  165.78   32.10
 -11   9   5  179.88   25.60
 -11   9   5  211.38   63.59
 -11  -9   5  198.18   51.89
  11   9   5  175.08   64.89
  11   9   5  274.07   65.89
  11  -9  -5  139.99   30.90
 -11  10   5  125.19   53.69
 -11  10   5   62.39   14.50
  11  10  -5   70.99   21.60
  11  10   5   99.19   46.30
  11 -10  -5   65.29   19.60
 -11 -10   5   50.09   29.30
  11  10   5   83.19   38.20
  11  11  -5   68.89   23.00
 -11  11   5  218.38   73.59
 -11  11   5   84.19   16.80
  11  11   5   81.39   37.70
  11 -11  -5   90.19   25.00
  11  11   5  152.18   56.69
  11   0   6    2.00    6.50
 -11   1   6    8.00    5.70
  11   1  -6   18.50    5.10
  11  -1   6    7.40    8.30
 -11  -1  -6   14.80    9.90
  11   1   6    4.50    8.60
  11  -2   6   16.00    8.70
 -11  -2  -6    3.30    8.80
 -11   2   6    3.80    6.70
  11   2   6   25.20   12.90
 -11  -3  -6   56.19   21.40
  11   3  -6   29.00    8.20
 -11   3   6   12.00    9.70
  11  -3   6   64.29   16.60
  11   3   6   53.59   20.10
 -11  -3   6   27.20    8.00
 -11  -4  -6    0.00    8.20
 -11   4   6    2.00   10.10
  11   4  -6   18.70    6.90
  11  -4   6   11.80    7.40
 -11  -4   6   19.40    7.80
  11   4   6   -3.80   10.00
  11   5  -6   48.70   12.70
 -11   5   6   46.20   20.30
 -11  -5  -6   19.50   17.90
 -11  -5   6   33.30   14.40
  11  -5  -6   48.00    7.70
 -11   6   6   30.70   23.90
  11   6  -6   13.10    8.60
  11   6   6  121.29   40.20
  11   6   6   69.69   42.10
  11   7  -6   22.20   10.20
 -11   7   6   22.30   18.60
  11   7   6   40.20   22.10
  11  -7  -6   22.50    8.60
  11   7   6   41.70   23.90
 -11  -7   6    4.80   13.80
 -11   8   6   14.40   17.50
 -11  -8  -6   14.70   20.30
  11   8  -6   21.00   11.00
  11   8   6  -13.20   12.00
  11   8   6    4.10   19.70
  11  -8  -6   38.00   12.70
 -11   9   6   -0.20   24.00
  11   9  -6    5.60    8.50
 -11   9   6    4.50    4.50
  11   9   6    2.20   20.40
  11   9   6   13.80   20.10
  11  -9  -6   -4.90    7.10
 -11  10   6    6.90    5.90
 -11  10   6   -1.00   24.10
  11  10  -6    8.20   11.70
  11 -10  -6    5.00   11.20
  11  10   6   32.40   26.40
  11  10   6   31.10   33.00
  11  11  -6   20.70   14.60
 -11  11   6    9.60    6.50
 -11  11   6   34.00   36.20
  11  11   6   -0.70   24.20
  11 -11  -6   15.80   15.60
  11  11   6  -21.80   25.80
  11   0   7    6.70   10.30
 -11   1   7   61.29   16.90
 -11  -1  -7  103.09   25.40
  11  -1   7   71.79   20.30
  11   1   7   92.19   28.90
  11   2  -7   13.10    6.30
 -11   2   7   11.40    9.60
 -11  -2  -7   25.00   13.80
  11  -2   7   24.80   12.80
  11   2   7   42.90   19.90
 -11  -3  -7   36.90   17.90
  11   3  -7   31.90    8.50
  11  -3   7    9.50    9.50
 -11   3   7   25.20   12.70
  11   3   7   12.20   19.30
 -11  -4  -7  251.77   44.90
  11   4  -7  181.28   29.20
 -11   4   7  201.68   46.50
  11  -4   7  253.77   37.20
  11   4   7  201.28   51.59
 -11  -4   7  174.18   30.60
 -11   5   7  112.09   35.80
  11   5  -7  112.89   20.90
 -11  -5   7  127.19   25.80
  11   5   7  203.38   55.59
 -11   6   7   77.69   28.40
  11   6  -7   95.29   19.70
  11   6   7   68.59   30.70
  11   6   7  107.69   37.60
 -11  -6   7   55.09   21.50
  11  -6  -7   71.19   11.60
 -11  -7  -7   75.89   29.90
  11   7  -7  104.09   22.20
 -11   7   7   57.79   27.80
  11   7   7   51.49   31.70
 -11  -7   7   68.29   23.70
  11  -7  -7   75.39   14.50
  11   7   7  107.69   41.50
 -11   8   7  292.37   72.99
  11   8  -7  203.48   35.90
  11   8   7  416.06   90.19
 -11  -8   7  178.58   48.80
  11  -8  -7  221.18   33.50
  11   9  -7   73.39   22.00
 -11   9   7   38.90   46.40
  11   9   7  173.48   61.19
 -11  -9   7  115.89   37.80
  11   9   7  136.09   47.50
  11  -9  -7  110.09   20.70
  11  10  -7   94.29   25.10
 -11  10   7  104.49   46.10
  11  10   7   75.59   43.30
  11  10   7   62.99   35.90
  11 -10  -7   72.59   18.40
 -11   0   8   -3.90    4.20
  11   0   8    4.80    8.70
  11  -1   8   64.49   21.40
 -11   1   8   42.40   13.00
  11   1   8   38.50   17.20
  11  -2   8   21.60   13.10
 -11   2   8    8.80    8.30
 -11  -2  -8    8.70    7.20
  11   2   8    8.10    9.60
  11   3  -8   16.40    7.50
  11  -3   8   25.90   13.30
 -11  -3  -8   30.30   14.50
 -11   3   8   16.50   12.60
  11   3   8   11.80   15.70
 -11  -4  -8   18.80   13.80
  11   4  -8   18.90    8.20
 -11   4   8   32.20   15.50
  11  -4   8   17.30   11.00
  11   4   8   21.80   22.30
  11   5  -8    0.90    4.90
  11  -5   8   -5.50    5.50
 -11  -5   8    2.10    6.80
  11   5   8   -7.30   14.80
 -11  -6  -8   16.40   16.70
 -11   6   8   18.40   16.50
  11   6  -8    3.80    6.20
 -11  -6   8    2.70   10.30
  11   6   8    7.80   15.50
  11   6   8  -21.30   16.20
 -11   7   8  -12.50   12.60
  11   7  -8    0.70    7.00
  11   7   8   40.50   28.70
  11   7   8   -8.30   19.10
  11  -7  -8    2.90    2.90
 -11  -7   8   -1.60   13.90
  11   8  -8   -2.70    6.50
 -11   8   8   -2.70   17.50
 -11  -8   8   -1.40   13.60
  11  -8  -8    6.50    4.70
  11   8   8   -2.00   17.50
  11   8   8   -0.90   20.60
 -11   9   8  -19.20   20.90
  11   9  -8   -3.70    7.50
 -11  -9   8   34.50   23.90
  11   9   8   -5.10   25.00
  11   9   8   32.10   32.60
 -11  10   8   35.70   31.40
  11  10  -8   10.80   11.20
  11 -10  -8    2.30    7.20
  11  10   8   35.90   34.50
  11  10   8   15.30   33.40
 -11   0   9    7.90    7.40
  11   0   9   -5.80   11.90
 -11   1   9   89.89   21.50
  11  -1   9   54.99   22.00
  11   1   9   46.20   24.80
 -11  -1   9   92.69   15.80
  11  -2   9   19.90   14.00
 -11   2   9   23.20   11.70
  11   2   9    9.00   13.80
 -11   3   9    8.20    9.50
  11  -3   9    1.10   10.50
 -11  -3  -9    7.20    8.90
 -11   4   9  118.29   31.70
  11  -4   9   61.59   20.40
  11   4   9   33.70   31.00
  11   5  -9  224.98   32.20
 -11  -5  -9  238.18   50.49
  11  -5   9  167.08   37.60
 -11   5   9  200.98   48.80
 -11  -5   9  220.48   35.20
  11   5   9  100.09   49.40
 -11   6   9   43.30   23.70
  11  -6   9   36.10   15.60
 -11  -6  -9   47.20   20.30
  11   6   9   17.30   24.70
  11   6   9   12.40   17.30
 -11   7   9   84.09   37.90
  11   7  -9   96.49   21.90
 -11  -7   9  107.29   28.90
  11   7   9   51.69   36.00
  11   8  -9  163.18   28.10
 -11   8   9  180.98   53.39
 -11  -8   9  129.99   39.10
  11   8   9   73.79   45.10
  11   8   9  155.18   62.79
 -11   9   9  227.38   63.39
  11   9  -9  145.79   28.60
  11   9   9  151.08   63.39
  11   9   9   68.69   51.09
 -11  -9   9  144.89   43.40
  11   0  10   11.10   13.40
 -11   0  10    8.20    8.00
 -11   1  10    1.70    8.60
  11  -1  10   -2.20   14.10
 -11  -1  10   12.00    6.90
  11   1  10    9.20   14.10
  11  -2  10    1.00   12.50
 -11   2  10    3.60    9.80
  11   2  10   18.60   19.10
 -11  -2  10    1.60    5.30
 -11   3  10    2.50   10.40
  11  -3  10   17.10   17.70
  11   3  10   -7.80   14.50
  11  -4  10   17.40   15.40
 -11  -4 -10    7.90   10.80
 -11   4  10   20.10   15.70
  11   4  10   -6.50   17.80
 -11  -5 -10   -7.90   10.60
 -11   5  10   29.70   20.00
  11  -5  10   13.10   13.60
  11   5  10  -33.40   23.50
 -11  -5  10   18.40    9.30
 -11   6  10   33.90   21.30
  11  -6  10   36.40   17.60
  11   6  10    1.60   23.60
 -11  -6  10    5.50   11.40
  11   6  10   -5.10   21.60
  11  -7  10   20.40   13.40
 -11   7  10    6.00   18.50
  11   7  10   17.70   32.70
 -11  -7  10    4.90   15.80
  11   7  10   -9.30   21.10
 -11   8  10   13.70   26.40
  11   8 -10   13.20   10.20
 -11  -8  10   25.10   22.60
  11   8  10    8.70   29.70
  11   8  10  -10.10   35.50
  11   0  11   18.30   29.50
 -11   1  11    8.60   11.70
 -11  -1  11    7.30    7.50
  11   1  11   14.30   32.70
  11  -2  11   11.60   16.40
 -11   2  11    5.90   15.90
  11   2  11  -16.00   15.50
 -11  -2  11    7.60    8.10
  11  -3  11   25.20   17.90
 -11   3  11   13.60   13.50
  11   3  11   16.90   23.90
  11  -4  11   45.40   22.10
 -11  -4 -11   65.39   20.20
 -11   4  11   62.59   23.80
  11   4  11   12.00   29.40
 -11   5  11   72.99   28.60
  11  -5  11   52.39   23.90
  11   5  11   35.50   42.10
 -11   6  11   24.30   24.30
  11  -6  11   72.19   26.40
  11   6  11    3.90   35.20
 -11  -6  11   62.69   19.70
  11   6  11   32.60   25.30
 -11   7  11   40.00   25.80
  11  -7  11   52.89   22.60
 -11  -7  11   68.49   24.50
  11   7  11  -14.60   32.30
  11   7  11    5.20   26.00
  11   0  12    5.60   25.80
 -11   0  12  -11.70    7.70
  11  -1  12   -4.90   17.40
 -11   1  12   -2.60   20.10
  11   1  12   10.60   21.00
 -11  -1  12   13.70    8.80
 -11   2  12    5.70   12.60
  11  -2  12    1.50   14.30
  11   2  12   12.50   22.90
 -11  -2  12   -8.90    5.50
 -11   3  12  -19.20    9.70
  11  -3  12   -2.70   18.80
 -11  -3  12   -2.10    7.40
  11   3  12   14.40   28.40
 -11   4  12  -11.60   11.00
  11  -4  12   -2.40   15.50
  11   4  12    8.80   30.90
  11  -5  12   12.70   17.50
 -11   5  12   29.10   19.50
  11   5  12  -32.90   27.50
  11   0  13   -8.20   15.20
 -11   0  13    0.70   10.80
  11  -1  13    5.30   22.20
 -11   1  13   14.40   13.70
  11   1  13   48.20   31.20
 -11  -1  13   -3.90    8.50
  11  -2  13   13.40   22.00
 -11   2  13   16.40   12.90
  11   2  13  -26.80   25.40
 -11  -2  13   -0.70    8.60
  11  -3  13   18.10   19.00
 -11   3  13   27.40   15.60
 -11  -3  13    3.10    8.60
  11   3  13   -3.70   33.30
  12   0   0 1647.44  205.78
  12  -1   0 1343.37  154.18
  12   1   0 1205.58  154.78
 -12  -1   0 1040.60  171.18
  12  -2   0 1563.24  184.58
 -12  -2   0 1193.18  200.38
  12   2   0 1458.45  186.48
  12   2   0 1544.85  186.38
  12  -2   0 1515.85  185.38
  12   3   0 1276.87  159.98
  12  -3   0 1180.18  157.18
  12   3   0 1349.36  161.28
  12  -3   0 1246.78  159.78
  12   4   0 1173.68  141.89
  12  -4   0 1023.50  140.29
  12   4   0 1077.09  139.99
  12   5   0  995.90  130.29
  12  -5   0 1000.20  131.39
  12   6   0  986.70  124.19
  12   6   0  920.21  121.69
  12  -6   0  860.71  123.09
  12  -7   0  551.14   79.59
  12   7   0  537.45   76.49
  12   7   0  539.55   78.89
  12  -8   0  572.74   87.29
  12   8   0  630.64   83.79
  12   8   0  555.94   85.89
 -12  -9   0  189.38   55.89
  12  10   0  216.48   46.60
  12  10   0  277.27   44.70
  12 -10   0  261.07   47.90
  12  11   0  215.38   39.80
  12  12   0  193.58   38.00
  12  12   0  200.08   52.19
  12   0  -1 1809.32  215.98
 -12   0   1 1393.26  228.38
  12   0  -1 1852.21  215.38
  12   0   1 1805.42  218.88
 -12  -1  -1  983.40  164.88
  12   1  -1 1073.29  148.09
  12  -1   1 1225.58  148.49
  12   1  -1 1189.28  145.99
 -12  -1   1  997.20  162.28
  12   1   1 1247.28  150.78
  12  -1  -1 1220.48  146.89
  12  -1  -1 1283.07  146.69
 -12  -2  -1  793.42  139.19
  12   2  -1 1078.69  121.99
  12   2  -1  984.40  119.19
  12  -2  -1  958.30  119.09
  12   2   1  773.62  122.39
  12  -2  -1 1018.60  120.89
  12   3  -1 1202.38  165.88
  12  -3   1 1477.15  167.28
  12  -3   1 1541.55  169.68
  12   3  -1 1323.17  168.68
  12   3   1 1455.35  171.68
  12  -3  -1 1167.18  167.68
  12   3   1 1471.55  171.28
  12  -3  -1 1106.69  165.08
  12   4  -1 1278.57  165.78
  12   4  -1 1389.46  168.98
  12  -4   1 1222.38  168.48
  12   4   1 1460.15  171.58
  12   4   1 1242.38  169.78
  12  -4  -1 1354.76  168.88
  12   5  -1  577.04   82.49
  12   5  -1  595.14   85.89
  12  -5   1  682.33   87.89
  12   5   1  760.62   90.29
  12   5   1  658.13   88.19
  12  -5  -1  581.34   85.89
  12   6  -1  537.85   74.29
  12  -6   1  541.95   78.99
  12   6  -1  522.05   76.99
  12   6   1  588.54   80.09
  12  -6  -1  509.85   77.79
  12   6   1  660.93   82.39
  12   7  -1  627.34   87.29
  12   7  -1  629.64   90.69
  12  -7   1  812.92   96.49
  12  -7  -1  586.34   91.29
  12   8  -1  374.86   63.89
  12  -8   1  502.05   69.99
  12   8  -1  432.36   61.49
  12  -8  -1  422.96   66.59
  12   8   1  438.86   66.59
  12   8   1  436.16   68.79
  12   9  -1  188.78   38.70
  12   9  -1  222.58   35.40
  12   9   1  240.08   44.80
 -12  -9   1  124.09   47.50
  12   9   1  269.47   42.40
  12  10  -1  136.99   37.60
  12 -10   1  279.57   58.09
  12  10  -1  177.58   33.10
  12  10   1  242.98   41.00
  12  10   1  209.88   51.79
  12 -10  -1  190.68   40.40
  12  11  -1  169.98   41.70
  12  11   1  206.48   53.69
  12  11   1  131.89   50.99
  12  12  -1   61.59   26.30
  12  12   1   57.19   32.40
  12  12   1  112.69   30.40
  12   0   2 2470.95  320.17
  12   0  -2 2656.33  316.67
  12  -1   2 2429.76  308.67
  12   1   2 2534.35  311.07
  12   2  -2 2261.37  259.47
  12  -2   2 1988.10  259.77
  12   2   2 2087.49  264.27
  12  -2  -2 2031.90  257.47
  12  -2  -2 2060.49  256.47
  12   3  -2 1962.80  232.18
  12  -3   2 1876.61  231.68
  12  -3  -2 1840.12  228.88
  12   3   2 1770.52  238.38
  12  -3  -2 1807.92  231.08
  12   4  -2 2070.29  258.27
  12   4   2 2173.18  262.97
  12   4   2 1975.00  262.87
  12  -4  -2 2031.50  258.07
  12  -5   2 1566.04  208.18
  12   5  -2 1608.84  206.28
  12   5   2 1572.14  210.88
  12  -5  -2 1659.33  206.98
  12   5   2 1737.13  211.98
  12   6  -2  900.31  126.29
  12  -6   2  935.61  129.89
  12  -6  -2  944.81  127.79
  12   6   2  982.80  132.79
  12   6   2 1117.69  134.49
  12   7  -2  861.31  123.09
  12  -7   2  921.11  127.99
  12   7   2  980.50  130.99
  12  -7  -2  922.11  124.79
  12   7   2  985.90  130.19
 -12  -8  -2  514.65  110.39
  12   8  -2  755.92   97.59
  12  -8  -2  780.52   99.09
  12   8   2  758.52  103.39
  12   8   2  590.04  100.89
  12  -9   2  478.75   74.59
  12   9  -2  395.96   66.59
 -12  -9   2  282.07  102.49
  12   9   2  450.85   75.39
  12   9   2  526.85   74.59
  12  -9  -2  472.35   70.09
  12  10  -2  193.78   39.90
 -12 -10   2  162.88   58.59
  12  10   2  255.27   46.90
  12  10   2  278.97   52.09
  12  11  -2  267.27   48.00
  12  11   2  197.38   54.29
  12  11   2  273.47   50.89
  12  12  -2  136.99   35.60
  12  12   2  140.39   37.00
  12  12   2  258.37   65.09
 -12   0  -3 1245.88  174.08
  12   0   3 1396.46  178.98
 -12   0   3 1240.38  168.38
  12   1  -3 1298.47  146.19
  12  -1   3 1151.98  149.49
 -12  -1  -3  937.31  161.78
 -12  -1   3 1008.00  151.28
  12  -1  -3 1288.17  144.49
  12   1   3 1171.78  157.78
  12   2  -3  898.51  116.49
  12  -2   3  923.71  119.09
  12   2   3  952.60  124.29
  12   3  -3 1216.98  142.19
  12  -3   3 1049.00  142.89
 -12  -3  -3  963.20  162.18
  12  -3  -3 1133.79  139.79
  12   3   3 1110.69  149.59
  12  -3  -3 1155.38  138.59
 -12   4   3  466.55   78.09
 -12  -4   3  625.94   80.69
  12   5  -3  587.24   82.29
  12  -5   3  680.93   86.69
 -12  -5  -3  441.36   97.69
  12   5   3  781.42   93.99
  12  -5  -3  598.04   82.09
  12   6  -3  528.15   75.39
 -12   6   3  436.26   84.09
  12  -6   3  565.04   79.99
  12   6   3  600.64   85.39
  12  -6  -3  554.14   75.99
  12   6   3  680.53   86.89
  12  -7   3  567.04   79.89
  12   7  -3  462.85   72.49
  12   7   3  521.25   82.39
  12  -7  -3  570.14   74.79
  12   7   3  513.45   85.29
 -12   8   3  277.77   74.49
  12   8  -3  345.97   54.39
  12  -8  -3  341.67   55.29
  12   8   3  449.46   68.59
  12   8   3  425.26   66.39
 -12   9   3  170.08   54.09
  12  -9   3  233.48   41.40
 -12  -9  -3  115.09   39.90
  12   9  -3  195.88   32.70
 -12  -9   3  110.09   41.80
  12  -9  -3  160.08   32.90
  12   9   3  160.88   43.40
  12  10  -3  188.78   36.10
  12  10   3  156.18   68.99
  12  10   3  238.18   58.69
  12  11  -3   88.79   27.20
  12 -11  -3  100.09   33.70
  12  11   3  124.59   35.00
  12  11   3  121.89   41.00
 -12   0   4  969.00  145.99
  12   0  -4 1285.57  141.69
  12   0   4 1279.97  149.99
 -12   0  -4  987.70  153.18
  12   1  -4 1929.51  223.58
 -12  -1  -4 1495.05  238.48
  12  -1   4 1935.11  229.48
  12   1   4 2085.69  233.18
 -12  -1   4 1565.74  224.98
  12   2  -4 1902.11  215.88
 -12  -2  -4 1341.37  231.78
  12  -2   4 1741.03  219.88
  12   2   4 1826.92  225.78
  12  -3   4 1417.06  171.98
 -12  -3  -4 1005.90  184.78
  12   3  -4 1405.86  168.58
  12   3   4 1433.66  180.48
  12  -4   4 1053.09  136.99
  12   4  -4 1038.40  135.09
  12   4   4 1045.60  146.79
  12  -4  -4 1073.19  131.49
  12  -4  -4 1088.29  133.09
  12   5  -4 1089.39  142.99
 -12  -5  -4  946.01  162.58
 -12   5   4  878.71  151.88
  12  -5  -4 1214.68  141.49
  12   5   4 1130.69  154.98
  12   5   4 1351.66  155.08
 -12   6   4  670.93  126.09
  12   6  -4  955.50  115.49
  12  -6   4  928.61  120.89
  12  -6  -4  889.21  114.89
  12   6   4  951.00  127.39
  12   6   4  837.12  126.29
 -12   7   4  405.56   85.39
  12   7  -4  496.45   71.59
  12  -7  -4  550.94   74.49
  12   7   4  579.84   86.49
  12   7   4  563.34   86.19
  12  -8   4  586.94   92.19
  12   8  -4  480.55   71.39
 -12   8   4  490.25   90.79
  12   8   4  496.55   85.49
  12  -8  -4  503.65   72.89
  12   8   4  537.55   85.79
 -12   9   4  499.65   87.59
  12   9  -4  383.36   60.79
  12   9   4  424.46   76.09
  12   9   4  404.56   76.89
  12  -9  -4  406.16   62.39
 -12  10   4  369.76   84.99
  12  10  -4  242.78   44.40
  12  10   4  319.67   74.59
 -12 -10   4  221.28   58.39
  12  10   4  302.07   60.59
 -12  11   4  169.28   57.99
  12  11  -4  146.69   37.20
  12  11   4  176.38   57.89
  12  11   4  180.38   48.90
  12 -11  -4  159.58   36.00
  12   0  -5 1321.87  167.18
  12   0   5 1413.76  177.08
  12   1  -5 1279.57  155.18
 -12  -1  -5 1146.09  170.18
  12  -1   5 1207.08  162.18
  12   1   5 1345.87  166.38
  12  -2   5 1357.26  162.98
  12   2  -5 1144.49  155.78
 -12  -2  -5 1119.99  173.28
  12   2   5 1421.86  169.58
 -12  -3  -5  871.41  135.09
  12   3  -5 1081.29  116.09
 -12   3   5  846.02  124.29
 -12  -3   5  797.92  117.29
  12  -4   5  852.11   96.69
 -12  -4  -5  624.34  110.09
  12   4  -5  761.12   92.09
 -12   4   5  607.14  101.59
  12   4   5  855.01  109.69
 -12  -4   5  561.84   94.89
 -12   5   5  523.45   84.59
  12   5  -5  433.06   70.99
  12   5   5  652.53   85.09
 -12  -5   5  403.46   74.59
  12  -5  -5  622.04   67.99
 -12   6   5  605.34   97.89
  12   6  -5  542.15   78.99
  12  -6  -5  543.05   77.99
  12   6   5  792.62  100.09
  12   6   5  696.83   98.39
  12   7  -5  445.46   63.79
 -12   7   5  537.15   86.99
  12   7   5  585.94   85.09
  12  -7  -5  405.06   62.69
 -12  -7   5  394.96   71.99
  12   7   5  569.54   83.99
 -12   8   5  138.39   50.29
  12  -8   5  321.57   49.90
  12   8  -5  255.17   39.40
  12   8   5  331.07   60.19
 -12  -8   5  188.38   51.19
  12  -8  -5  236.78   38.50
  12   8   5  216.08   57.49
 -12   9   5  224.98   67.19
  12   9  -5  192.48   34.60
  12  -9  -5  176.18   33.70
  12   9   5  292.77   63.49
  12   9   5  158.48   50.09
 -12  -9   5  160.78   55.19
 -12  10   5  204.78   62.29
  12  10  -5   83.19   25.90
  12  10   5  290.67   64.29
  12 -10  -5  136.19   30.70
 -12 -10   5  214.98   74.19
  12  10   5  306.97   75.99
  12  11  -5  100.99   29.20
 -12  11   5  159.48   58.89
  12  11   5  199.48   63.29
  12 -11  -5   76.79   26.10
  12  11   5  190.18   52.99
  12   0   6 2697.33  342.37
 -12  -1  -6 1969.90  273.07
 -12   1   6 1964.70  264.17
  12   1  -6 2300.97  260.27
  12  -1   6 2052.59  269.17
  12   1   6 2225.88  273.67
  12   2  -6 2615.14  291.67
 -12   2   6 2187.48  298.67
  12  -2   6 2325.17  299.07
 -12  -2  -6 2214.78  307.37
  12   2   6 2379.56  305.57
 -12   3   6 1683.73  229.48
  12   3  -6 1855.61  218.88
 -12  -3  -6 1454.15  234.18
  12  -3   6 1890.81  226.08
  12   3   6 1812.52  236.18
  12   4  -6 1537.15  184.98
  12  -4   6 1673.33  190.98
 -12  -4  -6 1324.77  202.58
 -12   4   6 1450.15  198.48
  12   4   6 1624.44  205.48
 -12  -4   6 1239.18  187.28
 -12   5   6 1341.37  174.08
  12   5  -6 1273.07  155.18
 -12  -5   6 1126.89  160.88
  12   5   6 1135.29  173.18
 -12   6   6 1176.38  161.48
  12   6  -6 1090.39  140.69
  12   6   6 1132.29  163.08
  12   6   6  986.60  155.88
 -12   7   6  691.73  109.49
 -12  -7  -6  484.15  104.79
  12   7   6  607.94  104.49
  12   7   6  630.44  106.59
 -12  -7   6  673.53   98.19
  12  -7  -6  677.63   84.09
 -12   8   6  558.44  100.79
  12   8  -6  545.25   75.29
  12   8   6  598.14   99.29
 -12  -8   6  478.95   86.09
 -12   9   6  599.74  102.19
  12   9  -6  455.75   67.89
  12  -9  -6  437.96   66.39
 -12  -9   6  439.86  106.39
  12   9   6  482.45   93.39
  12   9   6  535.75   93.89
 -12  10   6  280.97   76.59
  12  10  -6  232.78   42.20
  12  10   6  292.27   75.69
  12 -10  -6  235.68   41.30
  12  10   6  382.76   94.59
  12   0   7  767.32  108.79
 -12   1   7  937.51  128.39
 -12  -1  -7 1090.39  136.99
  12  -1   7  988.50  135.69
  12   1   7  995.40  139.29
 -12   2   7  831.42  126.39
  12  -2   7  981.70  130.19
  12   2  -7 1011.00  120.29
 -12  -2  -7 1036.40  135.99
  12   2   7  902.51  135.19
 -12   3   7  722.03  104.09
  12   3  -7  783.32   94.09
  12  -3   7  714.93  101.79
 -12  -3  -7  714.63  108.49
  12   3   7  671.33  111.29
  12   4  -7  573.34   77.99
  12  -4   7  648.24   85.99
 -12   4   7  651.63   94.09
 -12  -4  -7  598.84   94.39
 -12  -4   7  551.34   80.59
  12   4   7  617.74   99.59
  12  -5   7  644.74   82.69
 -12   5   7  625.14   94.39
  12   5  -7  539.95   75.89
 -12  -5   7  527.65   80.89
  12   5   7  578.74   98.69
 -12   6   7  455.35   78.89
  12   6  -7  418.26   58.49
 -12  -6  -7  381.76  107.39
 -12  -6   7  401.86   66.19
  12   6   7  400.56   76.49
  12   6   7  480.85   83.69
  12   7  -7  300.07   44.50
 -12   7   7  374.06   68.99
 -12  -7   7  253.77   52.79
  12  -7  -7  315.17   40.50
  12   7   7  217.48   64.19
  12   7   7  286.07   76.69
  12   8  -7  242.48   37.30
 -12   8   7  262.97   66.09
  12   8   7  190.28   61.39
  12  -8  -7  226.08   33.20
 -12  -8   7  222.08   51.19
  12   8   7  159.88   52.99
 -12   9   7  221.98   64.39
  12   9  -7  214.78   35.50
  12  -9  -7  182.38   31.60
 -12  -9   7  203.28   50.99
  12   9   7  323.37   82.99
  12   9   7  203.18   65.29
  12  10  -7  130.69   31.00
 -12  10   7  208.48   65.69
  12  10   7  260.27   80.29
  12 -10  -7  116.89   26.20
  12  10   7  182.58   54.79
  12   0   8  969.50  134.69
 -12   0   8  936.81  120.89
 -12   1   8 1490.35  185.08
  12  -1   8 1491.85  194.38
  12   1   8 1337.97  196.58
  12  -2   8 1146.79  175.78
 -12  -2  -8 1439.76  178.48
 -12   2   8 1498.15  174.08
  12   2   8 1186.28  183.18
  12   3  -8 1157.78  129.99
 -12  -3  -8  915.01  141.49
  12  -3   8  961.00  138.99
 -12   3   8 1047.30  140.29
  12   3   8  925.81  149.99
  12  -4   8  804.72  108.69
  12   4  -8  771.32   98.89
 -12   4   8  791.02  112.49
  12   4   8  771.32  123.79
 -12  -4   8  710.93  100.49
  12   5  -8  970.40  117.29
  12  -5   8  817.52  122.89
 -12   5   8 1019.80  136.19
 -12  -5   8  950.20  122.69
  12   5   8  712.73  137.49
 -12   6   8  753.72  106.49
  12   6  -8  779.32   85.89
  12  -6   8  503.95   87.89
 -12  -6  -8  633.64  100.89
  12   6   8  437.36   99.59
 -12  -6   8  674.63   92.69
  12   6   8  564.14  119.39
  12   7  -8  370.76   55.29
 -12   7   8  512.55   81.79
  12   7   8  326.67   91.49
 -12  -7   8  468.85   68.19
  12   7   8  239.58   73.99
  12   8  -8  296.97   48.40
 -12   8   8  428.46   76.79
  12   8   8  339.47   89.89
  12   8   8  398.76   95.59
 -12  -8   8  294.17   65.09
 -12   9   8  485.55   84.39
  12   9  -8  365.36   51.39
  12   9   8  195.88   75.69
 -12  -9   8  330.07   68.79
  12   9   8  205.88   75.09
 -12   0   9  583.84   81.59
  12   0   9  702.33   99.49
 -12   1   9  698.33   86.89
  12  -1   9  749.13  100.29
 -12  -1   9  573.24   81.39
  12   1   9  560.54   99.19
 -12   2   9  798.22  111.59
  12  -2   9  887.51  120.39
  12   2   9  787.72  126.19
 -12   3   9  666.23   90.39
  12  -3   9  591.84   92.49
  12   3   9  573.64  105.29
  12  -4   9  402.86   69.49
 -12   4   9  491.55   73.69
  12   4   9  419.16   87.39
 -12  -5  -9  450.25   73.29
  12  -5   9  377.76   76.89
 -12   5   9  497.85   76.99
  12   5  -9  431.96   58.89
 -12  -5   9  439.66   62.99
  12   5   9  287.87   92.69
  12  -6   9  411.96   68.69
 -12   6   9  526.85   82.79
 -12  -6   9  454.25   69.69
  12   6   9  416.46  105.29
 -12   7   9  308.97   66.29
  12   7  -9  184.88   32.20
  12  -7   9  201.28   38.70
 -12  -7   9  221.48   46.00
  12   7   9  139.29   51.79
  12   7   9  179.18   57.79
 -12   8   9  142.89   48.90
  12   8  -9  156.68   28.40
  12   8   9  145.39   64.29
 -12  -8   9  189.08   42.90
  12   8   9   89.19   49.10
  12   9  -9  113.19   26.70
 -12   9   9  168.68   56.79
 -12  -9   9  151.88   46.40
  12   9   9  196.98   68.49
  12   9   9  119.89   53.39
  12   0  10 1036.90  145.39
 -12   0  10  915.21  123.59
 -12   1  10 1144.19  134.49
  12  -1  10  989.70  147.89
 -12  -1  10  961.10  129.39
  12   1  10  928.81  150.98
  12  -2  10  938.11  131.19
  12   2  10  892.41  139.09
 -12  -2  10  839.52  111.79
  12  -3  10  803.42  123.49
 -12   3  10  825.62  120.09
 -12  -3 -10  844.52  118.99
 -12  -4 -10  851.71  114.79
  12  -4  10  755.22  115.79
 -12   4  10  833.62  116.19
  12   4  10  671.93  134.39
 -12   5  10  815.42  108.29
  12  -5  10  580.94  100.19
  12   5  10  517.55  119.29
 -12  -5  10  773.22   99.09
  12  -6  10  414.86   66.99
  12   6  10  324.97   94.39
 -12   7  10  365.96   71.49
  12  -7  10  292.57   57.19
  12   7  10  338.37   92.59
 -12  -7  10  427.26   63.99
  12   7  10  302.87   89.69
  12  -8  10  270.97   50.59
  12   8 -10  272.67   43.80
 -12   8  10  275.57   67.99
  12   8  10  274.07   88.09
 -12  -8  10  371.46   63.99
  12   8  10  239.88   83.49
  12   0  11  362.56   68.49
 -12   0  11  262.17   43.00
  12  -1  11  382.86   70.29
 -12   1  11  372.76   53.09
  12   1  11  360.36   72.99
 -12  -1  11  303.47   48.00
  12  -2  11  416.36   66.79
  12   2  11  220.48   65.69
 -12  -2  11  286.77   42.50
  12  -3  11  223.58   56.79
 -12   3  11  326.07   49.60
  12   3  11  250.77   74.99
  12  -4  11  252.67   50.59
 -12   4  11  211.98   44.80
  12   4  11  188.78   76.99
 -12   5  11  242.18   54.49
  12  -5  11  304.57   57.69
  12   5  11  226.98   83.69
 -12  -5  11  345.17   48.30
  12  -6  11  224.38   47.00
 -12   6  11  252.37   57.89
  12   6  11  115.89   55.59
  12   6  11  178.18   74.09
 -12  -6  11  275.27   45.20
  12   0  12  287.47   76.69
 -12   0  12  416.26   57.39
  12  -1  12  461.45   85.39
 -12   1  12  510.55   67.49
 -12  -1  12  422.46   62.69
  12   1  12  354.86   96.79
  12  -2  12  384.56   75.89
  12   2  12  219.18   71.99
 -12  -2  12  390.86   50.99
 -12   3  12  411.66   57.49
  12  -3  12  366.66   71.79
 -12  -3  12  297.17   47.70
  12   3  12  249.68   80.79
  12  -4  12  319.77   64.19
 -12   4  12  316.97   55.99
  12   4  12  250.47   93.89
  12  -5  12  233.88   63.29
 -12   5  12  339.67   58.49
  12   0  13  274.07   80.99
 -12   0  13  206.38   42.70
  12  -1  13  231.78   68.29
 -12   1  13  273.77   45.40
  12   1  13  294.57   88.89
 -12  -1  13  263.27   42.00
 -12   2  13  261.07   45.20
  12  -2  13  306.57   76.19
 -12  -2  13  227.78   37.40
  12   2  13  220.08   84.09
  13   0   0    1.40    3.20
 -13   0   0  -15.00    7.50
 -13  -1   0   49.80   23.90
  13   1   0   54.49   11.50
  13  -1   0   53.79   11.90
  13   2   0   48.00   11.50
  13  -2   0   33.30    8.50
  13   2   0   35.80    9.90
  13  -2   0   39.80    9.70
 -13  -2   0   31.60   19.80
  13  -3   0  235.28   35.00
  13  -3   0  234.88   33.20
 -13  -3   0  179.18   50.39
  13   3   0  257.27   36.50
  13   3   0  250.47   35.50
  13   4   0   15.20    7.90
 -13  -4   0   54.69   23.30
  13   4   0   27.50   10.70
  13  -4   0   16.70    7.80
 -13  -5   0   16.50   15.20
  13   5   0   21.10   11.00
  13   5   0   19.60    9.50
  13  -5   0   28.00   11.00
  13   6   0  203.88   33.00
  13   6   0  218.98   35.60
  13  -6   0  175.38   33.70
  13  -7   0  240.08   41.90
  13   7   0  227.28   39.20
  13   7   0  279.97   43.40
  13   8   0   92.19   26.60
  13  -8   0   39.50   17.70
  13   8   0   47.30   15.30
 -13  -8   0   27.70   22.70
  13   9   0   47.50   19.70
  13   9   0   97.89   23.40
 -13  -9   0   35.30   22.40
  13  10   0  153.78   41.00
  13 -10   0  182.78   42.20
  13  10   0  196.88   34.90
  13  11   0  104.89   26.00
  13  11   0  106.39   32.10
  13  12   0   33.20   19.50
  13  12   0   40.60   16.40
 -13   0  -1    4.60    8.90
  13   0  -1    1.00    2.20
  13   0   1   -0.70    2.70
 -13   0   1    2.00    6.90
  13   0  -1   -0.50    1.70
  13   1  -1   18.50    6.00
 -13  -1  -1   21.80   17.30
  13   1  -1   23.10    5.70
  13  -1   1   24.70    7.40
  13  -1  -1   24.70    6.30
 -13  -1   1   -3.20   10.40
  13  -1  -1   21.90    6.00
  13   1   1   11.60    6.90
  13   2  -1    3.10    2.90
 -13  -2  -1   24.50   18.20
  13   2  -1    2.60    4.60
  13  -2   1   19.20    6.50
  13  -2  -1    2.80    3.70
  13   2   1   20.50    8.40
 -13  -2   1   -1.70    9.00
  13  -2  -1    2.30    2.90
 -13  -3  -1   32.40   18.50
  13  -3   1   41.30    9.90
  13   3  -1   12.50    6.80
  13   3  -1   11.30    5.00
  13   3   1   48.40   13.80
  13  -3  -1   23.50    8.10
  13  -3  -1   17.30    5.80
 -13  -3   1   22.60   14.10
 -13  -4  -1  -11.00    9.70
  13   4  -1    0.80    4.40
  13  -4   1    9.70    7.60
  13   4  -1    5.30    4.20
 -13  -4   1   -2.50    7.30
  13   4   1   18.50    8.60
  13   4   1   -0.90    4.30
  13  -4  -1    5.40    5.40
  13  -4  -1    3.20    3.30
 -13  -5  -1    8.00   13.30
  13  -5   1   22.90   10.10
  13   5  -1    7.50    6.70
  13   5  -1   12.70    6.00
  13   5   1   13.50    9.70
  13   5   1   24.90   11.50
  13  -5  -1    2.10    5.50
 -13  -5   1    9.50   13.00
  13   6  -1    5.60    6.80
  13   6  -1    5.10    5.40
  13  -6   1   21.40   10.20
 -13  -6  -1   31.20   20.00
  13   6   1   34.30   13.40
  13  -6  -1   -0.60    6.00
  13   6   1   12.50    9.70
 -13  -6   1   13.60   13.80
  13   7  -1    9.30    8.60
  13   7  -1    4.90    6.30
  13  -7   1   25.20   12.10
 -13  -7  -1    6.10   18.40
  13  -7  -1   12.10    9.20
  13   7   1   20.10   12.80
  13   7   1   33.50   14.90
 -13  -7   1    8.90   11.60
 -13  -8  -1   -6.00   14.70
  13   8  -1   -0.60    5.90
  13   8  -1    8.60    8.50
  13  -8   1   14.70    9.60
  13   8   1   11.20   10.20
 -13  -8   1   -4.90   14.40
  13  -8  -1   -2.90    6.80
  13   8   1   11.70   12.30
  13   9  -1    2.10    7.20
  13   9  -1   12.30    9.10
 -13  -9  -1   13.70   21.50
 -13  -9   1    2.90   15.60
  13   9   1    8.10   10.80
  13   9   1   13.00   11.10
  13  -9  -1    3.00    8.60
  13  10  -1    8.90   13.30
  13  10  -1    6.90    8.20
  13 -10  -1    9.10   13.30
  13  10   1    9.10   12.50
  13  10   1    1.30    8.40
  13  11  -1    0.60    9.40
  13  11   1    4.30   10.80
  13  12  -1    1.40   10.30
  13  12   1   -3.40   12.70
 -13   0  -2    8.20    9.40
  13   0   2   -0.30    3.40
  13   0  -2   -2.70    1.80
 -13   0   2    1.10    6.90
 -13  -1  -2   19.40   11.80
  13  -1   2    7.80    5.10
 -13  -1   2   -9.30    7.10
  13   1   2   10.40    6.50
 -13  -2  -2    9.60   14.70
  13   2  -2   63.49   12.80
  13  -2  -2   44.10    8.30
  13  -2  -2   46.30    7.70
 -13  -2   2   29.00   13.30
  13  -3   2   96.29   20.00
 -13  -3  -2  118.89   42.60
  13   3   2   97.59   25.90
 -13  -3   2   80.19   27.10
  13  -3  -2  168.08   21.30
  13  -3  -2  142.99   18.40
  13   4  -2  109.19   17.70
 -13  -4  -2   41.30   24.40
  13  -4   2   86.29   16.00
 -13  -4   2   68.89   23.70
  13   4   2   92.99   24.00
  13  -4  -2   99.19   17.40
  13  -4  -2   81.79   13.40
  13   4   2   76.29   21.40
 -13  -5  -2   12.40   16.50
  13  -5   2   44.90   13.70
  13   5  -2   58.89   15.50
  13   5   2   58.99   18.60
 -13  -5   2   35.80   18.90
  13  -5  -2   77.39   17.40
  13   5   2   68.59   19.60
 -13  -6  -2  102.09   35.40
  13  -6   2  123.19   25.80
 -13  -6   2  114.09   34.10
  13   6   2  119.79   31.10
  13   6   2  164.78   30.50
  13  -7   2  184.48   32.80
 -13  -7  -2  101.39   39.00
 -13  -7   2   90.89   34.60
  13   7   2  146.09   45.90
  13   7   2  187.28   34.60
 -13  -8  -2   23.90   23.80
  13   8   2  116.69   35.00
  13   8   2  133.89   31.20
 -13  -8   2   65.89   24.30
  13  -9   2   92.59   28.40
 -13  -9  -2   64.19   31.00
  13   9  -2   87.69   26.60
  13   9   2  114.69   31.60
  13  -9  -2  107.79   25.40
  13   9   2   75.09   29.70
 -13  -9   2   84.59   30.50
  13  10  -2  178.28   33.70
  13  10   2  157.38   38.70
  13  10   2  107.99   39.30
  13  11  -2   74.99   26.00
  13  11   2   80.09   25.50
  13  11   2  110.19   42.30
  13   0   3    3.20    4.30
 -13   0   3    5.00    7.70
 -13   0  -3   -9.30    6.90
  13   0  -3   -0.70    1.90
  13  -1   3   20.70    8.10
 -13  -1  -3   16.60   17.20
  13   1  -3   33.20    8.10
  13  -1  -3   26.10    5.80
  13   1   3   33.40   10.60
 -13  -1   3   18.10   11.40
  13   2  -3    6.30    4.10
 -13  -2  -3   -9.10    8.40
  13  -2   3    1.00    3.60
  13   2   3   -3.50    4.60
 -13  -3  -3   24.00   18.70
  13   3  -3   14.10    6.20
  13  -3   3   23.30    8.90
  13  -3  -3    6.90    3.50
  13   3   3   33.50   14.20
  13  -3  -3   13.00    3.60
 -13  -3   3    3.10    7.60
  13   4  -3   18.20    7.60
  13  -4   3    5.40    6.30
 -13  -4  -3   -6.00   13.80
 -13   4   3    5.50    6.60
  13   4   3    1.60    6.80
  13  -4  -3    7.40    7.60
  13   4   3    4.40    8.10
  13  -4  -3   16.80    4.50
 -13  -4   3   17.30   10.80
  13   5  -3   18.50   10.80
 -13  -5  -3   28.90   19.50
  13  -5   3   23.60   11.10
 -13   5   3    1.90    7.50
  13  -5  -3   15.30    6.80
 -13  -5   3    6.00   10.00
  13   5   3   56.19   18.90
  13   5   3   21.30   11.30
 -13   6   3   -1.30    9.70
  13   6  -3   11.90    7.30
  13  -6   3   12.90    8.40
 -13  -6  -3  -12.90   12.60
  13   6   3   12.60   12.40
  13  -6  -3    8.50    6.80
 -13  -6   3   -5.10   11.90
  13   6   3   24.90   14.50
 -13  -7  -3    1.10   16.10
  13  -7   3   13.40    8.40
 -13   7   3    6.90   11.10
  13   7  -3   10.00    8.10
  13   7   3    2.80   10.60
  13  -7  -3   16.60    9.80
  13   7   3    6.40   11.30
  13   8  -3   16.20    8.90
 -13   8   3   13.50   15.60
 -13  -8  -3   -9.00   15.30
  13   8   3   -0.50   11.50
  13  -8  -3   16.80   10.90
  13   8   3   12.00   14.30
 -13  -8   3    2.70   14.80
  13   9  -3    3.10    7.10
  13  -9   3   13.90   14.00
  13  -9  -3    8.10    8.70
  13   9   3   20.20   19.80
 -13  -9   3   38.50   29.60
  13   9   3   20.70   16.00
  13  10  -3   -1.80    7.40
  13  10   3    0.10   12.20
  13  10   3   20.10   16.60
  13  11  -3   -4.00    7.70
  13  11   3   -3.50   12.60
  13  11   3  -20.30   15.40
  13   0  -4    1.00    1.70
 -13   0  -4    5.20    8.90
  13   0   4    1.30    4.70
 -13   0   4   -4.30    4.40
 -13   1   4   19.60    8.80
  13   1  -4   42.10    7.40
  13  -1   4   46.60   14.00
 -13  -1  -4   32.20   18.10
 -13  -1   4   27.00   10.60
  13  -1  -4   39.10    5.60
  13   1   4   44.60   14.50
 -13   2   4   35.50   12.40
  13  -2   4   28.00   11.40
 -13  -2  -4   63.49   25.90
 -13  -2   4   58.29   13.90
  13   2   4   48.90   17.10
 -13  -3  -4   95.29   33.90
  13  -3   4  129.59   23.20
 -13   3   4  109.79   29.20
 -13  -3   4  120.19   23.80
  13   3   4  172.68   37.80
 -13  -4  -4   30.20   22.70
 -13   4   4   47.60   19.20
  13   4  -4   83.49   14.70
  13  -4  -4   90.59   12.10
  13  -4  -4   74.69   10.70
 -13  -4   4   62.89   19.30
  13   4   4   36.50   19.20
 -13  -5  -4   24.80   23.20
 -13   5   4   74.19   25.00
  13   5  -4   83.39   15.50
  13   5   4   61.59   22.10
 -13  -5   4   90.19   24.90
  13   5   4   56.69   21.00
  13  -5  -4   81.09   14.20
  13  -6   4  125.29   26.20
 -13   6   4  110.19   33.60
  13   6   4   99.09   31.90
 -13  -6   4  142.89   34.30
  13   6   4  147.99   37.70
 -13   7   4  233.78   56.39
  13   7   4  110.09   36.70
 -13  -7   4  141.69   38.70
  13   7   4  156.18   41.00
  13   8  -4   79.59   19.40
  13  -8   4   71.29   25.30
 -13   8   4  115.69   40.60
 -13  -8   4   77.19   29.50
  13   8   4   66.49   29.90
  13   8   4   57.19   26.10
 -13   9   4  141.29   43.40
  13   9  -4  112.29   26.70
  13   9   4   67.09   29.10
  13  -9  -4  146.89   29.70
  13   9   4   60.99   30.90
  13  10  -4  165.78   31.10
 -13  10   4  237.58   65.29
  13  10   4  121.89   44.40
  13  10   4  101.69   35.10
  13  11  -4  117.79   28.60
  13  11   4   63.69   30.40
  13  11   4  116.39   44.40
  13 -11  -4  144.39   30.60
  13   0  -5   -2.10    1.50
  13   0   5    2.30    6.80
 -13   0   5   -5.50    3.80
 -13   0   5   -3.70    2.80
  13  -1   5    1.50    6.40
  13   1  -5    6.90    3.20
 -13  -1  -5    3.50    6.40
 -13   1   5    3.30    4.30
  13   1   5    8.30   10.00
 -13  -2  -5    8.80   15.20
 -13   2   5    6.40    6.60
  13   2  -5    7.90    4.00
  13  -2   5    9.20    7.20
  13   2   5    3.30    7.80
  13  -3   5   50.39   15.10
 -13  -3  -5   37.80   21.20
  13   3   5   42.80   19.80
 -13   4   5   16.10   11.00
 -13  -4  -5  -10.30   10.30
  13  -4   5   15.20    8.50
  13   4  -5    3.70    4.20
  13   4   5    0.40    9.10
 -13  -4   5    6.80    7.10
 -13   5   5    4.00   11.30
  13   5  -5   13.90    7.10
  13   5   5   -2.60    7.80
  13  -5  -5   22.40    5.40
  13  -5  -5   20.00    4.50
 -13  -5   5   26.00   12.50
  13   5   5    3.80    9.50
  13   6  -5    2.70    5.30
  13   6   5   46.10   21.30
  13   6   5    8.90   12.60
  13  -6  -5    4.00    5.00
 -13   7   5   12.00   13.90
  13   7  -5    5.10    7.40
  13  -7  -5    8.60    6.80
 -13  -7   5    9.10    9.40
  13   7   5   14.50   18.00
  13   7   5   23.80   19.60
  13   8  -5   20.50   11.30
  13  -8   5   25.40   14.00
 -13   8   5   15.90   20.90
  13  -8  -5   18.40    9.60
  13   8   5    9.50   15.90
 -13  -8   5   23.60   17.40
  13   8   5   22.20   21.70
 -13   9   5   18.70   25.30
  13   9  -5   13.80   10.70
  13   9   5    0.70   13.10
  13   9   5   18.00   20.80
  13  -9  -5   12.10   10.00
 -13  -9   5   -6.20   22.50
  13  10  -5    5.60    9.10
 -13  10   5  -26.90   17.40
  13  10   5   31.10   20.60
  13 -10  -5  -13.10    8.70
  13  10   5   18.50   21.00
  13  11  -5    8.10   10.90
 -13  11   5   24.80   33.70
  13 -11  -5   13.00   14.30
  13  11   5  -13.40   17.10
  13  11   5   13.60   17.70
  13   0   6    1.50    6.90
  13  -1   6   10.70   10.00
 -13   1   6   17.20    8.10
 -13  -1  -6    8.50    8.70
  13   1   6    5.50    7.40
 -13   2   6   14.70   10.40
  13  -2   6   17.50   10.60
 -13  -2  -6   13.90   11.60
  13   2   6    9.20    9.50
  13  -3   6   45.40   15.30
 -13   3   6   70.29   20.60
 -13  -3  -6   31.60   16.70
 -13  -3   6   56.69   13.30
  13   3   6   25.10   15.90
  13  -4   6   65.29   19.00
 -13   4   6   92.39   29.20
 -13  -4  -6  102.89   36.10
  13   4  -6  112.39   17.20
  13   4   6   63.99   27.50
 -13  -4   6  112.99   20.70
 -13   5   6   90.29   28.10
  13  -5   6   52.29   16.10
 -13  -5   6   91.89   23.10
  13   5   6   52.89   24.50
  13   6  -6  192.98   29.10
 -13   6   6  163.18   43.70
 -13  -6   6  171.78   41.10
  13   6   6  107.29   38.40
  13  -6  -6  197.48   24.90
  13   6   6  117.39   43.60
  13   7  -6  194.08   31.50
 -13   7   6  191.08   52.79
 -13  -7  -6  147.29   58.39
  13  -7  -6  197.98   27.60
 -13  -7   6  209.08   46.50
  13   7   6  102.99   40.20
  13   7   6  152.38   48.70
 -13   8   6  185.88   54.09
  13   8  -6  132.79   25.30
  13   8   6  109.99   41.40
  13  -8  -6  128.49   22.90
 -13  -8   6  134.89   40.50
  13   8   6  111.69   40.30
  13   9  -6  199.28   32.40
  13   9   6  114.89   47.10
  13  -9  -6  169.88   30.00
  13   9   6  134.39   48.90
 -13  -9   6  164.98   49.00
 -13  10   6  121.89   51.69
  13  10  -6  106.39   27.20
  13 -10  -6  168.68   29.60
  13  10   6  139.69   47.40
  13  10   6  157.08   55.99
  13   0   7    1.50    8.20
  13  -1   7   16.20   10.20
 -13   1   7   31.40   10.60
 -13  -1  -7   37.60   14.70
  13   1   7   10.20   10.90
 -13   2   7    5.30    6.30
  13  -2   7   14.00   10.70
 -13  -2  -7    7.60   11.40
  13   2  -7    8.30    4.60
  13   2   7   13.50   13.70
  13   3  -7    8.20    5.00
 -13   3   7    0.70    8.70
 -13  -3  -7   24.40   15.00
  13  -3   7    6.50    7.60
  13   3   7   13.70   13.80
 -13  -3   7    0.70    5.10
  13   4  -7   44.40   10.50
 -13  -4  -7    0.10   12.60
 -13   4   7   31.70   19.40
  13  -4   7   14.10    9.60
  13   4   7   15.70   15.40
 -13  -4   7   22.00   10.00
 -13   5   7   24.50   16.20
  13   5  -7    7.40    6.40
  13  -5   7   15.80    9.70
  13   5   7   17.70   17.10
 -13  -5   7   16.30   11.20
 -13   6   7  -11.50   10.20
  13  -6   7   15.80    9.00
  13   6  -7    8.00    7.20
 -13  -6  -7   31.10   21.80
  13   6   7   13.00   18.60
 -13  -6   7   -5.20    9.60
  13   6   7   -7.50   12.10
  13   7  -7    4.50    7.40
 -13   7   7    8.80   18.30
 -13  -7   7   -1.10   13.60
  13   7   7    9.30   16.50
  13   7   7  -10.40   13.20
  13  -7  -7    2.20    3.50
  13   8  -7   12.50    9.10
 -13   8   7   40.80   22.90
  13   8   7   23.60   26.10
  13   8   7   23.70   19.70
  13  -8  -7    5.70    5.70
 -13  -8   7    2.30   16.00
 -13   9   7   -8.50   21.20
  13   9  -7   11.60   10.20
  13   9   7    5.20   22.60
  13   9   7   24.50   27.30
 -13  10   7   -3.10   21.40
  13  10  -7    3.70    9.10
  13  10   7   38.30   29.80
  13 -10  -7   13.80    8.90
  13  10   7   12.30   23.50
  13   0   8   -0.20    8.80
  13  -1   8   -7.50    5.30
 -13   1   8    8.30    7.50
  13   1   8   -1.70    9.70
 -13   2   8   48.70   15.40
  13  -2   8   21.50   15.40
 -13  -2  -8   13.00   10.80
  13   2   8   14.80   15.60
 -13   3   8   59.29   21.40
  13   3  -8   69.29   12.10
  13  -3   8   34.70   17.20
  13   3   8   44.60   23.60
 -13   4   8   95.69   29.20
  13  -4   8   50.39   19.60
  13   4  -8   80.39   15.30
  13   4   8   46.10   25.60
 -13  -4   8   92.99   17.80
 -13  -5  -8   87.29   35.00
  13  -5   8   60.39   21.00
 -13   5   8  121.19   36.50
  13   5  -8   94.29   17.50
 -13  -5   8   94.39   23.20
 -13   6   8  174.78   44.60
  13   6  -8  129.09   22.80
  13  -6   8  127.29   30.40
  13   6   8   97.69   39.70
  13   6   8   81.59   35.80
 -13  -6   8  154.28   34.80
 -13   7   8  152.98   46.40
  13   7  -8  107.09   21.50
 -13  -7   8  148.49   35.90
  13   7   8   61.49   37.80
  13   7   8   98.79   41.30
  13   8  -8  118.19   22.60
 -13   8   8  132.79   44.50
  13   8   8  120.99   50.09
  13   8   8   58.89   34.30
 -13  -8   8  115.89   34.30
 -13   9   8  166.58   54.89
  13   9  -8   85.09   23.60
  13   9   8  141.09   52.99
  13   9   8  155.58   58.69
 -13  -9   8   98.49   34.90
  13   0   9   -0.20   11.60
 -13   0   9   -8.10    4.80
 -13   1   9    8.60    7.30
  13  -1   9    8.40   11.30
  13   1   9   13.70   14.70
  13  -2   9    5.70   10.90
 -13   2   9    5.60    8.50
  13   2   9   -8.10    6.10
  13  -3   9   14.10   12.70
 -13   3   9    9.40   11.60
  13   3   9    8.50   15.00
 -13   4   9  -11.50   11.00
  13  -4   9    8.20   11.30
 -13  -4  -9   13.00   14.20
  13   4   9   -4.70   17.10
 -13  -4   9   16.50    8.70
 -13   5   9   31.60   19.50
  13   5  -9   24.40    9.30
  13  -5   9    6.50   10.80
 -13  -5  -9   -2.40   12.40
  13   5   9   -9.50   15.90
 -13  -5   9   19.50   12.20
 -13   6   9   10.10   19.20
  13  -6   9   15.50   11.90
  13   6  -9    1.90    6.50
  13   6   9   33.20   26.60
  13   6   9   20.70   18.50
 -13  -6   9   30.40   14.70
 -13   7   9   10.20   17.70
  13  -7   9    5.00   10.50
  13   7  -9   -4.10    5.60
  13   7   9   33.10   23.60
 -13  -7   9    9.70   16.30
  13   7   9   -0.10   22.60
  13   8  -9   11.40    9.20
  13  -8   9    1.90   13.00
 -13   8   9   19.10   32.20
 -13  -8   9    8.70   20.70
  13   8   9   31.70   34.30
  13   8   9   -0.80   17.70
 -13   0  10    7.60    7.40
  13   0  10    4.70   12.10
  13  -1  10    9.00   13.20
 -13   1  10   11.40    9.50
  13   1  10   -1.40   10.90
 -13  -1  10   17.40    6.80
 -13   2  10   25.10   11.40
  13  -2  10    8.00   26.70
  13   2  10   29.90   30.30
 -13  -2  10   11.60    6.40
  13  -3  10   23.90   16.80
 -13   3  10   18.60   20.70
 -13  -3 -10   46.20   18.30
  13   3  10   24.10   26.90
 -13   4  10   42.00   19.40
  13  -4  10   63.39   24.60
  13   4  10   23.30   26.30
 -13   5  10   50.39   27.30
  13  -5  10   87.09   28.30
  13   5  10   56.19   37.30
 -13  -5  10  100.09   36.40
 -13   6  10   83.89   31.80
  13  -6  10   83.99   26.40
 -13  -6  10  102.39   26.90
  13   6  10   34.70   28.00
  13   6  10  110.29   53.49
 -13   7  10   48.90   28.70
  13  -7  10  119.09   32.10
  13   7 -10   69.69   17.90
  13   7  10  102.99   47.70
  13   7  10   11.60   25.10
 -13  -7  10   93.09   28.10
  13   0  11    7.30   17.30
 -13   0  11   -5.00    8.00
  13  -1  11    7.90   13.40
 -13   1  11   11.50   10.00
  13   1  11   23.40   18.40
 -13  -1  11   11.10    7.10
  13  -2  11  -21.90   10.40
 -13   2  11   28.10   11.50
  13   2  11   -2.30   16.80
 -13  -2  11   -0.40    5.30
  13  -3  11   -5.40   12.10
 -13   3  11   10.90   11.00
  13   3  11  -16.20   17.70
  13  -4  11   22.60   20.40
 -13   4  11   15.90   14.30
  13   4  11    5.90   28.80
  13  -5  11   -6.70   10.90
 -13   5  11   -3.40   15.10
  13   5  11   40.10   30.60
 -13  -5  11   -0.40   12.50
 -13   6  11   17.50   20.10
  13  -6  11   16.70   17.50
  13   6  11  -14.80   28.60
  13   6  11   24.00   25.90
 -13  -6  11  -10.00   13.00
 -13   0  12    9.50    9.30
  13   0  12   20.00   22.60
  13  -1  12   13.10   18.20
 -13   1  12    3.60    9.70
 -13  -1  12   -9.40    6.20
  13   1  12   -9.40   17.50
 -13   2  12   13.50   11.50
  13  -2  12   26.80   24.90
 -13  -2  12   15.40    7.60
  13   2  12   18.70   27.20
  13  -3  12   25.60   24.50
 -13   3  12    8.00   13.50
 -13  -3  12   17.90    8.70
  13   3  12   54.89   40.30
  13  -4  12   31.40   22.50
 -13   4  12   23.40   15.90
  13   4  12   -3.50   31.80
 -13   0  13   20.70   11.00
  13   0  13    0.10   23.90
 -13   1  13    3.30   10.00
  13  -1  13    9.60   23.90
 -13  -1  13   12.70    9.40
 -14   0   0  187.18   49.80
  14   0   0  158.98   24.70
  14   1   0    1.20    3.30
 -14  -1   0    9.40   13.10
  14  -1   0    0.80    3.00
  14  -2   0  193.38   26.40
 -14  -2   0   99.99   39.70
  14   2   0  154.58   26.40
  14   2   0  192.38   27.20
  14  -2   0  176.68   25.70
  14  -3   0   32.20    8.60
  14  -3   0   25.60    9.00
  14   3   0   22.50    8.80
  14   3   0   26.20    9.00
 -14  -3   0   23.40   19.60
  14  -4   0   14.60    5.80
  14   4   0   21.80    9.80
 -14  -4   0    9.90   21.00
  14  -4   0   25.10    9.60
  14   4   0   22.90    8.80
  14  -5   0   70.99   21.60
  14   5   0   85.49   19.50
  14   5   0  105.59   23.10
  14   6   0   76.79   17.90
 -14  -6   0   69.29   29.70
  14  -6   0   80.79   20.40
  14   6   0   50.39   16.90
  14   7   0    0.30    6.80
 -14  -7   0   -8.00   11.10
  14  -7   0    9.80    8.10
  14   7   0    5.40    7.80
  14  -8   0   16.30   12.80
 -14  -8   0   17.20   15.40
  14   8   0    8.90    8.00
  14   8   0    5.20    8.50
  14   9   0   81.89   21.20
 -14  -9   0  120.59   37.40
  14   9   0   69.39   23.50
  14  10   0   43.40   15.50
  14 -10   0   20.80   18.10
  14  10   0   38.80   18.50
  14  11   0   22.30   13.30
  14  11   0   18.70   16.00
 -14   0   1   17.90   14.10
  14   0  -1   20.90    5.80
  14   0  -1   18.50    5.10
 -14   0  -1   13.10   12.60
  14   1  -1   31.70    8.10
  14  -1   1   29.40    9.30
  14   1  -1   30.40    7.00
 -14  -1  -1   14.50   21.40
  14  -1  -1   30.50    7.80
 -14  -1   1   28.10   15.90
  14   1   1   24.80    9.40
  14  -1  -1   27.70    7.40
 -14  -2  -1   32.90   19.10
  14   2  -1   50.09    8.40
  14   2  -1   50.79   12.50
  14  -2   1   22.90    8.30
  14  -2  -1   37.20    8.40
 -14  -2   1   38.70   17.40
  14   2   1   30.60   10.80
  14  -3   1   32.80    8.80
  14   3  -1   16.40    6.00
 -14  -3  -1   -1.20   26.90
  14   3  -1   23.20    8.90
  14  -3   1   39.60    9.70
  14  -3  -1   18.70    6.30
 -14  -3   1    2.70   12.50
  14   3   1   52.19   14.30
  14  -3  -1   19.80    7.80
  14   3   1   38.20   11.60
 -14  -4  -1    4.70   13.60
  14   4  -1    1.00    3.30
  14   4  -1    4.20    5.00
  14  -4   1   18.10    8.00
  14  -4  -1    2.90    3.80
  14   4   1   30.80   11.60
  14   4   1    8.80   12.10
  14  -4  -1    1.80    4.50
 -14  -4   1    0.70   10.70
 -14  -5  -1   37.50   17.30
  14  -5   1   11.60    7.80
  14   5  -1    1.00    3.80
  14   5  -1    0.00    6.10
  14   5   1    9.90    8.20
  14   5   1   12.40   10.20
 -14  -5   1   -3.80    9.30
  14  -5  -1    2.50    4.90
  14  -6   1   16.80    9.40
  14   6  -1    6.70    7.50
  14   6  -1    1.10    4.70
 -14  -6  -1   13.20   20.10
 -14  -6   1    6.50   13.50
  14   6   1    7.50    8.80
  14  -6  -1    2.10    6.30
  14   6   1   21.40   11.50
 -14  -7  -1   -1.90   16.50
  14   7  -1    9.30    9.80
  14  -7   1   29.00   12.40
  14   7  -1   16.40    8.40
 -14  -7   1   17.80   16.00
  14   7   1   24.80   23.00
  14  -7  -1   19.80   10.50
  14   7   1   36.90   15.30
  14   8  -1   16.20    9.10
  14   8  -1   20.80   13.60
  14  -8   1    2.90    7.40
  14  -8  -1   16.90   10.60
 -14  -8   1   29.60   23.60
  14   8   1   12.60   10.00
  14   8   1   24.50   13.90
  14  -9   1    8.70   16.70
  14   9  -1   21.60    9.90
  14   9  -1   34.80   16.10
 -14  -9  -1    5.10   23.30
 -14  -9   1   22.20   18.80
  14   9   1    7.40   11.50
  14  -9  -1   -9.80    6.60
  14   9   1   16.80   11.60
  14  10  -1   22.70   10.10
  14  10  -1   16.00   12.70
  14  10   1   17.60   12.30
  14 -10  -1   32.60   18.10
  14  10   1   19.00   15.80
  14  11  -1   28.40   20.40
  14  11   1   62.49   24.60
  14  11   1   28.30   19.40
  14   0  -2  110.09   16.20
 -14   0   2   97.49   29.00
 -14   0  -2   83.19   31.30
 -14  -1  -2   22.60   25.40
  14   1  -2   16.00    6.20
  14  -1   2   42.40   10.80
 -14  -1   2   -6.30   10.20
  14   1   2   53.69   14.90
 -14  -2  -2   75.89   29.20
 -14  -2   2   52.19   18.90
  14   2   2  125.09   28.50
 -14  -3  -2   16.20   16.20
  14  -3   2   11.70    6.10
  14   3  -2   28.10    9.30
  14  -3  -2   15.90    5.00
  14  -3  -2   22.30    7.20
 -14  -3   2   15.20   12.10
  14   3   2    8.90    7.60
 -14  -4  -2   48.40   27.20
  14   4  -2   55.99   12.90
  14  -4  -2   62.29   14.00
  14  -4  -2   52.79    9.50
 -14  -4   2   41.60   17.40
  14   4   2   20.40   13.10
 -14  -5  -2   40.70   25.10
  14   5  -2   10.80    7.30
  14   5   2   88.89   22.50
  14  -5  -2   26.10    9.40
 -14  -5   2   16.40   21.90
  14   6  -2   60.29   17.70
 -14  -6  -2   61.79   30.70
  14  -6   2   79.09   19.30
  14   6   2  102.29   26.60
 -14  -6   2   42.30   19.20
  14   6   2  107.99   25.80
  14  -6  -2   45.70   15.60
  14   7  -2    6.00    7.10
 -14  -7  -2    7.30   20.30
  14  -7   2    0.70    6.70
 -14  -7   2  -11.60   13.40
  14  -7  -2   26.10   11.90
  14   7   2   13.70   11.40
  14   7   2   -2.20    6.30
  14   8  -2    1.60    8.10
 -14  -8  -2   -9.20   11.50
 -14  -8   2   -4.40   14.20
  14  -8  -2    7.20    9.20
  14   8   2   15.60   13.40
  14   8   2    2.00   10.60
  14  -9   2  106.69   29.70
  14   9  -2   79.29   22.80
  14  -9  -2   53.89   18.10
 -14  -9   2   19.30   23.50
  14   9   2   92.09   26.90
  14   9   2   61.99   23.90
  14  10  -2   12.60   13.00
  14  10   2   60.39   25.30
  14 -10  -2   23.60   19.70
  14  10   2   46.70   18.60
  14  11  -2   -1.20    9.70
  14  11   2    7.20   13.90
  14  11   2   -7.40   11.10
  14   0  -3   11.80    4.30
 -14   0   3    2.40    8.50
 -14   0  -3   19.60   13.70
  14   0   3   24.50   10.20
  14   1  -3    7.40    5.00
 -14  -1  -3    1.20    9.40
  14  -1   3    7.60    6.10
  14  -1  -3   10.80    3.70
 -14  -1   3    3.10    9.50
  14   1   3    7.10    7.10
 -14  -2  -3   70.69   32.80
  14  -2   3   50.79   13.70
  14   2   3   52.49   16.10
 -14  -2   3   77.59   20.70
  14  -3   3   15.30    7.40
  14   3  -3   20.30    7.20
 -14  -3  -3   33.60   25.10
 -14  -3   3   18.20   10.40
  14   3   3   14.30   11.10
  14  -3  -3    8.80    3.30
 -14  -4  -3   31.60   22.40
  14  -4   3   37.80   11.90
  14   4   3   28.80   12.90
  14   4   3   41.00   17.20
  14  -5   3   23.80   10.20
  14   5  -3   35.50   11.20
 -14  -5  -3   51.19   25.80
 -14  -5   3   12.40    9.10
  14  -5  -3   18.00    7.40
  14   5   3    8.70    9.00
  14   5   3   22.30   12.10
 -14  -6  -3   68.29   33.30
  14  -6   3   24.90   12.70
  14   6  -3   66.59   16.30
  14   6   3   26.40   15.60
 -14  -6   3   35.90   19.30
  14  -6  -3   49.50   14.20
  14   6   3   17.30   13.80
 -14  -7  -3   30.90   22.10
  14   7   3   58.29   22.80
  14   7   3   47.70   20.20
  14   8  -3   12.20    9.10
 -14  -8  -3   27.50   24.70
  14   8   3   32.40   16.90
  14  -8  -3   14.40   10.20
 -14  -8   3  -16.40   15.60
  14   8   3   11.70   13.80
  14   9  -3   28.20   13.70
  14   9   3   15.50   16.30
  14   9   3   40.40   19.40
  14  -9  -3   21.60   11.40
 -14  -9   3   13.90   21.60
  14  10  -3   28.40   14.80
  14  10   3   17.90   15.40
  14  10   3   25.70   19.20
  14  11  -3   16.20   14.90
  14  11   3   27.80   20.20
  14  11   3   19.70   19.90
 -14   0   4   63.99   16.90
 -14   0  -4   44.90   21.10
  14  -1   4   45.90   13.60
  14   1  -4   29.50    7.00
 -14  -1  -4   16.60   12.20
 -14  -1   4   25.40   10.30
  14   1   4   27.40   11.80
  14  -1  -4   24.90    4.60
  14  -2   4  115.99   22.30
 -14  -2  -4   85.19   32.40
  14   2   4  135.69   27.10
  14   3  -4   27.20    8.10
 -14   3   4   15.30    9.00
  14  -3   4   24.10   10.30
 -14  -3  -4   11.60   12.00
 -14  -3   4   35.10   12.80
  14   3   4   18.90   13.10
  14  -4   4   13.40    8.30
 -14  -4  -4    1.40   15.00
 -14   4   4    9.00   11.40
  14   4  -4   36.20    9.70
 -14  -4   4   18.40   11.00
  14   4   4    5.10    8.00
 -14  -5  -4   -8.80   12.50
  14   5  -4   16.00    8.00
 -14   5   4   13.20   12.60
  14  -5   4   47.70   13.10
  14   5   4   88.99   27.20
  14  -5  -4   14.60    5.00
 -14  -5   4   17.60   12.30
  14   5   4   42.40   16.50
 -14   6   4   16.40   12.90
  14   6  -4   10.00    6.90
 -14  -6  -4   19.10   17.60
  14   6   4   83.99   28.20
 -14  -6   4   33.00   16.60
  14  -6  -4   10.10    6.80
 -14   7   4  -11.60    9.30
  14   7  -4    0.40    6.10
  14  -7  -4   10.70    6.70
 -14  -7   4   17.90   14.40
  14   7   4   22.80   17.10
  14   7   4   15.20   16.60
  14   8  -4    5.00    7.80
 -14   8   4   23.50   21.40
  14  -8   4   27.50   14.50
 -14  -8  -4   21.30   20.80
 -14  -8   4   10.70   17.90
  14   8   4   19.70   17.70
  14   8   4   18.20   15.60
 -14   9   4   49.60   28.10
  14   9  -4   33.20   14.90
  14  -9  -4   11.50   11.00
  14   9   4   65.09   28.10
 -14  -9   4   16.00   23.10
  14  10  -4   18.10   11.50
  14  10   4   26.50   18.10
  14 -10  -4   -1.50   10.30
  14  10   4   43.10   23.90
  14  11  -4    6.90   12.10
  14 -11  -4   21.10   14.70
  14  11   4   21.70   18.90
  14  11   4   -0.60   14.90
 -14   0   5   58.89   15.00
  14   0   5  107.29   23.90
  14   0  -5   72.99   10.50
 -14  -1  -5   70.29   26.90
  14  -1   5   61.19   16.70
  14   1  -5   66.19    9.40
 -14   1   5   50.09   13.30
  14   1   5   49.80   16.50
 -14  -1   5   37.50   10.80
  14  -2   5   23.50   11.10
 -14   2   5   36.80   14.10
 -14  -2  -5   78.49   30.00
  14   2  -5   57.19    9.30
  14   2   5   37.00   16.30
 -14  -2   5   52.89   12.80
 -14   3   5   28.40   12.30
  14   3  -5   16.60    6.50
  14  -3   5   59.99   15.40
 -14  -3  -5    1.30   10.10
  14   3   5   40.30   16.60
 -14  -3   5   26.70   11.40
  14  -4   5   27.70   10.70
 -14   4   5   18.20   12.70
  14   4  -5    7.10    5.60
 -14  -4   5   19.60   10.10
  14   4   5   30.30   17.80
  14   5  -5   35.90   10.90
 -14   5   5    5.80   14.00
  14  -5   5   19.80   10.40
  14   5   5   49.00   21.30
 -14  -5   5    6.20    9.60
  14   5   5   16.20   13.30
  14   6  -5    1.20    5.10
 -14   6   5    7.60   15.20
 -14  -6   5   10.20   12.80
  14  -6  -5    8.30    5.30
  14   6   5    5.70   13.50
  14   6   5   13.50   15.60
 -14   7   5   13.10   14.50
  14   7  -5   16.50   12.00
  14  -7   5   13.60   11.50
  14   7   5   48.70   24.50
  14   7   5   27.70   19.00
  14  -7  -5    7.30    6.10
 -14  -7   5    5.40   13.30
 -14   8   5   24.80   24.30
  14   8  -5   35.10   13.60
  14   8   5   15.00   16.10
 -14  -8   5   24.50   16.30
  14   8   5    8.60   18.00
  14  -8  -5   28.30   11.20
 -14   9   5   33.90   45.60
  14   9  -5   14.40    9.70
 -14  -9   5   30.00   25.70
  14  -9  -5    1.70    8.90
  14   9   5   -0.10   11.80
  14   9   5   -3.00   13.30
  14  10  -5   25.60   14.30
 -14  10   5   23.40   28.10
  14  10   5   -0.70   14.20
  14  10   5   22.00   16.90
  14 -10  -5   18.30   12.50
  14   0   6   26.60   13.30
  14  -1   6   46.60   17.00
 -14   1   6   53.99   13.70
  14   1  -6   48.30    8.40
 -14  -1  -6   53.79   23.50
  14   1   6   39.90   15.40
 -14   2   6   32.50   14.10
  14  -2   6   57.59   17.60
 -14  -2  -6   55.89   27.70
  14   2  -6   41.20    9.40
  14   2   6   47.40   20.50
 -14  -3  -6    5.30   11.90
 -14   3   6   22.20   14.70
  14  -3   6   24.20   10.80
  14   3  -6   40.90    9.30
 -14  -3   6   44.70   12.20
  14   3   6   15.30   13.30
 -14   4   6   29.60   18.40
  14  -4   6   11.40    8.80
  14   4  -6   20.90    8.30
 -14  -4   6   25.20   11.40
  14   4   6    8.80   13.20
  14  -5   6   41.20   14.60
 -14   5   6   34.70   18.00
  14   5  -6   12.60    8.20
  14   5   6   73.19   27.80
 -14  -5   6   22.60   13.20
 -14   6   6   16.60   19.20
  14  -6   6   19.50   10.00
  14   6  -6    9.30    6.90
  14   6   6   16.40   17.50
  14   6   6    4.50   15.20
 -14  -6   6   30.50   14.40
  14   7  -6    7.10    7.80
 -14   7   6  -11.30   16.00
  14  -7   6    8.30   11.20
  14   7   6   15.00   15.60
  14  -7  -6   10.90    5.00
  14   7   6   10.30   14.90
 -14  -7   6   17.90   17.60
 -14   8   6   27.70   20.80
  14   8  -6    2.30    7.20
  14   8   6   22.00   16.90
 -14  -8   6   23.90   17.40
  14   8   6    4.00   14.60
  14   9  -6   24.70   12.50
 -14   9   6   49.00   29.70
  14   9   6   38.10   26.00
 -14  -9   6   30.60   26.40
  14   9   6   14.80   16.60
 -14  10   6    0.70   22.90
  14  10  -6    7.50   10.60
  14 -10  -6   -1.50    8.80
  14  10   6   38.80   28.50
  14  10   6  -22.10   19.90
  14   0   7   26.90   13.20
 -14  -1  -7   -1.70    6.80
  14  -1   7    7.90    8.10
 -14   1   7    1.80    5.40
  14   1   7   11.70    9.70
  14  -2   7   46.50   16.10
 -14  -2  -7   65.79   24.80
  14   2   7   30.00   14.40
 -14   3   7   21.20   11.60
  14  -3   7    1.70    6.80
 -14  -3  -7   -7.90    9.50
  14   3  -7    3.40    4.50
 -14  -3   7   13.90    7.40
  14   3   7    4.50   10.40
  14  -4   7    7.80    8.00
 -14   4   7   -2.50   15.20
  14   4  -7   18.30    7.20
 -14  -4   7   13.70    9.50
  14   4   7    4.30   11.70
 -14   5   7   21.10   15.70
 -14  -5  -7   16.10   18.70
  14  -5   7   12.60   11.10
  14   5  -7   46.30   11.90
 -14  -5   7   11.90   13.60
  14   5   7   18.60   17.40
 -14   6   7   69.49   26.50
  14  -6   7   10.30   10.60
 -14  -6  -7   19.80   17.60
  14   6  -7   63.69   14.00
  14   6   7   31.80   25.70
 -14  -6   7   26.50   16.70
  14   6   7   30.90   23.10
 -14   7   7   25.30   19.10
  14   7  -7   20.60   10.00
  14   7   7    7.60   17.60
  14   7   7   -4.60   14.70
 -14  -7   7   56.09   22.90
  14   8  -7   20.80   10.50
 -14   8   7   31.40   24.90
  14   8   7   22.60   21.10
 -14  -8   7   45.20   23.60
 -14   9   7   35.10   28.30
  14   9  -7   54.29   16.90
  14   9   7   14.50   24.90
  14   9   7    1.80   23.20
 -14  -9   7   -0.50   26.70
  14  -9  -7    4.00    6.10
  14   0   8    9.20    9.70
  14  -1   8    3.70    8.00
 -14   1   8   16.00    8.30
  14   1   8   24.20   17.60
 -14  -2  -8   -2.90   10.20
 -14   2   8    8.50    8.20
  14  -2   8   11.30   12.30
  14   2   8   14.50   13.10
 -14   3   8   12.60   12.00
  14  -3   8    6.30    9.20
  14   3  -8    8.80    5.40
 -14  -3   8   13.40    6.80
  14   3   8   12.60   12.80
  14  -4   8   23.70   13.00
  14   4  -8    5.60    5.60
 -14   4   8    6.30   12.50
 -14  -4  -8   35.20   18.60
  14   4   8   -0.20   18.20
 -14  -4   8   -6.40    6.50
  14  -5   8    4.80    9.10
  14   5  -8    3.40    5.70
 -14   5   8    7.40   15.00
 -14  -5  -8   21.90   17.40
  14   5   8   30.70   23.60
 -14  -5   8   15.90   11.30
 -14   6   8  -13.40   12.80
  14  -6   8    8.70   11.60
  14   6  -8    2.10    5.60
 -14  -6   8   -4.20   12.30
  14   6   8    8.80   24.60
  14   6   8    0.80   11.60
 -14   7   8   22.90   18.40
  14  -7   8   16.90   12.10
  14   7  -8    6.70    8.20
 -14  -7   8   18.90   17.80
  14   7   8   10.50   23.00
  14   7   8   31.00   21.00
 -14   8   8   32.90   23.70
  14   8  -8    6.10    8.20
  14   8   8   13.80   21.90
  14   8   8    6.40   22.40
 -14  -8   8   10.60   18.40
  14   9  -8   12.10   10.40
 -14   9   8   40.80   30.60
 -14  -9   8    1.00   24.70
  14   9   8   53.29   34.30
  14   9   8   -0.60   21.80
 -14   0   9    8.40    5.20
  14   0   9    5.00   13.90
  14  -1   9   15.00   14.20
 -14   1   9    4.30    6.70
  14   1   9   -0.30   12.80
  14  -2   9   47.60   20.40
 -14   2   9   12.40   10.60
  14   2   9   25.70   17.30
 -14  -3  -9   16.60   13.70
  14  -3   9    5.30    9.80
 -14   3   9    4.20    9.90
  14   3   9    5.10   16.70
  14   4  -9    3.70    5.90
 -14   4   9   -3.10   11.80
 -14  -4  -9   35.20   20.50
  14  -4   9    0.00    7.30
 -14  -4   9   11.20    9.00
  14   4   9   -8.10   11.00
 -14   5   9   29.30   19.90
  14  -5   9   11.90   11.60
  14   5  -9   35.80   11.20
  14   5   9   35.90   22.70
 -14  -5   9   41.40   14.50
  14   6  -9   14.80    9.00
 -14   6   9   -4.80   14.70
  14  -6   9   -1.60   10.40
  14   6   9   -7.50   10.90
 -14  -6   9   25.40   16.20
  14   6   9   10.80   23.30
  14  -7   9   -4.80    9.30
 -14   7   9   -5.50   17.00
  14   7  -9   14.40    9.40
  14   7   9   -6.70   16.50
 -14  -7   9   20.60   18.90
  14   7   9  -12.60   13.00
  14   8  -9   24.40   11.20
 -14   8   9   18.00   28.30
  14   8   9    6.80   22.80
 -14  -8   9   33.30   25.80
  14   8   9   12.60   26.90
  14   0  10   19.70   18.80
 -14   0  10    9.80    6.90
 -14   1  10   15.50    8.60
  14  -1  10   18.60   14.30
  14   1  10   28.40   19.80
  14  -2  10   25.30   15.00
 -14   2  10   14.30   10.40
  14  -3  10   12.70   14.90
  14   3  10   -6.90   19.30
 -14   4  10    5.90   16.10
  14  -4  10   10.20   16.10
  14   4  10   35.80   28.60
 -14  -4  10    6.30    8.90
 -14   5  10   19.90   16.30
  14  -5  10   12.50   14.70
 -14  -5  10   12.50   12.10
  14   5  10   22.20   22.60
  14  -6  10   10.30   14.30
 -14   6  10   -2.70   17.70
 -14  -6  10  -13.90   14.20
  14   6  10   13.70   31.00
  14   6  10   -1.00   16.70
  14   7 -10    5.20    7.30
 -14   7  10   21.30   21.30
  14  -7  10    1.40   11.20
 -14  -7  10   18.30   20.90
  14   7  10  -20.90   24.00
  14   7  10   20.20   21.20
 -14   0  11   37.50   11.80
  14   0  11   35.60   25.20
  14  -1  11   35.00   23.40
 -14   1  11   52.49   16.40
 -14  -1  11   50.29   11.90
  14   1  11   80.59   34.10
 -14   2  11   67.29   19.20
  14  -2  11   14.70   18.00
  14   2  11   34.10   30.00
 -14  -2  11   55.29   11.60
 -14   3  11    3.30   13.40
  14  -3  11   10.40   15.90
  14   3  11   23.30   25.40
 -14   4  11   44.60   19.50
  14  -4  11   28.50   17.70
 -14  -4  11   28.10   12.10
  14   4  11   19.70   23.90
 -14   5  11   37.30   22.40
  14  -5  11   27.00   15.40
  14   5  11   50.69   45.40
 -14  -5  11   50.89   18.20
 -14   6  11   49.60   24.00
  14  -6  11   -8.70   13.70
  14   6  11   -0.20   13.10
 -14  -6  11    6.40   16.80
  14   6  11  -14.90   29.00
 -14   0  12   22.60   10.00
  14   0  12   34.80   28.00
  14  -1  12   -0.40   18.40
 -14   1  12   -5.70    9.30
  14   1  12  -10.30   17.70
 -14  -1  12    4.40    7.60
  14  -2  12   10.20   15.30
 -14   2  12  -10.10    9.40
 -14  -2  12   12.60    6.50
  14   2  12    6.70   25.10
  14  -3  12   32.50   22.70
 -14   3  12   11.20   15.20
  14   3  12   31.50   29.60
 -14  -3  12   -3.40    5.70
 -14   4  12   12.90   15.20
  14  -4  12   13.00   18.70
  14   4  12  -12.00   29.30
 -15   0   0   -1.00   11.70
  15   0   0    7.00    4.70
  15   1   0   59.59   13.30
  15  -1   0   84.29   13.80
 -15  -1   0   48.20   27.60
 -15  -2   0   46.70   23.70
  15  -2   0   13.10    5.90
  15   2   0   12.80    6.40
  15   2   0   15.00    6.20
  15  -2   0   17.90    6.50
  15   3   0    2.20    4.10
  15  -3   0    1.50    3.40
  15  -3   0    2.80    5.20
  15   3   0    2.80    5.30
 -15  -3   0    7.00   13.40
 -15  -4   0   25.70   18.00
  15   4   0   72.49   15.50
  15  -4   0   48.10   11.90
  15   4   0   63.09   16.30
  15  -4   0   43.60   12.60
 -15  -5   0   21.40   14.50
  15   5   0   38.40   13.30
  15  -5   0   22.80    8.00
  15  -5   0   23.30   10.20
  15   5   0   28.10   10.90
  15  -6   0   30.10   12.00
 -15  -6   0   12.00   16.70
  15   6   0    8.50    8.00
  15   6   0   25.80   10.40
  15   7   0   15.70    9.40
  15   7   0   12.00   10.00
 -15  -7   0   19.80   21.20
  15  -7   0    5.10    7.70
  15   8   0   21.10   12.40
  15   8   0   33.70   12.80
  15  -8   0   24.20   13.70
  15   9   0    5.20    7.60
  15   9   0   10.10   12.60
  15  10   0    4.40    9.00
  15  10   0    6.10   12.60
  15  11   0   12.80   16.70
  15  11   0    2.70    8.40
 -15   0   1   -0.90   10.00
 -15   0  -1    5.30    9.30
  15   0   1    3.80    4.10
  15   0  -1   -0.80    2.10
  15   0  -1   -1.80    2.00
  15   1  -1   18.70    6.50
  15   1  -1    9.60    4.00
 -15  -1  -1    7.70   16.60
  15  -1   1    3.60    4.80
 -15  -1   1   15.00   13.30
  15  -1  -1   11.10    4.70
  15   1   1    2.30    5.00
  15  -1  -1   15.60    5.30
 -15  -2  -1   35.90   32.70
  15   2  -1   88.09   14.00
  15   2  -1   91.09   16.30
  15  -2  -1   92.09   14.80
  15  -2  -1  100.09   16.00
 -15  -2   1   68.69   25.90
  15   3  -1  131.69   18.10
  15   3  -1  141.49   21.10
  15  -3   1   98.79   19.00
  15  -3   1  116.59   20.30
 -15  -3  -1  120.69   40.30
  15  -3  -1  122.19   18.10
 -15  -3   1  126.89   36.30
  15   3   1   94.29   20.50
  15   3   1  101.49   21.20
  15  -3  -1  113.09   19.60
  15   4  -1  193.38   28.70
  15  -4   1  137.49   25.60
 -15  -4  -1  110.39   44.20
  15   4  -1  174.48   22.80
  15  -4   1  129.69   23.20
  15  -4  -1  171.68   22.80
  15   4   1  109.59   24.90
  15   4   1   99.59   24.40
  15  -4  -1  186.08   26.30
 -15  -4   1  130.99   39.70
 -15  -5  -1   93.39   38.60
  15  -5   1  152.08   28.20
  15  -5   1  169.08   25.40
  15   5   1  143.79   28.30
 -15  -5   1  120.79   39.40
  15   5   1  153.08   28.90
  15  -5  -1  219.08   29.80
 -15  -6  -1  159.88   46.20
  15  -6   1  151.38   27.40
  15   6   1  104.79   26.80
 -15  -6   1  139.39   40.30
  15   6   1  132.59   26.80
  15   7  -1  241.78   41.50
  15   7  -1  274.47   34.90
  15  -7   1  202.38   38.20
 -15  -7  -1  130.49   46.80
 -15  -7   1  129.69   45.20
  15   7   1  233.88   39.10
  15   7   1  243.18   40.50
  15  -7  -1  233.58   38.50
 -15  -8  -1  179.48   55.59
  15   8  -1  248.88   35.40
  15   8  -1  240.08   39.50
  15   8   1  200.98   38.50
  15  -8  -1  264.37   40.70
  15   8   1  180.68   39.70
  15   9  -1  174.68   29.10
  15   9  -1  190.58   34.70
  15  -9   1  153.18   39.80
  15   9   1  158.68   33.40
  15   9   1  189.28   43.30
 -15  -9   1  151.98   44.50
  15  10  -1  184.78   29.80
  15  10  -1  149.09   37.60
  15  10   1  160.68   33.60
  15 -10  -1  193.48   37.90
  15  10   1  123.19   37.70
  15  11  -1  124.59   33.90
  15  11   1  133.19   34.90
  15  11   1  154.98   43.70
  15   0  -2    5.40    4.40
  15   0   2   -0.80    3.60
 -15   0   2   -1.90    7.10
 -15   0  -2  -10.00    8.10
  15  -1   2   90.59   17.50
  15   1  -2  103.69   15.50
 -15  -1  -2   97.89   41.50
 -15  -1   2   86.19   28.70
  15   1   2   72.59   18.30
 -15  -2  -2   16.70   18.20
  15  -2   2    6.90    5.10
  15   2  -2    4.00    4.10
  15  -2  -2    1.30    2.30
  15  -2  -2    3.70    3.00
  15   2   2    3.70    5.90
 -15  -2   2    4.20    8.70
 -15  -3  -2   69.29   34.10
  15   3  -2   86.49   15.40
  15  -3   2   70.69   15.50
  15  -3  -2   84.69   12.90
  15  -3  -2   88.89   14.70
 -15  -3   2   61.99   22.60
  15   3   2   65.39   18.50
 -15  -4  -2   30.40   27.30
  15  -4   2   23.50    8.70
  15  -4   2   23.90    9.40
  15   4  -2   28.60   10.00
  15   4   2   64.59   18.20
  15   4   2   49.90   17.40
 -15  -4   2   21.40   15.50
  15  -4  -2   25.50    7.00
  15  -4  -2   36.10   10.40
  15  -5   2   28.40   11.50
  15   5  -2   55.99   14.60
  15  -5   2   27.70   10.30
 -15  -5  -2   -3.60   14.70
  15   5   2   39.10   14.50
  15   5   2   34.40   14.70
 -15  -5   2   19.20   14.40
  15  -5  -2   38.50   11.30
  15  -5  -2   28.60    8.90
  15   6  -2    5.80    6.90
  15  -6   2   16.90   10.20
 -15  -6  -2   24.60   26.20
  15   6   2   14.60   10.70
  15  -6  -2    9.90    8.20
  15   6   2   40.60   15.40
 -15  -6   2   10.20   12.20
  15  -7   2   14.90    9.60
 -15  -7  -2   30.20   21.90
 -15  -7   2  -11.60   12.10
  15  -7  -2    2.30    6.40
  15   7   2   19.60   10.70
  15   7   2   19.60   12.20
 -15  -8  -2   50.39   27.20
  15   8  -2   23.90   12.30
  15  -8  -2   45.60   16.30
  15   8   2   59.09   22.60
 -15  -8   2   33.60   21.70
  15   8   2   36.00   16.20
  15   9  -2    4.80    9.40
  15  -9   2   -7.30    9.80
  15  -9  -2   -9.40    6.40
  15   9   2    1.60   10.20
  15   9   2   -0.30    9.00
 -15  -9   2   -9.80   17.40
  15  10  -2    6.10    9.30
  15  10   2    8.80   11.00
  15  10   2   -8.60    8.40
  15 -10  -2    7.70   11.90
  15  11  -2   10.90   10.20
  15  11   2    3.50   11.80
  15  11   2    0.60   12.60
  15   0  -3   -0.60    2.80
 -15   0   3   -6.80    6.00
 -15   0  -3    5.30   11.20
  15   0   3    0.10    4.30
  15   1  -3   40.20    9.20
  15  -1   3   76.69   17.00
  15  -1  -3   35.80    7.90
 -15  -1   3   41.90   16.20
  15   1   3   40.90   12.90
 -15  -2  -3   11.60   21.60
  15  -2   3   20.30    8.80
  15   2  -3   32.90    8.90
  15   2   3   19.90   11.00
 -15  -2   3   35.40   13.30
 -15  -3  -3   54.59   28.70
  15  -3   3   66.09   16.60
  15   3   3   73.69   21.50
 -15  -3   3  101.29   25.40
  15   4  -3  128.39   19.30
 -15  -4  -3   90.49   36.40
  15  -4   3  112.99   20.20
  15  -4  -3  100.59   16.60
  15   4   3   70.59   20.70
 -15  -4   3   84.89   25.50
  15  -4  -3   97.89   15.10
  15   4   3  140.09   26.90
  15  -5   3  164.68   25.50
  15  -5   3  182.38   28.50
  15   5  -3  150.28   24.30
 -15  -5  -3  105.19   36.90
  15  -5  -3  129.89   20.50
  15  -5  -3  120.49   22.40
  15   5   3  176.68   30.70
  15   5   3  192.68   33.10
 -15  -5   3   91.69   32.80
  15  -6   3  164.68   30.80
  15   6  -3  175.78   28.20
 -15  -6  -3  199.88   58.59
  15   6   3  159.58   32.80
 -15  -6   3  105.39   35.80
  15  -6  -3  194.68   27.90
  15   6   3  125.59   34.40
 -15  -7  -3  149.79   49.99
  15   7  -3  218.28   38.70
  15  -7  -3  229.88   32.90
 -15  -7   3  142.19   45.40
  15   7   3  167.58   36.60
  15   7   3  150.88   40.80
  15  -8   3  108.99   30.60
  15   8  -3  136.79   25.40
 -15  -8  -3   72.59   39.70
  15   8   3  119.89   32.50
  15  -8  -3  117.89   24.80
 -15  -8   3  128.69   37.80
  15   8   3  179.38   41.10
  15   9  -3  162.68   30.40
  15   9   3  183.18   44.30
  15  -9  -3  162.18   30.80
  15   9   3  165.28   41.90
 -15  -9   3  119.19   43.90
  15  10  -3  117.09   26.00
  15  10   3   72.69   27.60
  15  10   3   78.99   27.40
  15  11  -3  100.29   27.10
  15  11   3   86.09   29.30
  15  11   3   57.19   27.00
  15   0  -4   -0.80    2.10
  15   0   4   -2.20    4.60
 -15   0  -4    4.50    8.40
 -15   0   4   -6.80    5.70
  15   1  -4   40.70    8.30
 -15  -1  -4   48.80   25.80
  15  -1   4   52.79   14.80
 -15  -1   4   34.40   14.10
  15  -1  -4   41.60    6.80
  15   1   4   47.50   15.60
  15  -2   4    1.40    5.40
 -15  -2  -4    1.80   12.20
  15   2  -4   -0.60    2.70
 -15  -2   4   11.00    7.40
  15   2   4   10.10    8.80
  15  -3   4   13.90    8.00
 -15  -3  -4   13.40   19.10
  15   3  -4   31.10    8.30
  15   3   4   19.40   11.70
 -15  -3   4   13.50    8.70
 -15   4   4   14.50    9.80
  15   4  -4   21.40    8.20
 -15  -4  -4   16.20   22.40
  15  -4   4   36.20   12.30
 -15  -4   4   13.80   11.00
  15   4   4   25.80   13.30
 -15  -5  -4   21.80   22.40
  15  -5   4   53.69   14.70
  15   5  -4   34.70   11.80
 -15   5   4   14.80   12.60
 -15  -5   4   51.69   19.50
  15  -5  -4   31.40    7.10
  15  -5  -4   29.50    8.10
  15   5   4   39.80   16.50
  15   5   4   45.60   19.00
 -15  -6  -4   22.20   17.80
 -15   6   4   -4.00    8.30
  15   6  -4   13.20    7.30
  15  -6  -4   19.20    8.00
 -15  -6   4   34.20   17.30
  15   6   4    0.90    9.50
  15   6   4    2.10    7.60
  15  -6  -4   21.30    5.60
 -15  -7  -4    0.50   14.80
 -15   7   4   29.20   17.90
  15   7  -4    5.10    6.80
  15   7   4    7.50   11.10
 -15  -7   4    3.20   12.80
  15   7   4    4.70   10.30
  15  -7  -4   15.20    8.30
  15  -8   4   39.90   18.80
  15   8  -4   35.10   13.30
 -15  -8   4   35.00   24.20
  15  -8  -4   14.30   10.30
  15   8   4   41.60   21.70
  15   8   4   62.19   22.20
  15   9  -4    1.90    6.80
  15   9   4   -3.30   12.10
 -15  -9   4   17.50   25.00
  15  -9  -4   -7.10    6.70
  15   9   4    5.90   12.20
  15  10  -4   -3.00    7.80
  15 -10  -4   12.60   11.30
  15  10   4    1.50   14.70
  15  10   4   -3.80   14.20
 -15   0   5   -5.40    3.80
  15   0   5   -5.80    4.70
  15   0  -5    0.10    1.90
  15   1  -5   23.10    5.80
 -15  -1  -5   29.90   20.00
  15  -1   5    9.60    7.30
 -15  -1   5   14.70    8.00
  15   1   5   25.10   13.20
  15   2  -5   52.19   10.80
 -15  -2  -5   21.70   20.60
 -15   2   5   41.00   14.50
 -15  -2   5   58.19   13.50
 -15   3   5   48.20   15.90
  15  -3   5   12.10    8.90
  15   3   5   16.20   14.40
 -15  -3   5   22.80   11.80
 -15   4   5  110.69   34.30
  15   4  -5  132.49   21.30
 -15  -4   5  147.39   27.60
  15  -5   5   96.79   25.00
 -15   5   5  148.19   36.10
  15   5  -5  130.99   20.80
  15   5   5   78.09   27.10
 -15  -5   5  150.98   29.80
  15   6  -5  120.59   22.80
 -15   6   5  120.19   38.60
  15  -6  -5  150.48   19.40
 -15  -6   5  135.49   35.20
  15  -6  -5  143.59   21.20
  15   6   5   70.99   31.50
 -15   7   5  103.99   34.50
  15   7  -5  124.29   22.20
  15   7   5   52.29   26.50
 -15  -7   5  133.39   32.90
  15  -7  -5  128.29   20.70
 -15   8   5  273.17   62.39
  15   8  -5  171.98   31.40
 -15  -8   5  222.68   52.59
  15   8   5  196.88   51.19
  15  -8  -5  176.58   33.60
  15   9  -5  129.69   28.10
 -15   9   5  166.38   51.09
  15  -9  -5  117.19   24.20
 -15  -9   5  144.99   46.90
  15   9   5   54.49   29.50
 -15  10   5  125.29   43.00
  15  10  -5   87.69   22.50
  15 -10  -5   80.89   21.90
  15  10   5   56.49   28.10
  15  10   5   47.80   25.80
  15   0   6   -4.40    6.20
 -15   0   6    1.50    3.30
 -15  -1  -6   85.89   31.00
  15  -1   6   82.39   20.80
 -15   1   6   81.29   17.50
  15   1  -6   85.99   12.90
  15   1   6  117.19   29.30
  15  -2   6   22.90   12.40
 -15   2   6   29.40   11.70
  15   2  -6   12.60    5.00
  15   2   6   20.60   15.70
  15  -3   6   61.19   17.50
 -15   3   6   50.29   18.00
  15   3  -6   47.90   11.30
  15   3   6   79.39   27.60
  15  -4   6   34.50   14.50
 -15   4   6   46.50   20.90
  15   4  -6   40.50   10.80
  15   4   6   34.20   18.30
 -15  -4   6   28.70   13.00
  15  -5   6    2.60    7.40
 -15   5   6  -11.30   12.20
  15   5  -6   10.90    6.30
 -15  -5   6   17.20   11.00
  15   5   6    9.00   12.80
  15   6  -6    9.40    7.30
 -15   6   6   19.10   17.60
  15  -6   6   29.30   12.30
 -15  -6   6   25.60   15.60
  15   6   6   19.90   16.90
  15   6   6   16.00   21.20
 -15   7   6   19.90   19.50
  15   7  -6    4.40    7.30
 -15  -7   6  -17.40   14.70
  15  -7  -6    1.00    3.50
  15   7   6   17.10   18.40
  15   7   6    1.90   13.30
  15  -7  -6    2.50    3.10
  15   8  -6   16.80   10.10
 -15   8   6   15.40   20.30
 -15  -8   6    7.50   18.90
  15  -8  -6   25.20    8.10
  15   8   6   30.10   18.70
  15   8   6   17.30   21.40
  15   9  -6   -0.30    6.20
 -15   9   6   25.00   23.00
  15  -9  -6    5.70    7.20
  15   9   6   -4.10   19.40
  15   9   6   16.70   17.30
 -15  -9   6   -7.90   21.70
  15  10  -6    1.90    8.10
 -15  10   6   17.50   29.00
  15 -10  -6   11.60    8.50
  15  10   6   -9.70   18.20
  15  10   6   -4.20   19.40
  15   0   7   -7.90    6.70
 -15   1   7   42.60   12.40
 -15  -1  -7    0.60   10.20
  15  -1   7   14.40    9.90
  15   1   7   38.00   17.30
 -15  -2  -7    2.50    9.80
  15  -2   7   15.00   11.10
  15   2  -7   21.80    6.30
 -15   2   7   18.00   10.90
  15   2   7    9.70   12.60
 -15   3   7   28.40   15.30
  15  -3   7    6.30    9.90
  15   3  -7   48.80    9.70
  15   3   7    3.60   14.00
 -15  -3   7   19.50    8.50
  15   4  -7   35.90    9.70
 -15   4   7   42.00   18.60
  15  -4   7   28.50   12.40
 -15  -4   7   11.60   10.60
  15   4   7   29.50   20.20
  15  -5   7  127.19   29.10
 -15  -5  -7   60.99   31.10
  15   5  -7   86.29   17.30
 -15   5   7  122.39   35.40
  15   5   7   77.89   29.80
 -15  -5   7  120.29   28.90
  15  -6   7   32.80   15.80
 -15   6   7   44.20   26.20
  15   6  -7   59.19   14.60
 -15  -6   7   29.70   18.20
  15   6   7   58.69   29.10
 -15   7   7   53.39   27.20
  15  -7   7   54.69   19.80
  15   7  -7   73.09   17.70
 -15  -7   7   72.49   25.80
  15   7   7   73.59   32.00
  15   7   7   24.40   21.80
 -15   8   7   94.49   38.20
  15   8  -7   59.19   17.00
  15   8   7   40.80   27.70
  15   8   7   36.20   26.30
 -15  -8   7   56.79   26.80
  15   9  -7   86.69   21.60
 -15   9   7  131.39   42.70
 -15  -9   7  116.89   37.60
  15   9   7   66.69   35.00
  15   9   7   93.89   42.20
  15   0   8   -1.50    9.40
 -15   1   8   26.20   11.40
  15  -1   8   14.30   11.80
  15   1   8   45.60   21.00
  15  -2   8   -1.90    7.10
 -15   2   8    0.90    8.90
  15   2   8    9.80   10.40
 -15   3   8    0.50   11.10
  15  -3   8   16.00   12.40
 -15  -3  -8    2.70   15.70
  15   3  -8   11.40    5.90
  15   3   8   14.80   13.50
 -15  -4  -8   14.40   16.60
 -15   4   8    5.90   11.40
  15  -4   8   -2.10    7.10
 -15  -4   8   16.40    9.90
  15   4   8   -2.20   17.10
  15  -5   8   33.50   16.70
  15   5  -8   19.60    8.60
 -15   5   8   33.60   21.40
  15   5   8   20.30   22.90
 -15  -5   8   33.90   15.50
  15  -6   8    7.50   11.90
 -15   6   8    5.00   17.00
  15   6  -8   11.60    8.80
  15   6   8   12.10   17.70
  15   6   8    0.10   14.80
 -15  -6   8   -8.10   12.60
  15   7  -8   -1.00    5.40
 -15   7   8  -11.30   16.00
  15  -7   8   13.30   10.80
  15   7   8   -2.80   15.40
 -15  -7   8  -20.80   16.20
  15   7   8   -6.90   11.70
 -15   8   8   47.80   28.40
  15   8  -8    9.40    8.60
  15  -8   8    8.90   10.40
 -15  -8   8   -0.40   24.10
  15   8   8    8.90   17.20
  15   8   8    5.60   19.00
  15   0   9   -5.10   10.10
  15  -1   9   17.60   14.80
 -15   1   9   18.80   10.20
  15   1   9   -2.80   10.60
  15  -2   9   -1.20    9.50
 -15   2   9   23.70   12.70
  15   2   9    3.60   10.90
 -15   3   9    8.80   11.30
 -15  -3  -9   22.60   15.70
  15  -3   9   -0.80    9.80
  15   3   9    2.40   13.10
  15   4  -9   60.89   13.80
 -15   4   9   85.09   28.60
  15  -4   9   39.70   19.70
 -15  -4   9   69.59   17.60
 -15   5   9   60.99   27.30
  15  -5   9   15.60   15.60
  15   5  -9   51.59   12.80
 -15  -5   9   70.09   21.30
  15   5   9   23.60   21.90
 -15   6   9   14.80   21.50
  15  -6   9   26.40   15.20
  15   6  -9   45.10   13.10
  15   6   9   38.00   26.30
  15   6   9   12.50   26.70
 -15  -6   9   70.59   23.10
  15   7  -9   49.10   14.30
  15  -7   9   58.39   21.50
 -15   7   9   50.49   29.00
 -15  -7   9   99.39   27.50
  15   7   9   24.60   34.30
  15   7   9   29.90   22.10
 -15   8   9   51.89   33.20
  15   8  -9   60.49   15.90
  15  -8   9   32.20   19.10
  15   8   9   74.19   36.20
 -15  -8   9   62.29   28.90
  15   8   9   49.60   29.20
  15  -1  10   -7.80   11.60
 -15   1  10    1.10    7.00
  15   1  10    3.80   15.20
 -15   2  10   -3.30    8.90
  15  -2  10    9.90   14.30
  15  -3  10   17.60   16.60
  15   3  10    7.60   23.70
  15  -4  10   16.50   15.00
 -15   4  10   12.80   16.00
 -15  -4  10   31.10   10.80
  15   4  10    1.20   17.70
 -15   5  10    0.90   13.60
  15  -5  10   10.70   10.80
 -15  -5  10    1.10   12.20
  15   5  10    0.80   24.00
  15   6 -10    4.50    7.10
 -15   6  10   -2.30   16.60
  15  -6  10   17.40   15.90
  15   6  10   -3.80   14.40
 -15  -6  10  -15.60   12.90
  15   6  10   29.90   30.90
 -15   0  11    2.80    6.60
  15   0  11    6.50   16.00
 -15   1  11    5.90    7.70
  15  -1  11    9.20   19.00
  15   1  11    5.80   15.00
 -15   2  11   10.80   12.70
  15  -2  11   17.40   19.70
  15   2  11    0.90   22.70
  15  -3  11   18.30   16.00
 -15   3  11    6.60   14.40
  15   3  11  -29.70   16.30
  15  -4  11   24.00   20.30
 -15   4  11   11.10   14.50
  15   4  11   -3.10   19.60
 -15  -4  11   23.70   11.80
 -15   5  11   47.30   22.70
  15  -5  11   53.29   24.50
  15   5  11   22.90   28.40
 -15  -5  11   35.80   17.10
 -15   0  12    8.70    8.40
  15   0  12   23.80   20.40
  15  -1  12   11.70   22.30
 -15   1  12   -4.60    9.10
 -15  -1  12   -5.10    7.80
  15   1  12   10.80   24.10
 -15   2  12   11.90   21.10
  15  -2  12    2.20   13.20
 -15  -2  12    0.90    5.80
  15   2  12  -10.50   24.90
  15  -3  12  -17.00   11.20
 -15   3  12   -3.10   12.90
 -15  -3  12    3.60    5.60
  15   3  12   -6.00   24.30
  16   0   0 1428.06  180.58
 -16   0   0 1447.06  205.48
  16   1   0 1231.68  166.78
  16  -1   0 1317.27  166.68
 -16  -1   0 1602.04  200.48
  16  -2   0 1079.49  139.49
  16  -2   0 1152.78  139.49
  16   2   0 1115.39  139.99
  16   2   0 1036.30  140.49
 -16  -2   0 1147.39  165.18
  16  -3   0 1031.40  131.29
 -16  -3   0 1059.79  153.78
  16   3   0  994.30  130.79
  16   3   0 1031.80  132.29
  16   4   0 1072.69  134.69
  16  -4   0 1086.59  134.19
  16   4   0 1048.40  133.09
  16  -4   0  993.70  131.29
 -16  -4   0  941.51  151.48
  16  -5   0  895.01  108.19
  16   5   0  921.91  112.49
  16  -5   0  792.12  110.89
  16   5   0  868.01  111.69
 -16  -5   0  643.74  123.79
 -16  -6   0  380.66   80.19
  16  -6   0  459.05   68.09
  16   6   0  523.75   66.89
  16   6   0  497.45   68.59
  16   7   0  530.35   74.59
  16   7   0  597.74   78.19
  16  -7   0  514.35   77.39
 -16  -7   0  518.55   93.79
  16   8   0  461.45   63.69
 -16  -8   0  268.17   76.29
  16   8   0  432.06   59.39
  16  -8   0  400.26   62.29
  16   9   0  219.08   39.00
  16   9   0  286.97   45.20
  16  10   0  138.69   26.70
  16  10   0   97.09   31.40
  16  11   0  172.28   43.50
  16  11   0  188.08   33.70
 -16   0  -1 2183.68  294.77
  16   0  -1 2268.27  262.97
  16   0  -1 2119.79  263.37
 -16   0   1 1915.81  284.07
  16   0   1 2102.69  266.67
  16   1  -1 2115.19  258.97
  16   1  -1 1981.30  261.77
  16   1  -1 2043.70  259.67
  16  -1   1 2149.48  263.47
 -16  -1  -1 2219.98  297.17
  16  -1  -1 2152.38  260.87
  16   1   1 2113.49  264.57
  16  -1  -1 2127.69  260.57
 -16  -1   1 2119.09  284.17
  16  -2   1 1829.52  215.58
 -16  -2  -1 1660.13  245.08
  16   2  -1 1636.54  214.98
  16   2  -1 1792.32  212.48
  16  -2  -1 1656.53  213.38
  16   2   1 1737.43  217.48
  16  -2  -1 1608.84  213.78
 -16  -2   1 1841.42  235.58
 -16  -3  -1 1668.93  236.08
  16   3  -1 1903.91  205.68
  16   3  -1 1810.42  208.88
  16  -3   1 1626.74  208.38
  16  -3   1 1466.45  206.98
  16   3   1 1451.05  209.18
  16  -3  -1 1796.92  208.18
  16  -3  -1 1676.73  206.08
 -16  -3   1 1631.24  224.38
  16   3   1 1455.05  213.58
  16  -4   1 1592.24  194.08
  16   4  -1 1508.55  191.68
  16  -4   1 1572.04  195.98
  16   4  -1 1557.34  195.28
 -16  -4  -1 1412.16  218.08
  16  -4  -1 1548.95  194.98
  16   4   1 1603.24  196.78
  16   4   1 1607.14  197.48
 -16  -4   1 1345.77  208.68
  16   5  -1 1124.69  146.49
  16  -5   1 1237.28  152.18
 -16  -5  -1  900.51  167.18
  16  -5   1 1236.28  148.39
  16   5  -1 1190.28  150.38
 -16  -5   1 1112.59  166.68
  16   5   1 1241.88  152.78
  16  -5  -1 1092.79  146.49
  16   5   1 1242.78  152.28
  16  -5  -1 1164.58  150.58
  16  -6   1  895.21  116.39
  16   6  -1  862.01  114.39
 -16  -6  -1  734.13  133.59
  16   6  -1  905.51  110.99
  16   6   1  911.01  116.49
  16  -6  -1  833.52  114.89
 -16  -6   1  646.44  126.89
  16   6   1  994.10  118.79
  16  -7   1  626.04   99.09
 -16  -7  -1  595.94  115.19
  16   7  -1  839.82   95.19
  16   7  -1  761.72   98.79
  16  -7  -1  765.72   99.59
  16   7   1  690.53   98.89
 -16  -7   1  660.03  114.79
  16   7   1  705.83  100.29
  16   8  -1  536.85   69.89
  16   8  -1  441.26   72.79
 -16  -8  -1  484.85   94.59
  16   8   1  643.54   79.89
  16   8   1  566.74   75.79
  16  -8  -1  444.56   73.89
  16   9  -1  394.46   51.49
  16  -9   1  337.47   59.19
  16   9  -1  336.57   55.79
  16   9   1  339.67   58.29
  16   9   1  352.56   55.89
 -16  -9   1  338.97   71.99
  16  10  -1  198.48   40.90
  16  10   1  212.58   43.90
  16  10   1  272.47   42.90
  16 -10  -1  226.58   43.50
  16  11  -1   93.19   28.00
  16  11   1  123.69   30.00
  16  11   1  185.78   44.60
 -16   0   2 1428.66  217.28
  16   0   2 1757.72  207.28
 -16   0  -2 1668.03  231.88
  16   0  -2 1627.34  202.58
 -16  -1  -2 2249.68  298.27
  16   1  -2 2112.59  259.97
  16  -1   2 2109.19  262.87
  16   1   2 2134.29  264.77
 -16  -1   2 1896.71  274.67
  16  -2   2 1729.93  235.28
 -16  -2  -2 1939.91  269.77
  16   2  -2 2050.89  234.48
  16  -2  -2 1896.31  231.38
 -16  -2   2 1695.63  246.68
  16   2   2 1834.02  238.48
  16  -2  -2 1956.70  231.68
  16  -3   2 1627.94  183.98
 -16  -3  -2 1442.36  213.28
  16   3  -2 1457.95  182.28
  16   3   2 1491.25  187.28
  16  -3  -2 1389.66  180.78
  16  -3  -2 1368.56  179.48
 -16  -3   2 1352.76  193.58
  16   4  -2 1059.19  154.78
 -16  -4  -2 1198.08  180.38
  16  -4   2 1209.78  151.38
  16  -4   2 1295.07  153.38
  16  -4  -2 1167.98  147.89
  16   4   2 1229.68  154.88
 -16  -4   2 1017.50  162.28
  16   4   2 1137.19  154.68
  16  -4  -2 1270.87  150.58
  16   5  -2 1097.29  140.79
  16  -5   2 1172.38  140.69
 -16  -5  -2 1016.10  166.08
  16  -5   2 1140.59  143.49
 -16  -5   2  996.50  154.38
  16  -5  -2 1077.79  140.49
  16  -5  -2 1053.29  137.49
  16   5   2 1154.78  145.29
  16   5   2 1058.49  144.39
  16  -6   2  798.62  105.69
 -16  -6  -2  654.93  122.69
  16   6  -2  795.72  102.39
 -16  -6   2  657.33  115.29
  16  -6  -2  764.22   98.29
  16   6   2  836.02  107.39
  16   6   2  769.92  107.79
  16  -6  -2  784.92  102.79
 -16  -7  -2  259.67   80.79
  16  -7   2  318.27   59.69
  16   7  -2  466.15   59.89
  16  -7  -2  435.36   59.99
 -16  -7   2  326.77   70.49
  16   7   2  487.45   65.79
  16   7   2  468.45   64.59
  16   8  -2  417.26   62.69
 -16  -8  -2  305.57   84.09
  16  -8  -2  473.55   63.99
  16   8   2  448.96   68.89
 -16  -8   2  437.36   80.59
  16   8   2  423.16   66.79
  16  -9   2  240.58   61.49
  16   9  -2  234.48   42.60
 -16  -9   2  223.08   58.99
  16   9   2  299.87   47.80
  16   9   2  290.67   49.40
  16  -9  -2  243.78   43.10
  16  10  -2  103.19   28.50
  16  10   2  174.88   38.00
  16  10   2  174.88   44.90
  16 -10  -2  182.98   34.10
  16  11  -2   63.99   21.90
  16  11   2   82.99   24.80
  16  11   2   51.59   24.60
  16   0  -3 1982.00  230.88
  16   0   3 2108.19  237.68
 -16   0  -3 1711.43  256.17
 -16   0   3 1545.55  240.68
 -16  -1  -3 1877.21  240.98
  16   1  -3 1608.34  200.28
  16  -1   3 1688.23  205.18
  16   1   3 1694.63  207.18
  16  -1  -3 1515.35  199.08
 -16  -1   3 1441.66  210.68
 -16  -2  -3 2134.99  270.57
  16  -2   3 1790.72  230.08
  16   2  -3 1823.42  226.88
 -16  -2   3 1577.34  234.78
  16   2   3 1961.60  234.98
  16   3  -3 1389.46  190.38
  16  -3   3 1598.04  193.78
 -16  -3  -3 1598.54  228.38
 -16  -3   3 1355.66  199.28
  16   3   3 1739.83  199.68
  16  -4   3 1186.98  150.08
 -16  -4  -3 1312.07  183.88
  16   4  -3 1229.58  149.09
  16   4   3 1225.48  155.78
 -16  -4   3 1083.69  158.38
  16  -4  -3 1150.78  145.79
  16   4   3 1068.79  152.38
  16  -4  -3 1135.89  144.49
 -16  -5  -3  945.21  154.88
  16  -5   3  963.90  125.19
  16  -5   3  958.20  127.39
  16   5  -3  974.20  123.89
  16  -5  -3  919.71  120.39
  16   5   3  985.00  130.09
 -16  -5   3  973.80  137.09
  16  -5  -3  968.40  122.69
  16   5   3  968.20  130.59
  16  -6   3  934.31  115.59
  16   6  -3  826.62  110.19
  16  -6   3  880.71  111.29
 -16  -6  -3  689.33  133.79
  16  -6  -3  843.22  109.69
  16   6   3  882.21  117.79
  16   6   3  770.32  115.69
  16  -6  -3  869.01  106.59
 -16  -6   3  748.73  123.39
  16   7  -3  590.84   79.39
 -16  -7  -3  513.75  102.39
  16  -7  -3  574.54   78.99
  16   7   3  585.84   86.39
 -16  -7   3  605.84   95.59
  16   7   3  572.94   85.99
  16  -8   3  384.36   65.69
  16   8  -3  429.86   60.29
  16  -8  -3  424.36   60.49
  16   8   3  387.46   66.49
  16   8   3  388.66   67.19
 -16  -8   3  467.85   77.49
  16   9  -3  386.26   53.79
  16   9   3  315.97   59.39
 -16  -9   3  357.06   79.69
  16   9   3  309.47   59.99
  16  -9  -3  347.87   53.49
  16  10  -3  189.58   34.80
  16  10   3  155.48   41.70
  16  10   3  211.18   42.90
  16   0  -4  963.10  120.39
 -16   0  -4  966.80  145.19
  16   0   4  973.80  128.59
  16  -1   4  704.83   98.59
 -16  -1  -4  903.71  130.09
  16   1  -4  725.63   92.79
  16   1   4  727.83  100.79
  16  -1  -4  764.42   91.49
 -16  -1   4  682.53   99.39
  16  -2   4  779.42  102.89
  16   2  -4  728.63   97.59
 -16  -2  -4  965.20  138.89
  16   2   4  816.72  107.79
 -16  -2   4  743.63  103.79
  16  -2  -4  759.02   94.89
  16  -3   4  630.14   87.19
  16   3  -4  718.33   83.59
 -16  -3  -4  712.03  119.19
  16   3   4  524.45   90.49
 -16  -3   4  647.84   90.59
  16  -4   4  711.33   89.59
  16   4  -4  596.54   84.89
 -16  -4  -4  626.34  116.69
 -16  -4   4  600.24   93.49
  16   4   4  763.32   97.29
 -16  -5  -4  470.15   95.59
  16   5  -4  513.15   67.19
  16  -5   4  538.15   70.49
 -16  -5   4  519.45   78.49
  16   5   4  469.85   74.09
  16  -5  -4  497.55   64.09
  16   5   4  463.85   75.99
  16  -5  -4  487.65   62.89
  16  -6   4  386.16   55.49
 -16  -6  -4  406.16   93.49
  16   6  -4  342.37   52.59
  16  -6  -4  389.46   49.50
  16   6   4  403.46   63.39
  16  -6  -4  358.26   51.29
  16   6   4  391.76   61.79
 -16  -6   4  398.76   67.39
  16  -7   4  309.57   52.79
 -16  -7  -4  342.67   87.99
  16   7  -4  296.87   46.00
  16  -7  -4  317.47   45.70
  16   7   4  353.06   57.09
 -16  -7   4  304.07   62.29
  16   7   4  318.97   56.39
  16   8  -4  224.68   40.80
  16   8   4  351.66   55.49
 -16  -8   4  304.17   61.39
  16   8   4  335.07   55.89
  16  -8  -4  253.67   41.50
  16   9  -4  199.38   32.30
  16   9   4  181.18   45.00
 -16  -9   4  189.08   53.49
  16  -9  -4  157.18   30.60
  16   9   4  136.09   41.00
  16  10  -4   78.39   23.00
  16  10   4   90.19   33.80
  16 -10  -4   85.49   23.00
  16  10   4  110.59   34.10
  16   0  -5 1043.00  129.99
  16   0   5 1066.29  140.49
  16   1  -5 1451.85  173.78
  16  -1   5 1398.36  181.78
 -16  -1   5 1313.37  177.88
  16   1   5 1443.56  184.58
  16  -2   5 1299.97  169.68
  16   2  -5 1246.88  162.68
  16   2   5 1412.96  175.58
  16  -3   5  975.30  128.29
 -16   3   5  913.11  130.39
  16   3  -5  970.90  122.29
 -16  -3   5  928.51  127.49
  16   3   5 1077.59  136.49
  16  -4   5  834.72  109.49
  16   4  -5  760.82  103.69
 -16   4   5  865.61  116.09
  16   4   5  842.32  117.29
 -16  -4   5  791.02  111.89
  16  -5   5  947.71  119.19
  16   5  -5  764.42  112.99
 -16   5   5  950.60  128.99
  16   5   5  847.22  126.59
  16   5   5  887.51  123.69
 -16  -5   5  995.40  126.29
  16   6  -5  569.94   85.19
 -16   6   5  674.13  102.79
  16  -6   5  700.93   90.49
  16  -6  -5  627.04   81.99
  16   6   5  741.83  101.19
  16   6   5  698.13   97.79
 -16  -6   5  711.73  100.59
  16  -6  -5  629.64   81.29
  16  -7   5  480.85   70.09
  16   7  -5  397.66   60.49
 -16   7   5  536.75   83.09
  16   7   5  484.75   74.29
  16  -7  -5  406.56   58.69
 -16  -7   5  533.55   79.09
  16   7   5  454.15   74.19
  16  -7  -5  417.46   56.59
 -16   8   5  460.05   74.89
  16   8  -5  284.77   47.80
  16  -8  -5  316.87   47.40
 -16  -8   5  332.57   67.19
  16   8   5  332.17   61.79
  16   8   5  391.06   64.99
  16   9  -5  298.87   47.90
  16  -9  -5  289.87   47.00
  16   9   5  333.17   61.99
  16   9   5  334.17   63.69
 -16  -9   5  481.65   79.49
  16  10  -5  174.58   33.40
  16  10   5  297.17   61.89
  16 -10  -5  166.68   34.00
  16  10   5  207.48   55.69
  16   0   6  808.42  115.09
  16   0  -6  844.22  102.69
  16  -1   6  893.21  132.79
  16   1  -6 1097.39  124.09
 -16   1   6 1007.80  128.99
 -16  -1   6  939.41  125.89
  16   1   6 1011.60  136.79
  16   2  -6 1040.50  113.19
 -16   2   6  976.20  120.89
  16  -2   6  744.63  119.59
 -16  -2   6  887.91  114.89
  16   2   6  760.02  124.19
  16   3  -6  744.63   97.49
 -16   3   6  873.41  109.19
  16  -3   6  733.23  104.79
  16   3   6  790.42  113.09
 -16  -3   6  735.83  101.59
  16  -4   6  605.84   84.89
  16   4  -6  562.04   77.79
 -16   4   6  673.03   92.79
  16   4   6  554.44   91.69
 -16  -4   6  639.44   85.29
  16   5  -6  604.84   76.09
  16  -5   6  514.35   80.89
 -16  -5   6  675.33   87.09
  16   5   6  500.35   89.39
 -16   6   6  544.35   78.79
  16  -6   6  387.46   61.99
  16   6  -6  397.46   56.99
  16   6   6  353.16   67.69
  16   6   6  400.16   72.59
 -16  -6   6  488.85   71.19
  16   7  -6  246.98   40.80
 -16   7   6  305.37   62.39
  16  -7   6  288.67   46.40
  16   7   6  308.87   57.69
  16   7   6  285.17   55.39
 -16  -7   6  288.87   56.19
  16   8  -6  214.88   36.20
 -16   8   6  333.37   63.69
 -16  -8   6  294.07   61.49
  16   8   6  196.78   51.19
  16  -8  -6  215.18   33.40
  16   8   6  234.08   55.69
 -16   9   6  226.58   60.89
  16   9  -6  184.58   31.30
  16   9   6  161.78   48.10
 -16  -9   6  139.19   48.90
  16   9   6  164.08   52.69
  16   0   7  698.63  108.99
 -16   0   7  817.52   99.19
 -16   1   7 1131.09  124.39
  16  -1   7  851.81  127.89
  16   1  -7  943.21  116.59
  16   1   7  784.82  129.39
 -16   2   7 1345.67  158.28
  16  -2   7 1138.19  158.38
  16   2  -7 1142.69  147.59
  16   2   7 1134.69  163.28
  16  -3   7  731.73  103.29
  16   3  -7  744.43   93.69
  16   3   7  694.63  110.29
 -16  -3   7  755.02  100.29
  16   4  -7  437.16   63.79
  16  -4   7  487.25   70.29
  16   4   7  480.05   79.99
  16   5  -7  634.04   88.39
 -16   5   7  883.51  111.09
 -16  -5  -7  593.94  123.69
  16  -5   7  605.34   96.39
 -16  -5   7  786.92   99.39
  16   5   7  655.43  106.99
  16   6  -7  603.94   79.79
  16  -6   7  566.94   86.69
  16   6   7  590.64   95.49
  16   6   7  670.13  102.29
  16  -7   7  297.17   50.19
  16   7  -7  269.37   43.80
  16   7   7  364.06   65.19
 -16  -7   7  387.16   61.79
  16   7   7  287.07   59.09
 -16   8   7  392.46   67.69
  16   8  -7  225.08   38.20
  16  -8   7  279.07   45.40
  16   8   7  155.28   50.39
  16   8   7  217.38   60.09
 -16  -8   7  314.57   56.49
  16   9  -7  273.27   42.30
 -16   9   7  404.46   77.19
 -16  -9   7  228.28   59.69
  16   9   7  221.78   60.29
  16   9   7  260.37   69.39
  16   0   8  424.86   69.29
  16  -1   8  269.27   50.19
  16   1   8  302.57   53.99
  16  -2   8  235.58   45.40
  16   2   8  287.47   52.69
 -16   3   8  341.17   53.19
  16  -3   8  247.98   49.10
 -16  -3  -8  313.07   69.99
  16   3  -8  297.07   39.90
  16   3   8  302.37   59.39
 -16   4   8  418.66   62.19
  16  -4   8  306.07   57.49
  16   4  -8  271.87   44.30
 -16  -4   8  393.16   51.89
  16   4   8  272.77   99.59
  16   5  -8  286.77   40.50
  16  -5   8  252.87   48.00
  16   5   8  207.58   58.79
 -16  -5   8  380.36   51.69
  16  -6   8  167.88   41.80
  16   6  -8  213.68   36.20
 -16   6   8  285.47   60.39
  16   6   8  191.68   53.99
  16   6   8  194.08   57.49
  16  -7   8  183.28   38.70
  16   7  -8  160.28   30.20
 -16   7   8  351.76   69.79
  16   7   8  248.88   64.79
 -16  -7   8  249.78   50.29
  16   7   8  211.48   57.29
  16   8  -8  164.78   29.60
  16  -8   8  200.08   39.10
  16   8   8  196.08   54.49
 -16  -8   8  228.78   50.29
  16   8   8  140.29   44.70
  16  -1   9  567.44  115.89
 -16   1   9  856.91   98.99
  16   1   9  586.14  119.39
 -16   2   9 1057.89  123.69
  16  -2   9  860.81  126.99
  16   2   9  714.23  130.19
 -16   3   9  623.74   83.19
  16  -3   9  465.45   80.49
  16   3   9  500.95   89.89
 -16   4   9  485.45   71.59
  16  -4   9  370.76   66.19
  16   4  -9  362.86   53.79
  16   4   9  353.06   76.99
 -16  -4   9  495.05   60.99
  16   5  -9  458.95   67.59
  16  -5   9  533.45   80.29
 -16  -5   9  619.64   78.19
  16   5   9  476.15   92.09
  16  -6   9  444.36   70.39
 -16   6   9  567.14   83.39
  16   6  -9  358.26   56.99
  16   6   9  331.37   73.89
  16   6   9  463.05   87.19
 -16  -6   9  520.85   70.99
 -16   7   9  301.97   63.79
  16  -7   9  209.78   41.80
  16   7  -9  167.48   30.00
 -16  -7   9  265.97   51.59
  16   7   9  136.59   47.30
  16   7   9  204.38   56.29
  16   0  10  437.56   78.49
 -16   1  10  558.54   70.19
  16  -1  10  424.56   80.69
  16   1  10  432.66   83.79
  16  -2  10  428.16   77.59
 -16   2  10  565.94   72.49
  16   2  10  365.56   80.99
  16  -3  10  461.75   75.09
  16   3  10  412.36   84.19
  16  -4  10  369.36   67.59
 -16   4  10  443.56   68.29
 -16  -4  10  402.26   57.19
  16   4  10  315.87   84.79
 -16   5  10  425.36   67.39
  16  -5  10  280.67   59.29
  16   5  10  259.27   79.49
 -16  -5  10  410.16   57.99
  16   6 -10  281.07   41.50
 -16   6  10  350.36   64.99
  16  -6  10  256.07   52.89
  16   6  10  179.58   57.49
 -16  -6  10  400.26   56.19
  16   6  10  278.17   74.29
  16   0  11  225.68   62.29
 -16   0  11  355.76   46.10
 -16   1  11  548.45   74.89
  16  -1  11  517.35   92.59
  16   1  11  497.85   95.19
  16  -2  11  495.35   89.39
 -16   2  11  581.04   78.89
  16   2  11  476.85   96.39
 -16   3  11  507.65   69.59
  16  -3  11  329.97   71.39
  16   3  11  405.46   97.99
  16  -4  11  261.57   62.29
 -16   4  11  398.46   63.49
 -16  -4  11  419.76   53.29
  16   4  11  246.88   78.19
  16   0  12  247.38   64.79
 -16   0  12  203.68   33.60
  16  -1  12  189.48   59.99
 -16   1  12  273.57   41.00
  16   1  12  194.58   57.69
 -16   2  12  249.58   44.40
  16   2  12  236.68   67.09
 -17   0   0    7.90   19.50
  17   0   0   -0.50    3.70
  17  -1   0    1.20    3.50
 -17  -1   0   21.20   38.00
  17   1   0    5.80    4.60
  17  -1   0    1.10    3.50
  17  -2   0   25.20    8.10
  17  -2   0   22.90    7.50
  17   2   0   20.60    7.70
 -17  -2   0   32.60   22.80
  17   2   0   23.40    8.90
  17  -3   0  115.49   20.10
 -17  -3   0  120.09   38.60
  17   3   0  112.09   20.90
  17  -3   0  115.99   18.80
  17   3   0  106.99   19.40
  17   4   0  100.89   18.50
  17   4   0   97.99   19.40
  17  -4   0   83.19   18.40
  17  -4   0  107.79   17.60
 -17  -4   0   86.89   32.60
  17   5   0   70.19   18.80
  17  -5   0  102.79   17.10
  17  -5   0   86.49   21.00
  17   5   0  101.69   27.70
 -17  -5   0   97.99   35.50
 -17  -6   0  143.99   41.90
  17   6   0  140.39   26.40
  17   6   0  154.38   44.10
  17  -6   0  183.18   30.00
  17  -6   0  159.88   25.40
  17  -7   0  204.48   37.30
  17   7   0  222.38   37.40
  17   7   0  223.48   35.20
 -17  -7   0  221.78   59.09
  17  -8   0  150.98   28.70
  17   8   0  120.09   29.00
 -17  -8   0   89.89   39.80
  17   8   0  156.18   26.60
  17   9   0  122.59   32.90
  17   9   0  139.49   26.30
  17  -9   0  129.19   31.80
  17  10   0  174.78   39.20
  17  10   0  176.38   31.80
 -17   0  -1   16.20   19.00
 -17   0   1    9.00   14.70
  17   0  -1   -1.50    2.30
  17   0   1    2.70    4.40
  17   0  -1    0.00    2.30
 -17  -1  -1   -5.80   17.60
  17   1  -1    9.50    3.30
  17  -1   1    8.30    6.30
  17   1  -1    8.40    5.30
  17   1  -1   11.90    4.00
  17   1   1    9.90    7.20
  17  -1  -1   13.50    5.20
  17  -1  -1    8.60    4.60
 -17  -1   1    1.90   16.10
  17  -2   1    2.20    4.00
  17   2  -1   -2.60    2.50
  17   2  -1   -1.10    4.30
 -17  -2  -1   10.90   16.00
  17  -2  -1    1.00    3.40
  17  -2  -1   -0.60    2.50
  17   2   1   -4.20    4.40
 -17  -2   1   23.70   13.00
  17  -3   1   24.40    8.40
  17  -3   1   19.40    7.50
 -17  -3  -1   21.90   20.60
  17  -3  -1    8.90    5.30
  17  -3  -1    9.40    6.00
  17   3   1   23.80    9.70
  17   3   1   28.30   10.30
  17   4  -1    2.50    3.30
 -17  -4  -1   -9.50   16.50
  17  -4   1    6.70    5.20
  17   4  -1   -1.20    3.70
  17  -4   1    5.40    6.30
  17   4   1   -0.20    5.10
 -17  -4   1   -3.70   11.20
  17   4   1    3.90    5.80
  17  -4  -1   -1.50    4.10
  17  -4  -1   -2.20    3.20
  17  -5   1    8.50    7.20
  17   5  -1    4.90    4.30
  17   5  -1    5.70    7.30
 -17  -5  -1    4.60   17.30
  17  -5   1   -4.80    3.80
  17   5   1    3.30    6.00
  17  -5  -1    5.30    6.00
 -17  -5   1   -6.60   11.60
  17   5   1    5.00    6.80
  17  -5  -1    8.20    5.10
  17  -6   1    5.50    7.60
 -17  -6  -1    7.70   16.70
  17   6  -1    2.00    5.40
  17   6  -1    5.60    5.60
  17  -6   1   10.70    7.00
  17   6   1   11.00    9.30
  17  -6  -1   10.30    5.70
  17  -6  -1    9.00    8.30
 -17  -6   1   -0.80   16.90
  17   6   1   10.90    8.50
  17  -7   1    8.90    9.30
  17   7  -1   10.80   10.20
 -17  -7   1  -14.60   19.60
  17   7   1    9.40    9.10
  17   7   1   20.60   10.90
  17  -7  -1   11.30    9.40
  17   8  -1   -4.80    4.70
  17   8  -1    7.00    8.10
 -17  -8   1  -23.30   20.20
  17  -8  -1    7.60    8.80
  17   8   1    0.40    8.90
  17   8   1    7.00    8.70
  17   9  -1   -6.80    4.80
  17  -9   1   15.40   14.10
  17   9  -1   -0.80    5.50
  17   9   1    6.70    9.50
  17   9   1    5.50   10.90
  17  10  -1    9.60   11.70
  17 -10  -1   14.60   13.20
  17  10   1   18.60   15.20
  17  10   1    6.50   10.80
  17   0   2   -4.30    3.00
 -17   0   2   -6.90    8.20
  17   0  -2    0.70    3.00
 -17   0  -2   20.70   20.20
 -17  -1  -2   18.80   19.50
  17  -1   2   19.10    8.30
  17   1   2   23.00   10.00
 -17  -1   2   26.90   15.50
  17   2  -2   59.49   13.50
 -17  -2  -2   82.09   42.50
  17  -2   2   65.89   15.10
 -17  -2   2   52.09   21.20
  17  -2  -2   56.39    9.60
  17   2   2   48.20   15.60
  17  -2  -2   64.09    9.80
  17  -3   2  149.69   23.70
  17   3  -2  140.99   22.30
 -17  -3  -2  170.28   55.59
  17  -3  -2  130.79   19.80
  17   3   2  166.88   27.70
  17  -3  -2  119.49   20.50
 -17  -3   2  132.29   33.90
 -17  -4  -2   87.79   35.80
  17   4  -2   61.39   15.30
  17  -4  -2   64.19   12.50
  17   4   2  117.39   21.40
  17   4   2  125.29   21.50
  17  -4  -2   68.19   14.40
 -17  -4   2  102.19   29.30
 -17  -5  -2  107.59   41.40
  17   5  -2   75.39   19.00
  17  -5   2  122.39   22.70
  17   5   2  159.18   25.90
  17  -5  -2   94.99   16.30
  17  -5  -2   84.99   18.30
 -17  -5   2   99.59   30.30
  17  -6   2  266.07   39.40
  17   6  -2  193.08   34.50
  17  -6   2  258.47   35.70
 -17  -6  -2  197.18   60.19
  17   6   2  275.47   41.10
 -17  -6   2  192.98   49.60
  17  -6  -2  210.28   35.10
  17   6   2  291.47   41.50
  17  -6  -2  181.38   31.20
 -17  -7  -2  214.78   63.19
  17   7  -2  196.08   34.10
  17   7   2  217.98   39.30
  17   7   2  289.37   42.00
  17  -7  -2  189.08   34.20
 -17  -7   2  176.58   49.90
  17  -8   2  174.68   35.10
  17   8  -2  137.79   32.50
  17   8   2  191.08   35.70
  17   8   2  202.18   35.50
  17  -8  -2  130.79   28.50
  17   9  -2   81.29   22.90
 -17  -9   2  166.38   56.29
  17   9   2  200.38   41.90
  17  -9  -2   86.99   24.20
  17   9   2  133.29   31.10
  17  10  -2   98.09   25.30
  17 -10  -2  109.09   27.20
  17  10   2  185.98   42.90
 -17   0  -3    0.20   13.10
  17   0   3   -3.20    4.30
 -17   0   3   11.10   10.40
  17   0  -3   -3.50    2.20
  17  -1   3   29.60   10.80
 -17  -1   3   24.70   13.70
  17   1   3   22.40   11.20
  17   2  -3    0.60    3.50
  17  -2   3    4.50    5.50
 -17  -2  -3   21.90   25.50
  17   2   3   -5.10    4.80
 -17  -2   3  -10.30    6.80
 -17  -3  -3   13.50   23.50
  17  -3   3   17.40    8.80
  17   3  -3    9.80    5.70
  17   3   3   23.00   12.70
 -17  -3   3   -3.40    8.30
  17   4  -3    3.50    4.90
  17  -4   3    7.80    7.20
 -17  -4  -3   40.20   25.80
  17  -4  -3    8.10    3.70
  17  -4  -3    9.10    4.50
 -17  -4   3   19.30   10.00
  17   4   3    8.70   10.20
  17   4   3    6.40    6.40
  17  -5   3   16.00    8.00
  17  -5   3    9.60    7.80
  17   5  -3    7.70    6.90
 -17  -5  -3    5.10   23.40
  17   5   3    3.50    8.00
  17   5   3    3.90    8.50
 -17  -5   3   10.50   13.20
  17  -5  -3    9.80    4.40
  17  -5  -3   13.10    6.40
 -17  -6  -3   -0.10   15.80
  17  -6   3    1.70    6.00
  17  -6   3    4.50    6.90
  17   6  -3    6.80    6.50
  17   6   3   -4.90    6.00
  17   6   3   12.90   10.40
 -17  -6   3   16.70   17.80
  17  -6  -3    3.10    3.80
  17  -6  -3    7.00    6.30
  17   7  -3   23.80   11.50
 -17  -7  -3   -9.10   19.70
  17   7   3   20.50   13.00
 -17  -7   3    4.80   16.30
  17   7   3    8.20   11.40
  17  -7  -3   24.10   13.30
  17  -7  -3   16.30    6.90
  17   8  -3   -0.50    6.10
 -17  -8   3   25.00   21.90
  17  -8  -3    4.90    7.80
  17   8   3   -0.10    9.70
  17   8   3   -1.80   10.20
  17   9  -3    6.90    9.50
 -17  -9   3  -17.30   23.30
  17   9   3   -0.60    8.40
  17   9   3    5.80   10.50
  17  -9  -3   -9.80    8.50
  17  10  -3    7.10   10.00
  17  10   3    0.40   14.00
  17  10   3   10.00   13.30
 -17   0   4    0.60    6.30
  17   0   4    1.00    4.90
  17   0  -4    1.40    2.70
 -17  -1  -4   31.80   29.60
  17   1  -4   13.50    5.20
  17  -1   4   17.80    9.10
  17   1   4   17.70    9.40
  17  -1  -4   16.30    4.30
 -17  -1   4   18.40    9.20
 -17  -2  -4   65.99   38.70
  17  -2   4   30.70   11.30
  17   2   4   11.70   11.30
 -17  -2   4   33.80   12.10
 -17  -3  -4   25.00   31.20
  17   3  -4   18.40    7.30
  17  -3   4   44.70   14.10
  17   3   4   43.40   15.60
 -17  -3   4   27.50   13.20
 -17  -4  -4  162.88   48.40
  17  -4   4  122.29   23.80
  17   4   4  123.69   31.10
  17   5  -4   46.70   12.00
 -17  -5  -4  124.89   49.99
  17   5   4   89.89   24.00
  17  -5  -4   38.50    7.90
  17  -5  -4   31.20    6.70
 -17  -5   4   51.29   20.10
 -17  -6  -4  145.79   48.00
  17   6  -4   72.39   16.70
 -17  -6   4   76.09   28.60
  17   6   4  119.89   28.60
  17  -6  -4   61.49   11.60
  17  -6  -4   52.19   13.30
  17   6   4  104.79   26.00
  17  -7   4  136.19   24.70
  17   7  -4   79.09   21.10
  17  -7   4  145.69   31.90
  17  -7  -4   74.89   17.80
  17   7   4  146.59   34.00
  17  -7  -4  105.89   17.10
  17   7   4  168.28   38.10
 -17  -7   4  153.68   38.70
  17   8  -4   43.70   14.40
  17  -8  -4   49.80   14.40
 -17  -8   4   44.30   27.80
  17   8   4  105.59   28.40
  17   9  -4   76.89   20.90
  17   9   4   83.29   27.90
  17   9   4  104.99   30.70
 -17  -9   4  124.59   40.60
  17  -9  -4   54.39   16.80
  17  10  -4   60.09   18.90
  17  10   4   78.79   27.80
  17 -10  -4   62.99   20.00
  17  10   4   87.79   31.20
  17   0   5    1.80    6.40
  17   0  -5   -0.20    1.90
  17  -1   5    3.80    7.00
 -17  -1   5   27.70    9.40
  17   1   5    8.40    9.40
  17  -2   5    6.20    6.80
 -17  -2  -5    9.20   16.40
  17   2  -5    6.10    4.20
  17   2   5    7.40   11.40
 -17  -2   5   15.00    8.10
  17  -3   5   29.30   12.00
  17   3  -5   12.70    5.80
 -17  -3   5   15.30   10.40
  17   3   5   40.20   18.40
 -17  -4   5   15.00   10.80
  17   4   5   15.20   12.00
  17  -5   5   -3.00    5.40
  17   5  -5   -2.00    3.80
  17   5   5    0.30    6.70
 -17  -5   5    6.70   11.40
  17   5   5    1.80    8.90
  17  -6   5   26.80   12.00
 -17  -6  -5    8.70   27.80
  17   6  -5    8.40    7.10
 -17  -6   5   13.90   16.60
  17   6   5   41.80   18.50
  17   6   5   22.10   16.10
  17  -7   5   23.90   11.00
  17   7  -5    3.80    6.40
 -17  -7   5    4.70   18.50
  17   7   5    8.80   13.60
  17  -7  -5    4.90    4.00
  17   7   5   12.50   12.50
  17  -7  -5   12.60    6.30
  17   8  -5   -5.00    4.90
  17   8   5   -4.20   11.50
 -17  -8   5   40.10   23.50
  17  -8  -5   -2.20    4.10
  17  -8  -5    9.70    7.30
  17   8   5    3.30   12.10
  17   9  -5    2.70    6.30
  17  -9  -5   -2.10    6.70
  17   9   5    4.50   14.50
 -17  -9   5  -14.90   24.00
  17   9   5   -0.10   15.00
  17   0   6    0.10    6.30
  17   0  -6    2.00    1.70
  17   1  -6   -0.60    2.50
  17  -1   6   14.80   11.40
 -17  -1   6   -1.30    4.10
  17   1   6   -1.40    7.80
  17  -2   6   22.00   11.80
  17   2  -6   17.30    5.80
 -17  -2   6   20.70    7.70
  17   2   6   31.20   15.90
 -17   3   6   48.30   18.30
  17  -3   6   54.69   16.80
  17   3  -6   51.99   11.00
 -17  -3   6   27.20   11.40
  17   3   6   83.59   27.30
 -17   4   6   71.79   23.50
  17  -4   6   37.10   13.90
  17   4   6   75.19   25.20
 -17  -4   6   29.50   15.20
  17   5  -6   71.99   17.40
  17  -5   6  137.79   29.00
 -17   5   6  115.09   32.50
 -17  -5   6  121.99   29.20
  17   5   6   61.09   22.80
  17   5   6  106.59   32.40
  17  -6   6  113.79   26.30
  17   6  -6   56.69   16.50
 -17   6   6  118.09   35.70
 -17  -6   6   88.09   28.10
  17   6   6   87.19   26.20
  17   6   6  119.49   35.90
  17   7  -6   60.29   17.20
 -17   7   6  128.19   37.30
  17  -7   6  104.29   23.70
 -17  -7   6   43.70   25.90
  17   7   6   84.99   28.50
  17   7   6  100.79   30.90
  17  -8   6  110.29   25.80
 -17   8   6  141.79   43.00
  17   8  -6   80.09   20.40
  17   8   6   98.39   32.90
  17   8   6  124.09   35.60
 -17  -8   6   95.19   38.20
  17   9  -6   62.19   19.00
 -17   9   6  148.39   42.30
 -17  -9   6   43.50   31.70
  17   9   6  104.49   37.20
  17   9   6  103.79   35.90
  17  -9  -6   64.39   13.60
  17   0   7   -1.00    7.30
  17  -1   7    4.00    8.10
  17   1  -7    3.10    2.80
 -17   1   7    7.30    6.90
  17   1   7   -2.60    7.20
 -17   2   7    9.10    8.60
  17  -2   7    1.40    7.00
  17   2  -7    0.70    3.10
  17   2   7    5.70   12.60
 -17   3   7    7.20   11.40
  17   3  -7    6.40    4.50
  17  -3   7   -6.10    6.10
 -17  -3   7   13.90    8.10
  17   3   7    1.30    9.60
 -17  -4  -7    9.80   20.60
 -17   4   7   -7.60   11.90
  17  -4   7   13.50   11.00
  17   4  -7    9.50    6.10
 -17  -4   7   -6.10    9.30
  17   4   7   -1.30   11.50
  17   5  -7    2.60    5.70
 -17   5   7   27.20   21.60
  17  -5   7    8.70   11.50
 -17  -5   7   19.80   13.40
 -17   6   7   -2.00   12.10
  17  -6   7   15.80   12.00
  17   6   7    4.20   11.80
 -17  -6   7    4.70   17.10
  17   6   7   18.20   19.80
  17   7  -7    8.80    7.80
 -17   7   7   -0.20   20.60
  17  -7   7   -7.30    7.90
 -17  -7   7   10.30   20.70
  17   7   7    6.80   13.20
  17   7   7    5.90   15.30
 -17   8   7   -8.50   22.10
  17   8  -7    8.70    8.40
  17  -8   7    3.80   11.10
  17   8   7   -2.70   16.30
  17   8   7   19.30   19.70
 -17  -8   7    2.60   24.70
  17   0   8    3.80   10.30
  17  -1   8   17.40   13.40
 -17   1   8   27.20   11.90
  17   1   8   23.80   17.00
  17  -2   8    3.40    7.90
 -17   2   8    8.60   10.30
 -17  -2  -8   26.20   19.30
  17   2   8    9.00   12.40
 -17   3   8   11.10   11.90
  17   3  -8    4.40    4.00
  17  -3   8   25.50   20.90
  17  -4   8   34.20   16.70
  17   4  -8   34.70    9.90
 -17   4   8   34.80   19.00
 -17  -4   8   50.99   14.80
  17   4   8   13.00   16.80
 -17   5   8   93.39   31.90
  17  -5   8   47.80   18.60
  17   5  -8   74.79   13.80
 -17  -5   8   43.30   18.90
  17   5   8   45.20   25.80
 -17   6   8    1.20   21.60
  17   6  -8   22.90    9.70
  17  -6   8   40.00   17.70
  17   6   8   41.60   22.90
  17   6   8   52.49   30.60
 -17  -6   8   51.29   21.20
  17  -7   8   67.59   24.60
 -17   7   8  102.89   34.10
 -17  -7   8   64.29   25.70
  17   7   8   62.99   30.30
  17   7   8   36.40   25.00
  17  -8   8   83.69   26.50
  17   8  -8   49.60   15.30
 -17   8   8   73.09   33.90
  17   8   8  115.09   39.90
  17   8   8   62.59   31.50
 -17  -8   8   93.99   31.70
  17  -1   9   -0.30    8.90
 -17   1   9    4.80    9.10
  17   1   9    2.40    9.60
 -17   2   9    9.70   12.60
  17  -2   9   33.20   18.10
  17   2   9   19.40   19.10
  17  -3   9   12.80   11.30
 -17   3   9   -1.60   14.00
  17   3   9    3.40   14.70
  17  -4   9  -10.20    8.80
 -17   4   9   -4.00   14.00
  17   4  -9    2.70    4.40
 -17  -4   9   12.80   10.70
  17   4   9    5.10   18.50
  17   5  -9    1.90    5.20
 -17   5   9   16.80   18.90
  17  -5   9    9.40   12.60
  17   5   9   12.60   20.60
 -17  -5   9  -20.10   12.30
  17   6  -9    1.40    5.50
  17  -6   9    0.40    8.90
 -17   6   9   25.10   22.30
  17   6   9    7.20   14.50
  17   6   9   21.90   20.30
 -17  -6   9    4.10   15.50
  17  -7   9   -0.30    9.70
  17   7  -9   -3.40    5.00
 -17   7   9    7.80   21.50
 -17  -7   9   12.50   18.90
  17   7   9  -16.00   15.40
  17   7   9    1.90   14.50
  17   0  10   -1.10   10.30
 -17   1  10    5.90    9.10
  17  -1  10   -0.90   11.70
  17   1  10   -4.10   15.30
  17  -2  10    6.00   13.10
 -17   2  10    8.90   12.10
  17   2  10   23.60   20.40
  17  -3  10   28.20   19.70
 -17   3  10   28.60   29.20
  17   3  10    4.20   17.10
 -17   4  10   45.50   25.60
  17  -4  10   33.30   21.70
 -17  -4  10   71.69   16.60
  17   4  10   -1.20   19.60
  17  -5  10   28.70   17.40
 -17   5  10   40.40   24.10
  17   5  10   25.80   29.90
 -17  -5  10   36.30   18.70
  17   0  11   -8.30   12.90
 -17   1  11   -9.00   10.10
  17  -1  11    8.40   16.10
  17   1  11   11.00   16.60
 -17   2  11    9.10   13.50
  17  -2  11   -1.10   13.30
  17   2  11   -7.50   17.90
  17  -3  11   -3.10   13.80
 -17   3  11   36.90   16.10
  17   3  11    2.60   23.50
 -17   4  11   29.80   20.40
  17  -4  11    2.90   15.70
  17   4  11    0.50   22.40
 -17  -4  11   19.70   12.90
 -18   0   0   44.90   23.00
  18   0   0   50.49   12.30
 -18  -1   0   19.50   17.90
  18  -1   0    5.00    4.30
  18  -1   0    2.00    3.70
  18   1   0    3.10    4.60
  18   2   0   19.80    9.60
  18  -2   0   32.40    9.30
  18   2   0   32.10    9.00
 -18  -2   0   38.00   24.20
  18  -2   0   27.90    8.30
  18  -3   0    1.90    4.60
  18   3   0    1.70    4.00
 -18  -3   0   14.00   14.50
  18  -3   0   -1.20    3.00
  18   3   0    1.50    4.70
 -18  -4   0   30.50   18.50
  18   4   0   14.40    7.60
  18  -4   0   28.80    9.00
  18  -4   0   16.80    8.40
  18   4   0   21.50    8.30
 -18  -5   0   20.00   19.00
  18   5   0   19.80    9.60
  18  -5   0   21.90    8.20
  18  -5   0   11.10    8.10
 -18  -6   0   12.60   16.60
  18  -6   0   45.30   14.00
  18   6   0   32.40   12.70
  18   6   0   50.39   13.60
  18  -6   0   48.30   12.00
  18   7   0    0.70    5.40
  18  -7   0    3.10    4.80
  18   7   0    4.50    8.50
  18  -7   0   -4.60    7.90
 -18  -8   0   34.90   28.30
  18  -8   0   -6.80    6.30
  18   8   0    7.20    9.50
  18   8   0    0.00    5.90
  18   9   0   49.30   18.50
  18  -9   0   47.70   19.00
  18   9   0   57.09   16.20
  18  10   0   27.40   15.20
  18  10   0   38.50   13.80
  18   0  -1  101.89   14.40
 -18   0   1   51.79   32.40
  18   0  -1   93.49   14.60
 -18   0  -1   69.19   30.30
  18  -1   1   10.70    6.10
  18   1  -1    6.30    4.50
 -18  -1  -1   10.00   16.00
  18   1  -1    4.80    2.80
  18   1  -1    6.90    3.50
  18  -1  -1    6.30    4.40
  18  -1  -1    6.50    4.00
 -18  -1   1   -8.80   14.50
  18  -2   1   81.49   15.40
 -18  -2  -1  106.89   45.50
  18   2   1   63.79   20.00
 -18  -2   1   48.40   25.20
  18  -3   1    4.80    5.50
  18  -3   1   15.90   10.20
 -18  -3  -1    4.80   19.00
  18   3  -1   30.60    9.50
 -18  -3   1   26.20   18.30
  18  -3  -1   41.40    9.30
  18   4  -1   71.39   11.60
  18   4  -1   83.19   17.60
 -18  -4  -1   16.00   21.50
  18  -4  -1   68.39   16.00
 -18  -4   1   88.99   30.80
  18  -4  -1   63.99   12.60
  18  -5   1   10.70    9.10
  18  -5   1   16.80    7.10
[truncated: 98,039 more chars]
